# Supplementary material for: Targeting Thyrointegrin αvβ3 Using Fluorobenzyl Polyethylene Glycol Conjugated Tetraiodothyroacetic Acid (NP751) in Acute Myeloid Leukemia
Source: Front Oncol. 2022 Jan 27;11:793810. doi: 10.3389/fonc.2021.793810 (PMC8828484; doi:10.3389/fonc.2021.793810)
Supplement: Supplementary Figure 1 — Monitoring of blast cells in peripheral blood in engrafted transgenic mice. (A) K562-Luc (AML cell line) in control versus fb-PMT treated mice at different doses over 21 days during treatment and over 14 days post-treatment. fb-PMT at 1, 3, and 10 mg/kg, subcutaneous daily for 21 days, prevented blast cell expression/reproduction by 35%, 65%, and >95%, respectively, compared to controls. OFF treatment, fb-PMT (10 mg/kg) shows maintained remission. (B) Primary AML cells (6373-FlT3-ITD) cells in peripheral blood in control versus fb-PMT treated mice through 28 days and 14 days post-treatment. fb-PMT at 1, 3, and 10 mg/kg, subcutaneous daily for 28 days, prevented abnormal blast cell expression/reproduction by 54%, 75%, and 98.5%, %, respectively, compared to controls. fb-PMT treated mice (10 mg/kg) were in full remission after discontinuation of treatment for 2 weeks, (***P < 0.0001, **P < 0.001, *P < 0.01). [file DataSheet_1.zip]

Archive with 4 entries (4 files):
- Supplementary Figures.pptx
- Supplementary Table S1. K562_fb_PMT gene expression summary.xlsx
- Supplementary Table S2. 39genes fbPMT_K562 SNAI interference summary.xlsx
- Supplementary Table S3. KG1A fb_PMT gene expression summary.xlsx
