# Supplementary material for: Targeting Thyrointegrin αvβ3 Using Fluorobenzyl Polyethylene Glycol Conjugated Tetraiodothyroacetic Acid (NP751) in Acute Myeloid Leukemia
Source: Front Oncol. 2022 Jan 27;11:793810. doi: 10.3389/fonc.2021.793810 (PMC8828484; doi:10.3389/fonc.2021.793810)
Supplement: Supplementary Figure 1 — Monitoring of blast cells in peripheral blood in engrafted transgenic mice. (A) K562-Luc (AML cell line) in control versus fb-PMT treated mice at different doses over 21 days during treatment and over 14 days post-treatment. fb-PMT at 1, 3, and 10 mg/kg, subcutaneous daily for 21 days, prevented blast cell expression/reproduction by 35%, 65%, and >95%, respectively, compared to controls. OFF treatment, fb-PMT (10 mg/kg) shows maintained remission. (B) Primary AML cells (6373-FlT3-ITD) cells in peripheral blood in control versus fb-PMT treated mice through 28 days and 14 days post-treatment. fb-PMT at 1, 3, and 10 mg/kg, subcutaneous daily for 28 days, prevented abnormal blast cell expression/reproduction by 54%, 75%, and 98.5%, %, respectively, compared to controls. fb-PMT treated mice (10 mg/kg) were in full remission after discontinuation of treatment for 2 weeks, (***P < 0.0001, **P < 0.001, *P < 0.01). [file DataSheet_1.zip › Supplementary Table S1. K562_fb_PMT gene expression summary.xlsx]

## Sheet: Summary
Table 1. Examples of mimicry of pathway activation and pathway interference gene expression signatures identified in fb-PMT-treated K562 cells.
fb-PMT pathway activation GES	Genes	P-value*	Odds Ratio*	Combined Score*
RB1 pathway signature (n=10)	STARD4;TMEM2;SESN3;SPIN4;SLX4IP;CD109;CENPE;CEP135;TCP11L2;PLD1	0.000369946	6.26632	49.5174
IRF9 pathway signature (n=6)	CENPE;EID3;SESN3;CD109;ASB7;TCP11L2	0.000512012	7.54717	57.1861
MAML1 pathway signature (n=6)	CENPE;PTAR1;STARD4;TMEM30A;CD109;TCP11L2	0.00165511	4.69667	30.077
RAP1A pathway signature (n=5)	CENPE;SPIN4;ACSL1;ELOVL7;IL18R1	0.00106701	6.41026	43.8647
GATA4 pathway signature (n=5)	ERRFI1;ACSL1;LRRC28;CD9;ELOVL7	0.000414585	7.90514	61.5671
fb-PMT pathway interference GES	Genes	P-value*	Odds Ratio*	Combined Score*
MYC pathway signature (n=8)	ERRFI1;CENPE;BLOC1S6;TMEM30A;CD109;SESN3;ZNF17;KDSR	0.000204492	9.21659	78.2948
HIF1A pathway signature (n=6)	ERRFI1;ERV3-1;TCP11L2;SH3BGRL2;ELOVL7;IL18R1	0.000147971	7.43034	65.5244
TWIST1 pathway signature (n-5)	EID3;SESN3;CD109;TCP11L2;ASB7	0.00152044	5.91716	38.395
TFAP2C pathway signature (n=5)	CENPE;SPIN4;ACSL1;CD109;ELOVL7	0.000520846	7.5188	56.8425
Legend: GES were identified based on the analyses of top 50 down-regulated genes in fb-PMT-treated K562 cells; *, Statistical metrics were defined by the Enrichr bioinformatics platform (Methods).
20-gene fb-PMT pathway activation GES in K562 cells	17-gene fb-PMT pathway interference GES in K562 cells	25-gene fb-PMT pathway activation & inteference signature in K562 cells								12-gene fb-PMT pathway mimicry & inteference signature in K562 cells
ACSL1	ACSL1	ACSL1								ACSL1
ASB7	ASB7	ASB7								ASB7
CD109	BLOC1S6	BLOC1S6								CD109
CD9	CD109	CD109								CENPE
CENPE	CENPE	CD9								EID3
CEP135	EID3	CENPE								ELOVL7
EID3	ELOVL7	CEP135								ERRFI1
ELOVL7	ERRFI1	EID3								SESN3
ERRFI1	ERV3-1	ELOVL7								SPIN4
IL18R1	IL18R1	ERRFI1								TCP11L2
LRRC28	KDSR	ERV3-1								TMEM30A
PLD1	SESN3	IL18R1								IL18R1
PTAR1	SH3BGRL2	KDSR
SESN3	SPIN4	LRRC28
SLX4IP	TCP11L2	PLD1
SPIN4	TMEM30A	PTAR1
STARD4	ZNF17	SESN3
TCP11L2		SH3BGRL2
TMEM2		SLX4IP
TMEM30A		SPIN4
		STARD4
		TCP11L2
		TMEM2
		TMEM30A
		ZNF17

## Sheet: TF
Term	Overlap	P-value	Adjusted P-value	Odds Ratio	Combined Score	Genes	TF Perturbations Followed by Expression					25-gene fb-PMT pathway activation & inteference signature in K562 cells
MYC OE U2OS HUMAN GSE59819 RNASEQ UP	5/217	6.39138e-06	0.00625716	18.4332	220.471	ERRFI1;CENPE;BLOC1S6;TMEM30A;CD109						ACSL1
MYC OE U2OS HUMAN GSE66789 RNASEQ UP	5/217	6.39138e-06	0.00417144	18.4332	220.471	ERRFI1;CENPE;BLOC1S6;TMEM30A;CD109						ASB7
HIF1A KO MOUSE GSE35111 CREEDSID GENE 1406 DOWN	6/323	2.3153e-06	0.00453335	14.8607	192.832	ERRFI1;ERV3-1;SH3BGRL2;TCP11L2;ELOVL7;IL18R1						BLOC1S6
GATA4 ABLATION MOUSE GSE30314 CREEDSID GENE 838 UP	5/253	1.34491e-05	0.00658335	15.8103	177.337	ERRFI1;ACSL1;LRRC28;CD9;ELOVL7						CD109
IRF9 OE HUMAN GSE50002 CREEDSID GENE 1659 DOWN	5/265	1.68168e-05	0.00658544	15.0943	165.934	CENPE;EID3;SESN3;CD109;ASB7						CD9
TFAP2C SIRNA HUMAN GSE15481 CREEDSID GENE 2895 DOWN	5/266	1.71246e-05	0.00558832	15.0376	165.038	CENPE;SPIN4;ACSL1;CD109;ELOVL7						CENPE
TFAP2C KD HUMAN GSE15481 CREEDSID GENE 2970 DOWN	5/277	2.08096e-05	0.00582074	14.4404	155.669	CENPE;SPIN4;ACSL1;CD109;ELOVL7						CEP135
IRF9 OE HUMAN GSE50002 CREEDSID GENE 1656 DOWN	4/233	0.000187336	0.0366803	13.7339	117.873	SESN3;CD109;TCP11L2;ASB7						EID3
TWIST1 OE MOUSE GSE50002 CREEDSID GENE 1075 UP	5/338	5.38391e-05	0.0131771	11.8343	116.326	EID3;SESN3;CD109;TCP11L2;ASB7						ELOVL7
IRF9 OE HUMAN GSE50002 CREEDSID GENE 1663 DOWN	5/351	6.43864e-05	0.0140076	11.396	109.978	EID3;SESN3;CD109;TCP11L2;ASB7						ERRFI1
FOXO1 KO MOUSE GSE40655 CREEDSID GENE 508 DOWN	3/165	0.0011097	0.120711	14.5455	98.9624	SH3BGRL2;TCP11L2;CD9						ERV3-1
IRF9 OE HUMAN GSE50002 CREEDSID GENE 1653 DOWN	4/268	0.000319462	0.0568642	11.9403	96.1059	SESN3;CD109;TCP11L2;ASB7						IL18R1
IRF9 OE HUMAN GSE50002 CREEDSID GENE 1657 DOWN	4/299	0.000483337	0.0788645	10.7023	81.7102	SESN3;CD109;TCP11L2;ASB7						KDSR
IRF9 OE HUMAN GSE50002 CREEDSID GENE 1654 DOWN	4/307	0.000533855	0.0804067	10.4235	78.5447	SESN3;CD109;TCP11L2;ASB7						LRRC28
SOX2 DEFICIENCY HUMAN GSE42937 CREEDSID GENE 347 UP	4/322	0.000638569	0.0893085	9.93789	73.1059	BLOC1S6;PTAR1;STARD4;CEP135						PLD1
EPAS1 KD HUVEC HUMAN GSE62974 RNASEQ UP	4/328	0.000684283	0.0893217	9.7561	71.094	TMEM30A;SESN3;CD109;CD9						PTAR1
SOX9 OE MOUSE GSE34060 CREEDSID GENE 2743 UP	4/331	0.000707991	0.0866404	9.66767	70.1204	ERRFI1;CD9;ELOVL7;PLD1						SESN3
CHD1 KO 22RV1 HUMAN GSE84610 RNASEQ DOWN	3/213	0.00230429	0.22559	11.2676	68.428	CENPE;PTAR1;STARD4						SH3BGRL2
PPARD KO HCT116 HUMAN GSE89729 RNASEQ DOWN	2/117	0.00932273	0.331889	13.6752	63.9357	ERRFI1;CD9						SLX4IP
TFAP2C KO MOUSE GSE45941 CREEDSID GENE 1488 DOWN	3/225	0.00269147	0.250947	10.6667	63.1218	STARD4;CEP135;ELOVL7						SPIN4
ZNF207 OE HUMAN GSE9951 CREEDSID GENE 1581 DOWN	4/360	0.000968193	0.111513	8.88889	61.6896	ERRFI1;STARD4;ACSL1;ELOVL7						STARD4
NFE2L2 KO MOUSE GSE18344 CREEDSID GENE 1263 UP	3/234	0.00300676	0.255967	10.2564	59.5579	SPIN4;CD109;ELOVL7						TCP11L2
GFI1B KO MOUSE GSE20655 CREEDSID GENE 3013 UP	3/242	0.00330542	0.258881	9.91736	56.6498	EID3;CD9;PLD1						TMEM2
MYCN SHRNA IMR575 HUMAN GSE80397 12HR RNASEQ UP	2/128	0.0110733	0.367482	12.5	56.2903	CENPE;PTAR1						TMEM30A
HES1 OE MOUSE GSE54622 CREEDSID GENE 2771 DOWN	2/130	0.011406	0.366114	12.3077	55.0599	CENPE;CD9						ZNF17
IRX6 SIRNA BT549 HUMAN GSE79586 RNASEQ DOWN	2/131	0.011574	0.365515	12.2137	54.461	ERRFI1;CD109
HNF4G OE LNCAP HUMAN GSE85557 RNASEQ DOWN	3/261	0.00408616	0.307719	9.1954	50.5761	BLOC1S6;SESN3;CD9
TFAP2C SIRNA HUMAN GSE15481 CREEDSID GENE 2893 DOWN	3/263	0.00417432	0.302715	9.12548	49.9967	CENPE;SPIN4;ELOVL7
IRF4 KO MOUSE GSE40726 CREEDSID GENE 1527 UP	3/266	0.00430873	0.301303	9.02256	49.1469	SPIN4;CD109;SH3BGRL2
TAL1 OE HESC HUMAN GSE57395 RNASEQ DOWN	1947-01-01	0.0571558	0.589006	17.0213	48.7145	PTAR1
MAF SIRNA MACROPHAGE HUMAN GSE98368 RNASEQ UP	2/142	0.0134941	0.382919	11.2676	48.5127	ACSL1;CD9
GATA1 DELTAN MUTATION MOUSE GSE2433 CREEDSID GENE 980 UP	3/272	0.00458542	0.309595	8.82353	47.5136	STARD4;TCP11L2;CD9
STAT3 DEFICIENCY MOUSE GSE6846 CREEDSID GENE 85 UP	3/272	0.00458542	0.299275	8.82353	47.5136	ERRFI1;TCP11L2;CD9
TFAP2C KD HUMAN GSE15481 CREEDSID GENE 2968 DOWN	3/272	0.00458542	0.289621	8.82353	47.5136	CENPE;SPIN4;ELOVL7
MYC OE MOUSE GSE55272 CREEDSID GENE 1822 DOWN	3/272	0.00458542	0.28057	8.82353	47.5136	EID3;CD109;ELOVL7
WT1 KO MOUSE GSE15326 CREEDSID GENE 2248 UP	3/273	0.00463256	0.274865	8.79121	47.2496	SESN3;TCP11L2;PLD1
GRHL2 KD MOUSE GSE40729 CREEDSID GENE 2534 DOWN	3/279	0.00492162	0.283427	8.60215	45.7128	STARD4;ACSL1;IL18R1
ZNF503 SHRNA H1 HUMAN GSE69618 DAY2 RNASEQ UP	4/441	0.0020428	0.210516	7.25624	44.941	CENPE;PTAR1;SESN3;CD9
BACH2 KO MOUSE GSE30883 CREEDSID GENE 2701 UP	3/285	0.00522142	0.292101	8.42105	44.2525	ERRFI1;EID3;ELOVL7
JUN DOMNEG MOUSE GSE6850 CREEDSID GENE 1505 UP	2/154	0.0157357	0.422061	10.3896	43.1358	ERRFI1;ACSL1
EGR4 KD HUMAN GSE40558 CREEDSID GENE 3030 DOWN	3/292	0.00558491	0.295547	8.21918	42.6385	PTAR1;KDSR;ELOVL7
DUX4 OE HUMAN GSE33799 CREEDSID GENE 1430 DOWN	3/292	0.00558491	0.28777	8.21918	42.6385	CENPE;TMEM30A;SPIN4
ETS1 OE HUMAN GSE21129 CREEDSID GENE 2153 DOWN	3/295	0.00574526	0.288441	8.13559	41.9746	ERRFI1;SESN3;CD9
MYC KD HUMAN GSE57538 CREEDSID GENE 1754 DOWN	3/298	0.00590836	0.289214	8.05369	41.3266	BLOC1S6;SESN3;KDSR
YBX1 SIRNA BT549 HUMAN GSE79586 RNASEQ DOWN	3/305	0.00629974	0.300851	7.86885	39.8734	CENPE;TMEM30A;CD109
KDM2B OE MOUSE GSE34691 CREEDSID GENE 354 DOWN	3/308	0.00647213	0.301725	7.79221	39.2747	ERRFI1;TCP11L2;ELOVL7
KDM2B OE MOUSE GSE34691 CREEDSID GENE 607 UP	3/309	0.00653022	0.297353	7.76699	39.0782	ERRFI1;TCP11L2;ELOVL7
PITX2 KO 786O HUMAN GSE67844 RNASEQ UP	4/483	0.00284064	0.252817	6.62526	38.8487	PTAR1;STARD4;TMEM30A;SESN3
FOXF2 OE HUVEC HUMAN GSE79306 RNASEQ UP	3/311	0.00664734	0.295807	7.71704	38.6897	STARD4;CD109;CD9
KLF1 OE MOUSE GSE46600 CREEDSID GENE 252 DOWN	2/167	0.018332	0.485054	9.58084	38.3148	SESN3;IL18R1
ZNF503 SHRNA H1 HUMAN GSE69618 DAY6 RNASEQ UP	4/491	0.00301381	0.245877	6.51731	37.8301	ERRFI1;BLOC1S6;PTAR1;SESN3
FOXO3 KO MOUSE GSE18326 CREEDSID GENE 2698 DOWN	3/316	0.00694564	0.302212	7.59494	37.7441	STARD4;CD109;TCP11L2
PAX7 OE H9 HUMAN GSE98976 MESOD RNASEQ DOWN	3/318	0.00706717	0.300816	7.54717	37.3758	BLOC1S6;SESN3;CD9
PPARA ACTIVATION HUMAN GSE17251 CREEDSID GENE 501 UP	3/322	0.00731404	0.3047	7.45342	36.6556	ACSL1;SH3BGRL2;IL18R1
GATA6 KD H1 HUMAN GSE92581 RNASEQ UP	3/322	0.00731404	0.298352	7.45342	36.6556	ERRFI1;TMEM30A;CD9
NKX25 SHRNA H1 HUMAN GSE69618 DAY2 RNASEQ DOWN	1959-01-01	0.0712383	0.606455	13.5593	35.82	BLOC1S6
TFAP2C KD HUMAN GSE15481 CREEDSID GENE 2964 DOWN	3/330	0.0078231	0.312605	7.27273	35.2776	CENPE;STARD4;ACSL1
TFAP2C SIRNA HUMAN GSE15481 CREEDSID GENE 2892 DOWN	3/331	0.00788818	0.308901	7.25076	35.111	CENPE;STARD4;ACSL1
ZNF581 SIRNA BT549 HUMAN GSE79586 RNASEQ DOWN	3/334	0.00808534	0.310414	7.18563	34.6182	ERRFI1;PTAR1;CD109
OVOL2 OE MDA HUMAN GSE51975 RNASEQ UP	2/179	0.0208786	0.524107	8.93855	34.5835	ERRFI1;CD9
ZBTB38 KD HUMAN GSE50588 CREEDSID GENE 2825 UP	3/336	0.00821841	0.309455	7.14286	34.2956	CEP135;ACSL1;CD9
ZEB2 SHRNA H1 HUMAN GSE69618 DAY10 RNASEQ UP	3/344	0.00876366	0.323759	6.97674	33.0498	PTAR1;TMEM30A;SPIN4
DNMT1 KO HUMAN GSE3699 CREEDSID GENE 2851 UP	3/348	0.00904413	0.327933	6.89655	32.4527	ERRFI1;EID3;ACSL1
LIN28 OE CD34 HUMAN GSE93256 RNASEQ DOWN	2/189	0.0231076	0.565558	8.46561	31.895	STARD4;SESN3
EGR3 KD HUMAN GSE52108 CREEDSID GENE 2231 DOWN	3/352	0.00932985	0.326212	6.81818	31.8718	BLOC1S6;SH3BGRL2;ELOVL7
ARID3A OE MOUSE GSE56853 CREEDSID GENE 1338 DOWN	2/193	0.0240257	0.58077	8.29016	30.9109	STARD4;SPIN4
SOX7 OE HUMAN GSE10809 CREEDSID GENE 1271 UP	2/194	0.0242576	0.579224	8.24742	30.6724	ERRFI1;ACSL1
VAX2 KO MOUSE GSE19626 CREEDSID GENE 2369 DOWN	2/194	0.0242576	0.572245	8.24742	30.6724	CENPE;IL18R1
HIF1A OE 786O HUMAN GSE67237 RNASEQ UP	3/363	0.0101429	0.348417	6.61157	30.3536	ERRFI1;TMEM30A;CD109
PPARG V290M DOMNEG MOUSE GSE11870 CREEDSID GENE 1726 DOWN	2/196	0.0247241	0.569528	8.16327	30.2039	ERRFI1;ACSL1
TWIST1 OE MOUSE GSE50002 CREEDSID GENE 1078 UP	3/368	0.0105258	0.355335	6.52174	29.6995	EID3;SESN3;TCP11L2
KLF13 KO MOUSE GSE25502 CREEDSID GENE 1821 DOWN	2/200	0.0256683	0.577684	8	29.3	ERRFI1;EID3
PPARA OE MOUSE GSE3067 CREEDSID GENE 2436 UP	2/201	0.0259066	0.576423	7.9602	29.0806	ERRFI1;TCP11L2
ZEB2 SHRNA H1 HUMAN GSE69618 DAY2 RNASEQ UP	4/580	0.00545468	0.296674	5.51724	28.7519	BLOC1S6;PTAR1;SESN3;CD9
STAT3 SIRNA HCC70 HUMAN GSE85579 RNASEQ DOWN	3/377	0.0112361	0.366671	6.36605	28.5748	TMEM30A;CD109;CD9
STAT1 KO MOUSE GSE48970 CREEDSID GENE 1519 UP	2/204	0.0266271	0.585796	7.84314	28.4378	STARD4;CD109
PAX7 OE H9 HUMAN GSE98976 PROLIFMYOG RNASEQ DOWN	2/205	0.0268691	0.584552	7.80488	28.2285	SESN3;CD9
EZH2 SIRNA HUVEC HUMAN GSE87534 RNASEQ UP	3/383	0.0117248	0.364399	6.26632	27.8604	ERRFI1;TMEM30A;CD9
ELF4 KO MOUSE GSE15324 CREEDSID GENE 2838 UP	3/384	0.0118074	0.361234	6.25	27.7439	TCP11L2;CD9;IL18R1
NR3C1 KO MOUSE GSE23724 CREEDSID GENE 3014 UP	2/213	0.0288372	0.613731	7.51174	26.6373	CD109;CD9
HMGA2 KD HUMAN GSE43741 CREEDSID GENE 2854 UP	3/394	0.0126526	0.381134	6.09137	26.6187	SESN3;CD109;ERV3-1
TP63 MUT HUMAN GSE8646 CREEDSID GENE 1016 DOWN	3/396	0.0128257	0.380495	6.06061	26.4019	CENPE;STARD4;EID3
MYC OE U2OS HUMAN GSE66927 RNASEQ DOWN	3/398	0.0130002	0.379915	6.03015	26.1877	TMEM30A;CD109;CD9
MYC HYPERACTIVE HMEC HUMAN GSE66182 RNASEQ DOWN	3/399	0.0130879	0.376855	6.01504	26.0816	ERRFI1;CENPE;CD109
STAT1 KD HUMAN GSE44652 CREEDSID GENE 186 UP	2/217	0.0298426	0.628298	7.37327	25.8936	CENPE;BLOC1S6
TET3 DEPLETION HUMAN GSE51901 CREEDSID GENE 2989 UP	2/218	0.0300961	0.626895	7.33945	25.7127	CENPE;CEP135
FOXQ1 SIRNA BT549 HUMAN GSE79586 RNASEQ DOWN	2/221	0.0308619	0.636081	7.23982	25.1818	ERRFI1;CD109
ZNF217 SIRNA MCF7 HUMAN GSE58326 RNASEQ UP	2/222	0.0311189	0.634697	7.20721	25.0086	TMEM30A;CD109
LIN28 OE CD34 HUMAN GSE93256 RNASEQ UP	3/411	0.0141678	0.396295	5.83942	24.8571	CENPE;BLOC1S6;PTAR1
MYCN SHRNA SKNBE2 HUMAN GSE84389 RNASEQ UP	2/224	0.0316355	0.638581	7.14286	24.6677	TMEM30A;SESN3
GATA6 KO MOUSE GSE52317 CREEDSID GENE 357 UP	2/225	0.0318951	0.637252	7.11111	24.4999	CD109;CD9
ASCL1 KO G523NS HUMAN GSE87617 RNASEQ UP	3/415	0.0145389	0.400945	5.78313	24.468	ERRFI1;TMEM30A;SESN3
SOX2 KO MOUSE GSE55738 CREEDSID GENE 2990 UP	2/226	0.0321556	0.635966	7.07965	24.3339	TCP11L2;PLD1
GATA6 KO MOUSE GSE11165 CREEDSID GENE 1165 UP	2/226	0.0321556	0.629606	7.07965	24.3339	CD9;IL18R1
AFF1 SHRNA HELA HUMAN GSE69021 RNASEQ UP	3/419	0.0149154	0.405617	5.72792	24.088	BLOC1S6;SESN3;CD109
PPARG OE MOUSE GSE2192 CREEDSID GENE 862 UP	2/234	0.0342696	0.664356	6.83761	23.0666	ACSL1;CD9
SPDEF KD HUMAN GSE40985 CREEDSID GENE 2606 DOWN	2/234	0.0342696	0.657843	6.83761	23.0666	CENPE;SPIN4
MYC MYC VS WT MOUSE GSE55272 CREEDSID GENE 1817 UP	2/235	0.0345377	0.656551	6.80851	22.9154	SPIN4;SLX4IP
AHR KO MOUSE GSE44715 CREEDSID GENE 1466 DOWN	2/236	0.0348066	0.6553	6.77966	22.7658	ERRFI1;CD9
BCL6 KO MOUSE GSE40493 CREEDSID GENE 2772 DOWN	1982-01-01	0.0976675	0.768004	9.7561	22.6945	CD9
CEBPA KO MOUSE GSE61468 CREEDSID GENE 1476 UP	2/238	0.0353468	0.659133	6.72269	22.4709	EID3;IL18R1
ESR1 KD HUMAN GSE26298 CREEDSID GENE 479 DOWN	2/238	0.0353468	0.652915	6.72269	22.4709	CD9;ELOVL7
AHR MUT MOUSE GSE44715 CREEDSID GENE 1467 DOWN	2/238	0.0353468	0.646813	6.72269	22.4709	ERRFI1;CD9
HSF1 KO MOUSE GSE41005 CREEDSID GENE 2143 UP	2/240	0.0358903	0.650678	6.66667	22.1819	SESN3;IL18R1
EGR2 KD MOUSE GSE53388 CREEDSID GENE 2292 DOWN	2/240	0.0358903	0.644709	6.66667	22.1819	CENPE;SPIN4
HES1 KO MOUSE GSE52106 CREEDSID GENE 2518 DOWN	2/242	0.0364371	0.648581	6.61157	21.8986	ERRFI1;ACSL1
REST SIRNA MDAMB231 HUMAN GSE63609 RNASEQ DOWN	2/242	0.0364371	0.642738	6.61157	21.8986	CENPE;BLOC1S6
SOX7 OE HUMAN GSE10809 CREEDSID GENE 150 UP	2/243	0.0367118	0.6418	6.58436	21.7591	ERRFI1;ACSL1
CREM KO MOUSE GSE29592 CREEDSID GENE 2558 UP	2/244	0.0369872	0.640893	6.55738	21.6209	STARD4;TMEM30A
KCNIP3 KO MOUSE GSE16874 CREEDSID GENE 1031 UP	2/245	0.0372635	0.640016	6.53061	21.484	STARD4;CD9
SOX7 OE MOUSE GSE10809 CREEDSID GENE 1004 UP	2/246	0.0375405	0.639168	6.50407	21.3485	ERRFI1;ACSL1
EZH2 SHRNA HUVEC HUMAN GSE71164 RNASEQ UP	2/247	0.0378184	0.638349	6.47773	21.2143	TMEM30A;ERV3-1
OVOL1 KO MOUSE GSE55071 CREEDSID GENE 2560 UP	2/248	0.0380971	0.637556	6.45161	21.0814	ERRFI1;CD9
GATA6 OE HESC HUMAN GSE69322 KSRMEDIA RNASEQ DOWN	3/456	0.0186632	0.487235	5.26316	20.9537	CENPE;PTAR1;SESN3
GFI1B OE MOUSE GSE33709 CREEDSID GENE 772 UP	2/250	0.0386568	0.641442	6.4	20.8194	SESN3;ACSL1
RUNX1 KO MOUSE GSE2592 CREEDSID GENE 277 DOWN	2/250	0.0386568	0.636051	6.4	20.8194	ERRFI1;CD9
GFI1B OE MOUSE GSE33709 CREEDSID GENE 452 DOWN	2/250	0.0386568	0.630751	6.4	20.8194	SESN3;ACSL1
RUNX1 KO MOUSE GSE2592 CREEDSID GENE 973 DOWN	2/251	0.0389379	0.630086	6.3745	20.6903	ERRFI1;CD9
MBD2 KD HMLER HUMAN GSE63234 RNASEQ UP	2/252	0.0392198	0.629446	6.34921	20.5624	ERRFI1;TMEM30A
IRF6 KO MOUSE GSE5800 CREEDSID GENE 153 UP	2/253	0.0395025	0.628828	6.32411	20.4357	CD109;CD9
IRF9 OE HUMAN GSE50002 CREEDSID GENE 1662 UP	2/253	0.0395025	0.623757	6.32411	20.4357	SESN3;TCP11L2
IRF9 OE HUMAN GSE50002 CREEDSID GENE 1661 DOWN	2/254	0.0397859	0.623207	6.29921	20.3102	CENPE;EID3
TP53 DEPLETION HUMAN GSE26262 CREEDSID GENE 478 DOWN	2/254	0.0397859	0.618261	6.29921	20.3102	CENPE;TMEM30A
PPARA ACTIVATION MOUSE GSE17250 CREEDSID GENE 502 UP	2/256	0.0403552	0.622169	6.25	20.0627	SPIN4;ACSL1
ZEB2 SHRNA H1 HUMAN GSE69618 DAY10 RNASEQ DOWN	2/256	0.0403552	0.617309	6.25	20.0627	BLOC1S6;SESN3
SOX2 KO HUMAN GSE59234 CREEDSID GENE 2956 DOWN	2/257	0.040641	0.616862	6.22568	19.9407	PTAR1;PLD1
HOXA9 OE HUMAN GSE43741 CREEDSID GENE 2856 DOWN	2/257	0.040641	0.612116	6.22568	19.9407	ACSL1;ELOVL7
NKX25 SHRNA H1 HUMAN GSE69618 DAY6 RNASEQ UP	3/471	0.0203197	0.523499	5.09554	19.8531	ERRFI1;BLOC1S6;PTAR1
ZXDC DEPLETION HUMAN GSE45417 CREEDSID GENE 3044 UP	2/258	0.0409276	0.611728	6.20155	19.8198	CENPE;IL18R1
SOX2 KO HUMAN GSE59234 CREEDSID GENE 2957 UP	2/259	0.041215	0.611356	6.17761	19.7001	SESN3;TCP11L2
NR1I2 KO HUMAN GSE55746 CREEDSID GENE 2903 UP	2/260	0.0415032	0.611002	6.15385	19.5814	BLOC1S6;CD9
STAT3 SIRNA MDAMB231 HUMAN GSE85579 RNASEQ DOWN	3/475	0.0207748	0.528275	5.05263	19.574	ERRFI1;CENPE;TMEM30A
REST INHIBITION HUMAN GSE40695 CREEDSID GENE 1710 UP	2/261	0.0417921	0.610664	6.13027	19.4639	SESN3;KDSR
NEUROG1 OE HUMAN GSE18296 CREEDSID GENE 1426 UP	2/261	0.0417921	0.60614	6.13027	19.4639	ERRFI1;CD9
ZNF750 KD HUMAN GSE38039 CREEDSID GENE 204 DOWN	2/261	0.0417921	0.601683	6.13027	19.4639	ERV3-1;PLD1
ZNF750 KD HUMAN GSE38039 CREEDSID GENE 2704 UP	2/262	0.0420818	0.601432	6.10687	19.3474	ERV3-1;PLD1
ZNF589 SIRNA BT549 HUMAN GSE79586 RNASEQ DOWN	1992-01-01	0.108932	0.849755	8.69565	19.2785	ERRFI1
MYC KO MOUSE GSE58079 CREEDSID GENE 2553 UP	2/263	0.0423723	0.601195	6.08365	19.232	ERRFI1;SESN3
OVOL1 OE PC3 HUMAN GSE48230 RNASEQ DOWN	2/263	0.0423723	0.59687	6.08365	19.232	ERRFI1;CD9
HIF1A KD HUMAN GSE44943 CREEDSID GENE 2235 UP	2/264	0.0426635	0.59668	6.06061	19.1176	ACSL1;ELOVL7
IRF5 KD HUMAN GSE50588 CREEDSID GENE 2801 DOWN	2/264	0.0426635	0.592448	6.06061	19.1176	BLOC1S6;SLX4IP
STAT3 SIRNA MDAMB157 HUMAN GSE85579 RNASEQ DOWN	2/264	0.0426635	0.588276	6.06061	19.1176	CENPE;TMEM30A
MYC KD HUMAN GSE57538 CREEDSID GENE 1753 UP	2/265	0.0429556	0.588161	6.03774	19.0043	EID3;IL18R1
DNMT1 INHIBITION HUMAN GSE45804 CREEDSID GENE 2762 DOWN	2/265	0.0429556	0.584076	6.03774	19.0043	ERRFI1;STARD4
FOXD4L6 SIRNA BT549 HUMAN GSE79586 RNASEQ DOWN	2/266	0.0432483	0.584002	6.01504	18.892	CENPE;CD109
NFKB1 ACTIVATION HUMAN GSE20736 CREEDSID GENE 2522 UP	2/268	0.0438362	0.587885	5.97015	18.6704	ERRFI1;ELOVL7
MEIS2 KD KASUMI1 HUMAN GSE81328 RNASEQ UP	3/489	0.0224125	0.55549	4.90798	18.6412	CENPE;CEP135;SESN3
SRF KD HUMAN GSE22606 CREEDSID GENE 2327 DOWN	2/270	0.0444271	0.591756	5.92593	18.4528	PTAR1;SH3BGRL2
SRF KD HUMAN GSE22606 CREEDSID GENE 2323 DOWN	2/272	0.0450209	0.595615	5.88235	18.239	PTAR1;SH3BGRL2
E2F8 KO MOUSE GSE52157 CREEDSID GENE 2828 UP	1996-01-01	0.1134	0.877615	8.33333	18.1403	STARD4
GATA4 OE MOUSE GSE66016 CREEDSID GENE 2657 UP	2/273	0.045319	0.595534	5.86081	18.1335	ERRFI1;CD9
SOX2 KD MOUSE GSE64965 CREEDSID GENE 2616 DOWN	2/273	0.045319	0.591564	5.86081	18.1335	CENPE;SPIN4
FOXP3 ACTIVATION HUMAN GSE41087 CREEDSID GENE 1054 DOWN	2/277	0.0465187	0.603203	5.77617	17.7207	SESN3;TCP11L2
IRX6 SIRNA T47D HUMAN GSE79586 RNASEQ DOWN	3/505	0.0243693	0.568036	4.75248	17.6527	BLOC1S6;TMEM30A;ACSL1
ESRRA KD HUMAN GSE50588 CREEDSID GENE 2821 UP	2/278	0.0468205	0.603122	5.7554	17.6198	CEP135;SESN3
ZNF589 SIRNA MDAMB231 HUMAN GSE79586 RNASEQ DOWN	2/278	0.0468205	0.59918	5.7554	17.6198	ERRFI1;TMEM30A
NFE2L2 KO MOUSE GSE18344 CREEDSID GENE 965 UP	1998-01-01	0.115625	0.891318	8.16327	17.6114	SPIN4
FOXP1 KD HUMAN GSE51382 CREEDSID GENE 2764 UP	2/280	0.0474263	0.602992	5.71429	17.4204	CENPE;BLOC1S6
EHF SIRNA HBE HUMAN GSE85402 RNASEQ DOWN	2/280	0.0474263	0.599101	5.71429	17.4204	ERRFI1;CD9
SNAI1 OE HUMAN GSE14773 CREEDSID GENE 371 UP	2/281	0.0477303	0.599076	5.69395	17.3221	STARD4;ELOVL7
SOX5 OE FETALCORTEX HUMAN GSE89057 RNASEQ UP	3/511	0.0251265	0.572066	4.69667	17.3018	BLOC1S6;TMEM30A;SESN3
VDR OE HUMAN GSE5145 CREEDSID GENE 2944 DOWN	2/282	0.048035	0.599061	5.67376	17.2245	ERRFI1;EID3
NFYC KD HUMAN GSE50588 CREEDSID GENE 2822 UP	2/283	0.0483404	0.599054	5.65371	17.1278	TMEM30A;ACSL1
IRF8 KD HUMAN GSE50588 CREEDSID GENE 2826 UP	2/284	0.0486466	0.599057	5.6338	17.032	STARD4;CEP135
TWIST1 OE MOUSE GSE50002 CREEDSID GENE 1076 UP	2/284	0.0486466	0.595313	5.6338	17.032	CENPE;EID3
HIF1A KD HUMAN GSE44943 CREEDSID GENE 2234 UP	2/285	0.0489535	0.595348	5.61404	16.9369	ACSL1;ELOVL7
ETV2 OE HESC HUMAN GSE57395 RNASEQ DOWN	1/101	0.118954	0.909814	7.92079	16.8635	PTAR1
PAX6 KO MOUSE GSE45143 CREEDSID GENE 3098 UP	2/286	0.0492611	0.595391	5.59441	16.8426	ERRFI1;SESN3
ZXDC DEPLET MOUSE GSE45417 CREEDSID GENE 1257 DOWN	2/286	0.0492611	0.591738	5.59441	16.8426	CENPE;IL18R1
NR2C2 KO HUMAN GSE52452 CREEDSID GENE 2714 DOWN	2/286	0.0492611	0.58813	5.59441	16.8426	STARD4;ACSL1
JUNB KD FORESKIN HUMAN GSE63079 RNASEQ DOWN	2/287	0.0495695	0.588224	5.57491	16.7492	STARD4;CD9
MYC OE MOUSE GSE10954 CREEDSID GENE 184 UP	2/289	0.0501883	0.59198	5.53633	16.5646	ERRFI1;CD9
JUND KD HUMAN GSE50588 CREEDSID GENE 2812 DOWN	2/290	0.0504987	0.592075	5.51724	16.4734	ACSL1;IL18R1
HNF4A KO MOUSE GSE3126 CREEDSID GENE 195 DOWN	2/290	0.0504987	0.588551	5.51724	16.4734	ACSL1;CD9
RELA OE HEK293 HUMAN GSE57027 RNASEQ DOWN	2/290	0.0504987	0.585068	5.51724	16.4734	CENPE;BLOC1S6
NFYC KD MOUSE GSE56838 CREEDSID GENE 1343 UP	2/291	0.0508099	0.585211	5.49828	16.383	CD109;PLD1
GLI1 INHIBITION HUMAN GSE36855 CREEDSID GENE 643 UP	2/291	0.0508099	0.581789	5.49828	16.383	ELOVL7;PLD1
KLF10 SIRNA KLF10 HUMAN GSE90566 RNASEQ UP	2/291	0.0508099	0.578406	5.49828	16.383	TMEM30A;CD9
ZEB1 SIRNA CORNEA HUMAN GSE90489 RNASEQ UP	3/528	0.0273415	0.588292	4.54545	16.3607	STARD4;TMEM30A;SESN3
OVOL1 KD BEWO HUMAN GSE66962 RNASEQ UP	2/296	0.0523765	0.592793	5.40541	15.9422	ERRFI1;CD9
BHLHA15 KO MOUSE GSE34232 CREEDSID GENE 172 DOWN	2/296	0.0523765	0.589386	5.40541	15.9422	SH3BGRL2;CD9
PAX5 KD HUMAN GSE50588 CREEDSID GENE 2810 UP	2/297	0.0526919	0.589547	5.38721	15.8561	SESN3;IL18R1
NFE2L2 KO MOUSE GSE867 CREEDSID GENE 1362 UP	2/297	0.0526919	0.586197	5.38721	15.8561	ERRFI1;ACSL1
HIF1A KD HUMAN GSE44943 CREEDSID GENE 2234 DOWN	2/297	0.0526919	0.582885	5.38721	15.8561	EID3;CD9
AIRE KO MOUSE GSE2585 CREEDSID GENE 272 UP	2/298	0.053008	0.583088	5.36913	15.7708	ERRFI1;CD9
ZFPM2 KO MOUSE GSE15078 CREEDSID GENE 179 DOWN	1/106	0.124475	0.948337	7.54717	15.7256	IL18R1
HIF1A KD HUMAN GSE54360 CREEDSID GENE 2881 DOWN	2/299	0.0533248	0.583296	5.35117	15.6862	ERRFI1;ELOVL7
RARA ACTIVATION HUMAN GSE5679 CREEDSID GENE 2385 UP	2/300	0.0536423	0.583509	5.33333	15.6022	STARD4;ACSL1
TFAP2C KD HUMAN GSE15481 CREEDSID GENE 2968 UP	2/300	0.0536423	0.580285	5.33333	15.6022	ERRFI1;TMEM30A
FOSL1 KO MOUSE GSE43695 CREEDSID GENE 2302 DOWN	2/302	0.0542793	0.58395	5.29801	15.4364	CENPE;CD109
PHF20 SHRNA H1792 HUMAN GSE82115 RNASEQ UP	1/108	0.126674	0.953956	7.40741	15.3047	TMEM30A
FOSL1 KO MOUSE GSE43695 CREEDSID GENE 2301 UP	2/304	0.0549191	0.587605	5.26316	15.2731	CENPE;CD109
XBP1 OE MOUSE GSE6980 CREEDSID GENE 1507 UP	2/305	0.05524	0.587826	5.2459	15.1925	CD9;IL18R1
THRA MUT HUMAN GSE29159 CREEDSID GENE 1695 UP	2/306	0.0555616	0.588052	5.22876	15.1125	ERRFI1;TMEM30A
FOXA1 KD HUMAN GSE25315 CREEDSID GENE 2164 DOWN	2/306	0.0555616	0.584891	5.22876	15.1125	CENPE;SPIN4
TFAP2C SIRNA HUMAN GSE15481 CREEDSID GENE 2893 UP	2/308	0.0562069	0.588519	5.19481	14.9544	ERRFI1;TMEM30A
PGR KO MOUSE GSE39920 CREEDSID GENE 3079 DOWN	2/308	0.0562069	0.585389	5.19481	14.9544	ERRFI1;CD9
ATF3 SIRNA HDF HUMAN GSE81405 RNASEQ DOWN	2/310	0.0568548	0.589004	5.16129	14.7987	CD109;KDSR
NR1I3 KO MOUSE GSE40120 CREEDSID GENE 3054 UP	2/312	0.0575054	0.589506	5.12821	14.6455	TMEM30A;SH3BGRL2
IRF7 KD HUMAN GSE50588 CREEDSID GENE 2786 UP	2/314	0.0581587	0.593097	5.09554	14.4947	CEP135;LRRC28
DNMT1 INHIBITION HUMAN GSE45804 CREEDSID GENE 2762 UP	2/317	0.0591435	0.600016	5.04732	14.2727	CENPE;ACSL1
HNF4A KD HUMAN GSE25417 CREEDSID GENE 1357 UP	2/317	0.0591435	0.596923	5.04732	14.2727	ERRFI1;SPIN4
MYB KD HUMAN GSE49286 CREEDSID GENE 1842 DOWN	2/317	0.0591435	0.593862	5.04732	14.2727	CENPE;TMEM30A
THRB MUT HUMAN GSE29159 CREEDSID GENE 1697 UP	2/318	0.0594731	0.594124	5.03145	14.1999	ERRFI1;BLOC1S6
HIF1A KD HUMAN GSE44943 CREEDSID GENE 2235 DOWN	2/319	0.0598034	0.594391	5.01567	14.1276	CD109;TCP11L2
XBP1 OE HUMAN GSE8562 CREEDSID GENE 87 UP	2/320	0.0601343	0.594661	5	14.0559	ACSL1;CD9
KLF5 KO CFPAC1 HUMAN GSE64558 RNASEQ UP	2/320	0.0601343	0.591673	5	14.0559	ERRFI1;TMEM30A
ZEB2 SHRNA H1 HUMAN GSE69618 DAY6 RNASEQ UP	2/320	0.0601343	0.588714	5	14.0559	ERRFI1;SESN3
E2F1 KD MOUSE GSE24594 CREEDSID GENE 473 DOWN	2/321	0.0604658	0.589015	4.98442	13.9847	ACSL1;CD9
RORA KO MOUSE GSE23736 CREEDSID GENE 1154 UP	1/115	0.13433	1	6.95652	13.9649	ERRFI1
E2F1 MUT MOUSE GSE24594 CREEDSID GENE 1245 UP	2/322	0.060798	0.589319	4.96894	13.914	ACSL1;CD9
PIN1 DEPLETION HUMAN GSE26262 CREEDSID GENE 477 DOWN	2/323	0.0611309	0.589627	4.95356	13.8439	CENPE;ACSL1
NRL DEFICIENCY MOUSE GSE4051 CREEDSID GENE 262 UP	1/117	0.136505	1	6.83761	13.6164	SPIN4
CEBPA UNK HUMAN GSE33223 CREEDSID GENE 2097 UP	2/327	0.0624687	0.599577	4.89297	13.5686	ERRFI1;CENPE
KDM2B KD MOUSE GSE41298 CREEDSID GENE 1376 DOWN	2/327	0.0624687	0.596652	4.89297	13.5686	SESN3;PLD1
HOXA9 OE HUMAN GSE43741 CREEDSID GENE 2856 UP	2/328	0.0628047	0.596949	4.87805	13.5011	ERRFI1;PLD1
RARA KO MOUSE GSE31280 CREEDSID GENE 1677 UP	2/328	0.0628047	0.594066	4.87805	13.5011	CENPE;CEP135
ARID3A KD MOUSE GSE56853 CREEDSID GENE 1337 UP	2/329	0.0631414	0.594379	4.86322	13.4341	CD9;ELOVL7
YY1 KD HUMAN GSE50588 CREEDSID GENE 2802 DOWN	2/329	0.0631414	0.591535	4.86322	13.4341	ZNF17;SLX4IP
POU4F1 KO MOUSE GSE19997 CREEDSID GENE 2108 UP	2/330	0.0634787	0.591863	4.84848	13.3675	CENPE;CD9
HEY2 KO MOUSE GSE6526 CREEDSID GENE 1512 UP	2/333	0.0644944	0.598483	4.8048	13.1708	TCP11L2;CD9
ESRRB MUT MOUSE GSE8434 CREEDSID GENE 1047 DOWN	2/333	0.0644944	0.59566	4.8048	13.1708	CD9;ELOVL7
HEY2 KO MOUSE GSE6526 CREEDSID GENE 1511 DOWN	2/333	0.0644944	0.592864	4.8048	13.1708	TCP11L2;CD9
E2F4 KO MOUSE GSE11039 CREEDSID GENE 1167 DOWN	2/334	0.0648342	0.593202	4.79042	13.1062	ERRFI1;CD9
NR5A2 KD HUMAN GSE47803 CREEDSID GENE 1818 UP	2/335	0.0651746	0.593544	4.77612	13.0421	ERRFI1;BLOC1S6
TET1 KD MOUSE GSE26830 CREEDSID GENE 1353 UP	2/335	0.0651746	0.590796	4.77612	13.0421	ERRFI1;SPIN4
MBNL1 SHRNA MDAMB231 HUMAN GSE76487 RNASEQ DOWN	2/336	0.0655157	0.591151	4.7619	12.9784	CENPE;BLOC1S6
FOXL2 OE HUMAN GSE39890 CREEDSID GENE 2735 UP	2/337	0.0658573	0.591508	4.74777	12.9152	SH3BGRL2;KDSR
HNF4G OE LNCAP HUMAN GSE85557 RNASEQ UP	2/339	0.0665425	0.594933	4.71976	12.7902	STARD4;ACSL1
MEF2D KD MOUSE GSE47150 CREEDSID GENE 956 DOWN	2/340	0.0668861	0.595286	4.70588	12.7283	STARD4;TMEM30A
POU3F3 KD MOUSE GSE62033 CREEDSID GENE 2618 UP	2/342	0.0675749	0.598695	4.67836	12.6059	CENPE;SESN3
MYB KD HUMAN GSE49286 CREEDSID GENE 1837 DOWN	2/343	0.0679203	0.599044	4.66472	12.5454	SLX4IP;SH3BGRL2
ARID3A OE MOUSE GSE56853 CREEDSID GENE 1338 UP	2/346	0.0689599	0.605486	4.62428	12.3664	SESN3;CD109
DLX5 DEFICIENCY MOUSE GSE22381 CREEDSID GENE 383 UP	1/126	0.14623	1	6.34921	12.2068	CENPE
ARID3A OE MOUSE GSE56853 CREEDSID GENE 1339 UP	2/350	0.0703545	0.614973	4.57143	12.1335	ERRFI1;SESN3
LEF1 KD HUMAN GSE42637 CREEDSID GENE 1775 UP	2/351	0.0707046	0.615287	4.5584	12.0763	TMEM30A;SPIN4
KMT2A CHROMTRANSLOC HUMAN GSE15013 CREEDSID GENE 1506 DOWN	2/351	0.0707046	0.612565	4.5584	12.0763	BLOC1S6;ACSL1
EZH2 SHRNA HUVEC HUMAN GSE71164 SHEARSTRESS RNASEQ UP	2/352	0.0710553	0.612891	4.54545	12.0195	TMEM30A;CD9
PRRX1 SIRNA MDAMB231 HUMAN GSE79586 RNASEQ UP	2/352	0.0710553	0.610203	4.54545	12.0195	ERRFI1;CD9
TSHZ3 SIRNA BT549 HUMAN GSE79586 RNASEQ DOWN	2/352	0.0710553	0.607538	4.54545	12.0195	CENPE;CD109
EZH2 SHRNA HUVEC HUMAN GSE71164 RNASEQ DOWN	2/353	0.0714066	0.605256	4.53258	11.9631	CD109;CD9
MYC OE MOUSE GSE55272 CREEDSID GENE 1824 UP	1/128	0.148376	1	6.25	11.925	ERV3-1
PPARG OE MOUSE GSE10192 CREEDSID GENE 2732 DOWN	2/358	0.0731719	0.617545	4.46927	11.6869	STARD4;SPIN4
NFE2L2 KO MOUSE GSE18344 CREEDSID GENE 2187 UP	1/130	0.150518	1	6.15385	11.6534	SPIN4
POU4F1 KO MOUSE GSE19997 CREEDSID GENE 2947 UP	2/360	0.073882	0.620862	4.44444	11.579	TMEM30A;KDSR
FOXP2 OE SHSY5Y HUMAN GSE100291 RNASEQ UP	2/360	0.073882	0.618209	4.44444	11.579	SESN3;CD109
PBX3 OE SMMC7721 HUMAN GSE71261 RNASEQ UP	1/132	0.152654	1	6.06061	11.3914	CD109
FOSL1 KO MOUSE GSE43695 CREEDSID GENE 430 DOWN	1/134	0.154785	1	5.97015	11.1386	CD109
WT1 KO MOUSE GSE15325 CREEDSID GENE 2156 UP	2/369	0.0771058	0.642439	4.33604	11.1114	ERRFI1;TMEM30A
PLAGL2 OE MOUSE GSE21143 CREEDSID GENE 2546 UP	2/372	0.0781905	0.648716	4.30108	10.9618	SESN3;CD9
TCF7L2 SIRNA PANC1 HUMAN GSE63776 RNASEQ UP	2/374	0.0789163	0.651975	4.27807	10.8636	TMEM30A;CD109
HES1 OE MOUSE GSE54622 CREEDSID GENE 2771 UP	2/375	0.0792801	0.652229	4.26667	10.815	SPIN4;TCP11L2
ADAR KD HUVEC HUMAN GSE60217 RNASEQ DOWN	1/137	0.157972	1	5.83942	10.7757	TMEM30A
MITF KD 501MEL HUMAN GSE61966 RNASEQ UP	2/378	0.0803746	0.658467	4.2328	10.6711	PTAR1;ACSL1
TP53 SIRNA HESC HUMAN GSE76023 RNASEQ UP	2/379	0.0807405	0.658708	4.22164	10.6238	PTAR1;SESN3
BACH2 KO MOUSE GSE54050 CREEDSID GENE 2773 UP	2/384	0.0825782	0.670905	4.16667	10.3917	CD109;ELOVL7
BNC2 SIRNA BT549 HUMAN GSE79586 RNASEQ UP	2/394	0.086293	0.698189	4.06091	9.94927	ERRFI1;CENPE
PBRM1 OE CAKI2 HUMAN GSE76199 RNASEQ DOWN	2/398	0.0877933	0.707405	4.0201	9.77998	PTAR1;CD109
NFE2L2 KNOCKOUT FEMALE MOUSE GSE867 CREEDSID GENE 1363 UP	2/399	0.0881697	0.707526	4.01003	9.73831	ERRFI1;ACSL1
MYB OE HUMAN GSE2815 CREEDSID GENE 941 DOWN	1/148	0.16956	1	5.40541	9.59216	CD9
NCOA1 KO HUMAN GSE28645 CREEDSID GENE 1244 DOWN	1/148	0.16956	1	5.40541	9.59216	SH3BGRL2
SP140 KD PBMC HUMAN GSE83381 RNASEQ DOWN	2/403	0.0896801	0.716709	3.97022	9.57422	TMEM30A;ACSL1
PAX5 OE HUMAN GSE44244 CREEDSID GENE 575 UP	2/407	0.0911984	0.72588	3.9312	9.41412	ERRFI1;CENPE
PITX2 KO MOUSE GSE50399 CREEDSID GENE 3058 UP	2/411	0.0927246	0.73504	3.89294	9.25789	ERRFI1;TCP11L2
GATA2 SIRNA LNCAP HUMAN GSE38393 RNASEQ UP	2/411	0.0927246	0.732076	3.89294	9.25789	BLOC1S6;CD9
ZIC3 OE HUVEC HUMAN GSE79306 RNASEQ UP	1/153	0.174776	1	5.22876	9.12026	CD109
TOX4 SIRNA HCT116 HUMAN GSE56788 RNASEQ DOWN	1/154	0.175816	1	5.19481	9.03023	ERRFI1
ELF3 KO CFPAC1 HUMAN GSE64558 RNASEQ UP	2/428	0.0992957	0.777684	3.73832	8.63422	ERRFI1;TMEM30A
EZH2 SHRNA NKI HUMAN GSE95304 RNASEQ DOWN	1/159	0.180994	1	5.03145	8.6002	ERRFI1
MYC OE MCF7 HUMAN GSE101738 RNASEQ DOWN	1/159	0.180994	1	5.03145	8.6002	ERRFI1
TAL1 KD JURKAT HUMAN GSE72299 RNASEQ DOWN	1/160	0.182026	1	5	8.51803	CENPE
LHX1 ABLATION MOUSE GSE4230 CREEDSID GENE 776 UP	1/161	0.183057	1	4.96894	8.43706	SESN3
NANOG OE MOUSE GSE48370 CREEDSID GENE 2980 UP	1/163	0.185115	1	4.90798	8.27868	CENPE
DLX5 OE MOUSE GSE22381 CREEDSID GENE 372 DOWN	1/164	0.186141	1	4.87805	8.20121	CD109
XBP1 KO MOUSE GSE52857 CREEDSID GENE 2766 UP	1/166	0.188192	1	4.81928	8.04961	EID3
FOXP3 INDUCTION MOUSE GSE35543 CREEDSID GENE 3036 UP	1/167	0.189215	1	4.79042	7.97543	SH3BGRL2
STAT1 DEFICIENT MOUSE GSE48970 CREEDSID GENE 1520 UP	1/167	0.189215	1	4.79042	7.97543	SPIN4
RORC KO MOUSE GSE27241 CREEDSID GENE 1686 UP	1/168	0.190237	1	4.7619	7.90231	SESN3
SETDB1 KO HELA HUMAN GSE86813 RNASEQ UP	1/170	0.192277	1	4.70588	7.75914	SESN3
TWIST1 OE MOUSE GSE50002 CREEDSID GENE 1076 DOWN	1/170	0.192277	1	4.70588	7.75914	CD9
NFE2L2 KO MOUSE GSE39629 CREEDSID GENE 2196 UP	1/171	0.193296	1	4.67836	7.68905	IL18R1
PLAGL2 OE MOUSE GSE21143 CREEDSID GENE 2546 DOWN	1/172	0.194313	1	4.65116	7.61994	CD109
SETDB1 KD THP1 HUMAN GSE103409 SGRNA9DAY4 RNASEQ UP	2/460	0.112015	0.870336	3.47826	7.61435	TMEM30A;SESN3
LIN28A KD MOUSE GSE37113 CREEDSID GENE 1751 UP	1/173	0.195329	1	4.62428	7.55178	CD109
DDIT3 MUT MOUSE GSE2082 CREEDSID GENE 899 DOWN	1/174	0.196343	1	4.5977	7.48456	ERRFI1
EZH1 SHRNA PROE HUMAN GSE59089 RNASEQ UP	2/470	0.116076	0.891285	3.40426	7.33108	STARD4;SESN3
ZNF253 SIRNA MCF7 HUMAN GSE79586 RNASEQ UP	1/177	0.19938	1	4.51977	7.28834	BLOC1S6
IRF8 KO MOUSE GSE24972 CREEDSID GENE 2998 UP	1/178	0.200389	1	4.49438	7.22469	EID3
PPARG OE MOUSE GSE10192 CREEDSID GENE 2733 UP	1/178	0.200389	1	4.49438	7.22469	ERRFI1
ARNTL KO MOUSE GSE27079 CREEDSID GENE 2710 UP	1/179	0.201398	1	4.46927	7.16189	IL18R1
TFAP2C KD MOUSE GSE10175 CREEDSID GENE 1498 UP	1/180	0.202405	1	4.44444	7.09993	ERRFI1
YBX1 SIRNA MDAMB231 HUMAN GSE79586 RNASEQ DOWN	1/180	0.202405	1	4.44444	7.09993	TMEM30A
AFF1 SHRNA HELA HUMAN GSE69021 RNASEQ DOWN	1/181	0.203411	1	4.41989	7.03879	CD9
NR1I3 KO MOUSE GSE40120 CREEDSID GENE 3054 DOWN	1/182	0.204416	1	4.3956	6.97845	STARD4
CREB1 KD MOUSE GSE17478 CREEDSID GENE 2158 DOWN	1/184	0.206422	1	4.34783	6.86014	TCP11L2
ESRRB MUT MOUSE GSE8434 CREEDSID GENE 1047 UP	1/185	0.207423	1	4.32432	6.80214	CENPE
MYC OE MOUSE GSE27159 CREEDSID GENE 1273 DOWN	1/185	0.207423	1	4.32432	6.80214	STARD4
ASCL1 KO G523NS HUMAN GSE87617 RNASEQ DOWN	1/185	0.207423	1	4.32432	6.80214	CD9
MYCN SHRNA IMR575 HUMAN GSE80397 24HR RNASEQ UP	2/492	0.125147	0.94976	3.25203	6.75859	CENPE;SESN3
ATF6B KO MOUSE GSE35651 CREEDSID GENE 2660 DOWN	1/186	0.208423	1	4.30108	6.74488	CENPE
NFYC KD MOUSE GSE56838 CREEDSID GENE 1343 DOWN	1/186	0.208423	1	4.30108	6.74488	STARD4
NRF1 KO MOUSE GSE35124 CREEDSID GENE 2150 DOWN	1/186	0.208423	1	4.30108	6.74488	ACSL1
SETDB1 KD THP1 HUMAN GSE103409 SGRNA6DAY7 RNASEQ UP	2/493	0.125564	0.949242	3.24544	6.73409	TMEM30A;ERV3-1
FOXA2 KD DEC HUMAN GSE44875 RNASEQ UP	1/187	0.209422	1	4.27807	6.68836	CD9
NFIX KD MOUSE GSE45492 CREEDSID GENE 2846 DOWN	1/188	0.210419	1	4.25532	6.63256	ELOVL7
KLF9 OE GBM1A HUMAN GSE62212 RNASEQ DOWN	1/189	0.211416	1	4.2328	6.57748	SESN3
U2AF1 OE CFUG HUMAN GSE94153 RNASEQ DOWN	1/190	0.212411	1	4.21053	6.52309	ACSL1
GATA4 ABLATION S105 PHOSPHORYLATION SITE MOUSE GSE30314 CREEDSID GENE 837 UP	1/191	0.213405	1	4.18848	6.46938	ELOVL7
TCF7 KO MOUSE GSE20754 CREEDSID GENE 3010 UP	1/194	0.216379	1	4.12371	6.31226	IL18R1
IKZF4 KO MOUSE GSE40273 CREEDSID GENE 1061 UP	1/195	0.217368	1	4.10256	6.26117	CD9
MSGN1 OE MOUSE GSE29848 CREEDSID GENE 1629 UP	1/195	0.217368	1	4.10256	6.26117	CD9
HMGA2 KD HUMAN GSE43741 CREEDSID GENE 2854 DOWN	1/196	0.218356	1	4.08163	6.21072	TCP11L2
CEBPG KO MOUSE GSE47777 CREEDSID GENE 3104 DOWN	1/197	0.219343	1	4.06091	6.16089	STARD4
JUNB KO MEL888 HUMAN GSE98867 RNASEQ DOWN	2/518	0.136088	1	3.0888	6.16047	ACSL1;CD109
GRHL2 KD MOUSE GSE40729 CREEDSID GENE 2534 UP	1/198	0.220329	1	4.0404	6.11166	TCP11L2
NFE2L2 KO MOUSE GSE867 CREEDSID GENE 726 DOWN	1/198	0.220329	1	4.0404	6.11166	ERRFI1
MITF KD H3A HUMAN GSE61966 RNASEQ UP	2/522	0.137791	1	3.06513	6.07515	ACSL1;CD109
VAX2 KO MOUSE GSE19626 CREEDSID GENE 2370 UP	1/200	0.222296	1	4	6.01498	ASB7
NFYA SIRNA HCT116 HUMAN GSE56788 RNASEQ DOWN	1/201	0.223278	1	3.9801	5.96751	ERRFI1
MYC OE U2OS HUMAN GSE66927 RNASEQ UP	1/202	0.224259	1	3.9604	5.92061	ACSL1
HOXA10 KO MOUSE GSE6439 CREEDSID GENE 1535 DOWN	1/202	0.224259	1	3.9604	5.92061	ACSL1
TP53 KD HUMAN GSE1676 CREEDSID GENE 1784 DOWN	1/203	0.225238	1	3.94089	5.87427	CD9
SOX11 DEPLETION HUMAN GSE34763 CREEDSID GENE 353 DOWN	1/204	0.226217	1	3.92157	5.82848	CD9
TWIST1 OE MOUSE GSE50002 CREEDSID GENE 1077 DOWN	1/204	0.226217	1	3.92157	5.82848	CD9
IRF9 OE HUMAN GSE50002 CREEDSID GENE 1661 UP	1/205	0.227194	1	3.90244	5.78322	TCP11L2
HEY2 KO MOUSE GSE6526 CREEDSID GENE 1511 UP	1/205	0.227194	1	3.90244	5.78322	ERRFI1
HEY2 KO MOUSE GSE6526 CREEDSID GENE 1512 DOWN	1/205	0.227194	1	3.90244	5.78322	ERRFI1
FOXP3 KNOCKIN MOUSE GSE2389 CREEDSID GENE 2950 DOWN	1/205	0.227194	1	3.90244	5.78322	IL18R1
IRF1 OE HUMAN GSE26817 CREEDSID GENE 2502 DOWN	1/205	0.227194	1	3.90244	5.78322	SESN3
FOXQ1 OE SKMEL147 HUMAN GSE103071 RNASEQ UP	2/538	0.144652	1	2.97398	5.74996	TMEM30A;CD109
ZNF207 OE HUMAN GSE9951 CREEDSID GENE 1581 UP	1/206	0.22817	1	3.8835	5.7385	CENPE
GATA3 KO MOUSE GSE39864 CREEDSID GENE 1162 DOWN	1/206	0.22817	1	3.8835	5.7385	SH3BGRL2
FLI1 KD HUMAN GSE27524 CREEDSID GENE 1600 DOWN	1/206	0.22817	1	3.8835	5.7385	CENPE
BNC2 SIRNA BT549 HUMAN GSE79586 RNASEQ DOWN	1/206	0.22817	1	3.8835	5.7385	CD109
OVOL2 OE PC3 HUMAN GSE48230 RNASEQ UP	1/207	0.229145	1	3.86473	5.6943	ERRFI1
KLF15 DEFICIENCY MOUSE GSE7137 CREEDSID GENE 675 DOWN	1/207	0.229145	1	3.86473	5.6943	ERRFI1
MYC KD HUMAN GSE5823 CREEDSID GENE 2702 DOWN	1/207	0.229145	1	3.86473	5.6943	EID3
NR2C2 KO MOUSE GSE3065 CREEDSID GENE 2722 DOWN	1/207	0.229145	1	3.86473	5.6943	CD9
GATA6 KO MOUSE GSE52317 CREEDSID GENE 357 DOWN	1/208	0.230118	1	3.84615	5.65062	ELOVL7
ZFX KO MOUSE GSE7069 CREEDSID GENE 177 DOWN	1/208	0.230118	1	3.84615	5.65062	CD9
PPARA KO MOUSE GSE6864 CREEDSID GENE 1371 UP	1/209	0.231091	1	3.82775	5.60744	STARD4
NFE2L2 KO MOUSE GSE18344 CREEDSID GENE 1261 UP	1/209	0.231091	1	3.82775	5.60744	STARD4
PPARA KO MOUSE GSE6864 CREEDSID GENE 981 DOWN	1/209	0.231091	1	3.82775	5.60744	STARD4
JUN KO MOUSE GSE47898 CREEDSID GENE 3073 DOWN	1/209	0.231091	1	3.82775	5.60744	ELOVL7
MYB KO MOUSE GSE19528 CREEDSID GENE 2197 UP	1/210	0.232062	1	3.80952	5.56476	IL18R1
ESRRA KO MOUSE GSE16623 CREEDSID GENE 2159 DOWN	1/210	0.232062	1	3.80952	5.56476	ACSL1
STAT1 DEFICIENT MOUSE GSE48970 CREEDSID GENE 1521 UP	1/211	0.233032	1	3.79147	5.52257	SPIN4
EOMES KO MOUSE GSE43387 CREEDSID GENE 2147 DOWN	1/211	0.233032	1	3.79147	5.52257	SH3BGRL2
IRF9 OE HUMAN GSE50002 CREEDSID GENE 1665 UP	1/212	0.234001	1	3.77358	5.48086	CD9
TFE3 SIRNA 8988T HUMAN GSE62077 CONSTRUCT1 RNASEQ UP	1/212	0.234001	1	3.77358	5.48086	STARD4
HNF1A OE LNCAP HUMAN GSE85556 RNASEQ DOWN	2/554	0.151588	1	2.88809	5.44863	SESN3;CD9
MTF2 KD MOUSE GSE16364 CREEDSID GENE 1355 UP	1/213	0.234969	1	3.75587	5.43963	CD9
STAT3 KO MOUSE GSE38375 CREEDSID GENE 2479 DOWN	1/213	0.234969	1	3.75587	5.43963	CD9
GTF2I KO MOUSE GSE48790 CREEDSID GENE 1451 UP	1/214	0.235936	1	3.73832	5.39887	ELOVL7
NFE2L2 KO MOUSE GSE18344 CREEDSID GENE 962 DOWN	1/214	0.235936	1	3.73832	5.39887	CEP135
BATF KO MOUSE GSE54215 CREEDSID GENE 1522 UP	1/215	0.236901	1	3.72093	5.35856	IL18R1
PGR KO MOUSE GSE39920 CREEDSID GENE 3080 DOWN	1/216	0.237865	1	3.7037	5.31871	CD9
TWIST1 OE MOUSE GSE50002 CREEDSID GENE 1071 DOWN	1/217	0.238828	1	3.68664	5.2793	CENPE
MECP2 MUT HUMAN GSE6955 CREEDSID GENE 2473 DOWN	1/217	0.238828	1	3.68664	5.2793	ACSL1
MAF OE MACROPHAGE HUMAN GSE98368 RNASEQ UP	2/567	0.157275	1	2.82187	5.21977	TMEM30A;ACSL1
KDM2B OE MOUSE GSE34691 CREEDSID GENE 354 UP	1/219	0.240751	1	3.65297	5.2018	CD109
HMGA2 KO MOUSE GSE55340 CREEDSID GENE 48 UP	1/219	0.240751	1	3.65297	5.2018	CENPE
LIN28A KD MOUSE GSE37113 CREEDSID GENE 1751 DOWN	1/219	0.240751	1	3.65297	5.2018	ACSL1
FOXM1 KD HUMAN GSE55204 CREEDSID GENE 1369 UP	1/220	0.241711	1	3.63636	5.16369	CD9
DOT1L DELETION MOUSE GSE25911 CREEDSID GENE 455 UP	1/220	0.241711	1	3.63636	5.16369	CEP135
NR1I3 KO MOUSE GSE40120 CREEDSID GENE 3067 DOWN	1/220	0.241711	1	3.63636	5.16369	ERRFI1
KDM2B OE MOUSE GSE34691 CREEDSID GENE 607 DOWN	1/220	0.241711	1	3.63636	5.16369	CD109
EGR3 KD HUMAN GSE52108 CREEDSID GENE 2231 UP	1/221	0.242669	1	3.61991	5.126	ACSL1
SETDB1 KD THP1 HUMAN GSE103409 SGRNA6DAY4 RNASEQ DOWN	1/221	0.242669	1	3.61991	5.126	STARD4
TP53 SIRNA HESC HUMAN GSE76023 RNASEQ DOWN	1/221	0.242669	1	3.61991	5.126	CD9
VDR KO MOUSE GSE2421 CREEDSID GENE 2719 DOWN	1/222	0.243626	1	3.6036	5.08872	CD9
WT1 KO MOUSE GSE15326 CREEDSID GENE 2248 DOWN	1/222	0.243626	1	3.6036	5.08872	CENPE
NR1I3 KNOCKIN BACKGROUND MOUSE GSE40120 CREEDSID GENE 3071 DOWN	1/222	0.243626	1	3.6036	5.08872	ERRFI1
STAT3 SIRNA HCC70 HUMAN GSE85579 RNASEQ UP	1/223	0.244582	1	3.58744	5.05185	BLOC1S6
NKX25 SHRNA H1 HUMAN GSE69618 DAY10 RNASEQ UP	2/581	0.163448	1	2.75387	4.98798	BLOC1S6;SESN3
ERG KD HUMAN GSE14801 CREEDSID GENE 827 UP	1/225	0.246491	1	3.55556	4.97931	ERRFI1
EGR1 KO MOUSE GSE16974 CREEDSID GENE 553 UP	1/226	0.247444	1	3.53982	4.94362	STARD4
FOXP3 ABLATION MOUSE GSE6681 CREEDSID GENE 91 UP	1/227	0.248395	1	3.52423	4.90832	IL18R1
ESR1 KD HUMAN GSE37820 CREEDSID GENE 2326 UP	1/228	0.249345	1	3.50877	4.87339	CENPE
HNF4A KD HUMAN GSE29084 CREEDSID GENE 577 UP	1/228	0.249345	1	3.50877	4.87339	CENPE
IRF9 OE HUMAN GSE50002 CREEDSID GENE 1655 DOWN	1/228	0.249345	1	3.50877	4.87339	CENPE
HNF4A DEPLETION HUMAN GSE29084 CREEDSID GENE 118 DOWN	1/228	0.249345	1	3.50877	4.87339	CENPE
HNF4A MUT MOUSE GSE3116 CREEDSID GENE 850 UP	1/229	0.250294	1	3.49345	4.83884	CD9
YY1 KD MOUSE GSE31784 CREEDSID GENE 1333 UP	1/229	0.250294	1	3.49345	4.83884	CD109
MYC KD MOUSE GSE30323 CREEDSID GENE 2609 DOWN	1/229	0.250294	1	3.49345	4.83884	CENPE
OVOL2 OE MOUSE GSE55074 CREEDSID GENE 2603 DOWN	1/229	0.250294	1	3.49345	4.83884	LRRC28
PRDM16 DEPLETION MOUSE GSE35011 CREEDSID GENE 487 UP	1/230	0.251242	1	3.47826	4.80465	ERRFI1
TFAP2C KD HUMAN GSE15481 CREEDSID GENE 2964 UP	1/230	0.251242	1	3.47826	4.80465	PLD1
ESR1 KO MOUSE GSE53812 CREEDSID GENE 2898 DOWN	1/230	0.251242	1	3.47826	4.80465	CD9
MYCN SHRNA IMR575 HUMAN GSE80397 6HR RNASEQ DOWN	2/594	0.169222	1	2.6936	4.78531	PTAR1;SESN3
NFYB KD MOUSE GSE56838 CREEDSID GENE 1342 UP	1/231	0.252189	1	3.4632	4.77082	CD109
GATA4 KO MOUSE GSE52317 CREEDSID GENE 356 DOWN	1/231	0.252189	1	3.4632	4.77082	ELOVL7
TP63 OE HUMAN GSE20286 CREEDSID GENE 2455 DOWN	1/231	0.252189	1	3.4632	4.77082	CENPE
TFAP2C SIRNA HUMAN GSE15481 CREEDSID GENE 2892 UP	1/232	0.253135	1	3.44828	4.73735	PLD1
IRF9 OE HUMAN GSE50002 CREEDSID GENE 1662 DOWN	1/232	0.253135	1	3.44828	4.73735	EID3
NCOA3 KD MOUSE GSE50017 CREEDSID GENE 1712 UP	1/233	0.254079	1	3.43348	4.70423	SESN3
GATA6 KO MOUSE GSE47049 CREEDSID GENE 2225 DOWN	1/233	0.254079	1	3.43348	4.70423	CD9
BACH2 KO MOUSE GSE30883 CREEDSID GENE 2701 DOWN	1/233	0.254079	1	3.43348	4.70423	LRRC28
KMT2A KO MOUSE GSE24964 CREEDSID GENE 3009 UP	1/234	0.255023	1	3.4188	4.67146	ERRFI1
FLI1 KD HUMAN GSE27524 CREEDSID GENE 1597 DOWN	1/234	0.255023	1	3.4188	4.67146	CENPE
BACH2 KO MOUSE GSE42598 CREEDSID GENE 2778 UP	1/235	0.255965	1	3.40426	4.63903	CD9
NFE2L2 KO MOUSE GSE48879 CREEDSID GENE 2834 UP	1/235	0.255965	1	3.40426	4.63903	ERRFI1
TCF3 KO MOUSE GSE27402 CREEDSID GENE 2169 UP	1/235	0.255965	1	3.40426	4.63903	IL18R1
HEY2 KO MOUSE GSE6526 CREEDSID GENE 1508 DOWN	1/235	0.255965	1	3.40426	4.63903	CD9
GATA1 KO MOUSE GSE40273 CREEDSID GENE 1062 UP	1/237	0.257846	1	3.37553	4.57516	IL18R1
FOXP1 KD HUMAN GSE51382 CREEDSID GENE 1435 UP	1/237	0.257846	1	3.37553	4.57516	BLOC1S6
HEY2 KO MOUSE GSE6526 CREEDSID GENE 1509 UP	1/237	0.257846	1	3.37553	4.57516	CD9
IRF8 KO MOUSE GSE39228 CREEDSID GENE 2195 UP	1/237	0.257846	1	3.37553	4.57516	ACSL1
NR3C1 KO MOUSE GSE23724 CREEDSID GENE 3014 DOWN	1/238	0.258785	1	3.36134	4.54372	ELOVL7
MECP2 KO MOUSE GSE8720 CREEDSID GENE 2418 UP	1/239	0.259723	1	3.34728	4.51261	CD9
NR1I3 KNOCKIN MOUSE GSE40120 CREEDSID GENE 3070 UP	1/240	0.260659	1	3.33333	4.48181	ACSL1
FOXP2 OE SHSY5Y HUMAN GSE100291 RNASEQ DOWN	1/240	0.260659	1	3.33333	4.48181	ERRFI1
ZXDC DEPLET MOUSE GSE45417 CREEDSID GENE 1257 UP	1/241	0.261595	1	3.3195	4.45132	STARD4
KLF7 KO MOUSE GSE3595 CREEDSID GENE 95 UP	1/241	0.261595	1	3.3195	4.45132	ERRFI1
NFE2L2 KO MOUSE GSE35124 CREEDSID GENE 2151 DOWN	1/241	0.261595	1	3.3195	4.45132	ACSL1
TAL1 KD HUMAN GSE54075 CREEDSID GENE 2565 UP	1/242	0.262529	1	3.30579	4.42114	IL18R1
SRF MUT MOUSE GSE1948 CREEDSID GENE 1393 UP	1/242	0.262529	1	3.30579	4.42114	CD9
VAX2 KO MOUSE GSE19626 CREEDSID GENE 2371 DOWN	1/242	0.262529	1	3.30579	4.42114	SPIN4
NR1I3 KNOCKIN MOUSE GSE40120 CREEDSID GENE 3069 DOWN	1/242	0.262529	1	3.30579	4.42114	STARD4
STAT3 SIRNA MDAMB468 HUMAN GSE85579 RNASEQ DOWN	1/242	0.262529	1	3.30579	4.42114	TMEM30A
NEUROD1 KO MOUSE GSE35396 CREEDSID GENE 3089 UP	1/243	0.263462	1	3.29218	4.39126	ELOVL7
IRF4 KO MOUSE GSE51932 CREEDSID GENE 2774 DOWN	1/243	0.263462	1	3.29218	4.39126	TCP11L2
SOX17 OE HUMAN GSE10809 CREEDSID GENE 151 UP	1/244	0.264394	1	3.27869	4.36169	ERRFI1
NR1I3 KO MOUSE GSE40120 CREEDSID GENE 3066 UP	1/244	0.264394	1	3.27869	4.36169	ACSL1
PPARG DEFICIENCY MOUSE GSE23421 CREEDSID GENE 1231 UP	1/246	0.266255	1	3.25203	4.30342	CENPE
NR1I3 KO MOUSE GSE40120 CREEDSID GENE 3055 UP	1/247	0.267183	1	3.23887	4.27472	ERRFI1
KLF3 KO MOUSE GSE35592 CREEDSID GENE 2674 UP	1/247	0.267183	1	3.23887	4.27472	EID3
ESRRA KO MOUSE GSE8106 CREEDSID GENE 2613 UP	1/247	0.267183	1	3.23887	4.27472	ACSL1
PPARA KO MOUSE GSE18564 CREEDSID GENE 543 DOWN	1/247	0.267183	1	3.23887	4.27472	ACSL1
NFE2L2 KO MOUSE GSE8969 CREEDSID GENE 2190 UP	1/248	0.268111	1	3.22581	4.24631	ERRFI1
BATF KO MOUSE GSE54215 CREEDSID GENE 1523 UP	1/248	0.268111	1	3.22581	4.24631	IL18R1
TSHZ3 SIRNA BT549 HUMAN GSE79586 RNASEQ UP	1/248	0.268111	1	3.22581	4.24631	ERRFI1
POU1F1 OE HUMAN GSE64101 CREEDSID GENE 2931 DOWN	1/248	0.268111	1	3.22581	4.24631	SLX4IP
PPARA KO MOUSE GSE18564 CREEDSID GENE 543 UP	1/249	0.269037	1	3.21285	4.21817	ERRFI1
GLI1 SIRNA HCT116 HUMAN GSE56788 RNASEQ UP	1/249	0.269037	1	3.21285	4.21817	ERRFI1
KLF13 KD HUMAN GSE50588 CREEDSID GENE 2795 DOWN	1/249	0.269037	1	3.21285	4.21817	BLOC1S6
NFE2L2 DEFICIENCY MOUSE GSE8969 CREEDSID GENE 183 DOWN	1/250	0.269962	1	3.2	4.19032	ERRFI1
AR KD HUMAN GSE22483 CREEDSID GENE 2194 UP	1/251	0.270886	1	3.18725	4.16273	ACSL1
MYC KD HUMAN GSE54872 CREEDSID GENE 1307 DOWN	1/251	0.270886	1	3.18725	4.16273	EID3
FLI1 KD HUMAN GSE27524 CREEDSID GENE 1604 DOWN	1/251	0.270886	1	3.18725	4.16273	KDSR
DOT1L DELETION MOUSE GSE25911 CREEDSID GENE 454 UP	1/252	0.271809	1	3.1746	4.13541	STARD4
MYB KD HUMAN GSE49286 CREEDSID GENE 1835 DOWN	1/252	0.271809	1	3.1746	4.13541	TMEM30A
FLI1 KD HUMAN GSE27524 CREEDSID GENE 1599 DOWN	1/253	0.272731	1	3.16206	4.10836	CENPE
POU2AF1 MUT MOUSE GSE12356 CREEDSID GENE 598 DOWN	1/253	0.272731	1	3.16206	4.10836	SESN3
SOX2 KD MOUSE GSE39771 CREEDSID GENE 1757 UP	1/254	0.273652	1	3.14961	4.08157	CD9
PGR KO MOUSE GSE39920 CREEDSID GENE 3077 DOWN	1/254	0.273652	1	3.14961	4.08157	CD9
MYC KD MOUSE GSE30323 CREEDSID GENE 2609 UP	1/255	0.274571	1	3.13725	4.05504	TCP11L2
GATA4 KO MOUSE GSE11194 CREEDSID GENE 510 UP	1/255	0.274571	1	3.13725	4.05504	CD9
AIRE MUT MOUSE GSE12073 CREEDSID GENE 1172 UP	1/255	0.274571	1	3.13725	4.05504	ERV3-1
MECOM OE MOUSE GSE34729 CREEDSID GENE 1428 UP	1/255	0.274571	1	3.13725	4.05504	SH3BGRL2
VAX2 KO MOUSE GSE19626 CREEDSID GENE 2368 DOWN	1/255	0.274571	1	3.13725	4.05504	ELOVL7
CBX2 KO MOUSE GSE29485 CREEDSID GENE 380 DOWN	1/255	0.274571	1	3.13725	4.05504	PLD1
DOT1L DELETION MOUSE GSE25911 CREEDSID GENE 453 DOWN	1/255	0.274571	1	3.13725	4.05504	PTAR1
STAT1 KO MOUSE GSE38375 CREEDSID GENE 2476 DOWN	1/256	0.27549	1	3.125	4.02876	CD9
FLI1 KD HUMAN GSE27524 CREEDSID GENE 1602 DOWN	1/256	0.27549	1	3.125	4.02876	KDSR
SOX17 OE HUMAN GSE10809 CREEDSID GENE 1272 UP	1/257	0.276407	1	3.11284	4.00274	ERRFI1
MSGN1 OE MOUSE GSE29848 CREEDSID GENE 1630 UP	1/257	0.276407	1	3.11284	4.00274	CD9
NR2F2 KO MOUSE GSE46496 CREEDSID GENE 2412 DOWN	1/257	0.276407	1	3.11284	4.00274	CD9
PPARG KO MOUSE GSE24292 CREEDSID GENE 3012 DOWN	1/257	0.276407	1	3.11284	4.00274	ACSL1
NFE2L2 KO MOUSE GSE35124 CREEDSID GENE 2151 UP	1/258	0.277324	1	3.10078	3.97696	ERRFI1
E2F3 KD MOUSE GSE24594 CREEDSID GENE 475 UP	1/258	0.277324	1	3.10078	3.97696	ERRFI1
EGR4 KD HUMAN GSE40558 CREEDSID GENE 3030 UP	1/258	0.277324	1	3.10078	3.97696	CD109
HOXA11 SIRNA BT549 HUMAN GSE79586 RNASEQ UP	1/258	0.277324	1	3.10078	3.97696	ERRFI1
YY1 KD MOUSE GSE31784 CREEDSID GENE 1333 DOWN	1/258	0.277324	1	3.10078	3.97696	SPIN4
EBF1 OE MOUSE GSE2192 CREEDSID GENE 858 UP	1/259	0.278239	1	3.0888	3.95143	ACSL1
NR4A2 OE MOUSE GSE3571 CREEDSID GENE 3121 UP	1/259	0.278239	1	3.0888	3.95143	CD9
FLI1 KD HUMAN GSE27524 CREEDSID GENE 1596 DOWN	1/259	0.278239	1	3.0888	3.95143	CENPE
GTF2I KO MOUSE GSE48790 CREEDSID GENE 1451 DOWN	1/259	0.278239	1	3.0888	3.95143	ERRFI1
ERG KD HUMAN GSE14801 CREEDSID GENE 2614 DOWN	1/259	0.278239	1	3.0888	3.95143	CD9
PPARG OE MOUSE GSE2192 CREEDSID GENE 861 UP	1/260	0.279153	1	3.07692	3.92614	ERRFI1
STAT3 ACTVATION MOUSE GSE21060 CREEDSID GENE 3063 UP	1/260	0.279153	1	3.07692	3.92614	EID3
MYC OE HUMAN GSE43730 CREEDSID GENE 359 UP	1/260	0.279153	1	3.07692	3.92614	ACSL1
NR4A2 OE MOUSE GSE3571 CREEDSID GENE 1290 DOWN	1/260	0.279153	1	3.07692	3.92614	CD9
VDR KO MOUSE GSE2421 CREEDSID GENE 1152 DOWN	1/260	0.279153	1	3.07692	3.92614	CD9
NFATC3 OE MOUSE GSE58960 CREEDSID GENE 1416 UP	1/261	0.280066	1	3.06513	3.90109	CD9
GFI1B OE MOUSE GSE33709 CREEDSID GENE 452 UP	1/261	0.280066	1	3.06513	3.90109	ELOVL7
NR1I3 KNOCKIN MOUSE GSE40120 CREEDSID GENE 3069 UP	1/261	0.280066	1	3.06513	3.90109	ERRFI1
AIRE KO MOUSE GSE2585 CREEDSID GENE 273 DOWN	1/261	0.280066	1	3.06513	3.90109	CD9
GFI1B OE MOUSE GSE33709 CREEDSID GENE 772 DOWN	1/262	0.280978	1	3.05344	3.87628	ELOVL7
HNF1A KO MOUSE GSE23040 CREEDSID GENE 2995 DOWN	1/262	0.280978	1	3.05344	3.87628	SESN3
E2F3 KD MOUSE GSE24594 CREEDSID GENE 475 DOWN	1/263	0.281888	1	3.04183	3.85169	ACSL1
ESRRA DEFICIENCY MOUSE GSE7196 CREEDSID GENE 673 DOWN	1/263	0.281888	1	3.04183	3.85169	ACSL1
SRF MUT MOUSE GSE1948 CREEDSID GENE 1400 UP	1/264	0.282798	1	3.0303	3.82734	CD9
NFE2L2 MUT MOUSE GSE35160 CREEDSID GENE 624 UP	1/264	0.282798	1	3.0303	3.82734	ACSL1
GATA3 OE MDAMB231 HUMAN GSE72141 RNASEQ UP	1/264	0.282798	1	3.0303	3.82734	TMEM30A
MBNL1 SHRNA MDAMB231 HUMAN GSE76487 RNASEQ UP	1/264	0.282798	1	3.0303	3.82734	STARD4
DMRT1 KO MOUSE GSE27261 CREEDSID GENE 2740 DOWN	1/264	0.282798	1	3.0303	3.82734	EID3
MYRF KO MOUSE GSE15303 CREEDSID GENE 2306 DOWN	1/264	0.282798	1	3.0303	3.82734	ELOVL7
TP53 SIRNA MDAMB231 HUMAN GSE68248 RNASEQ DOWN	1/264	0.282798	1	3.0303	3.82734	TMEM30A
MYB KD HUMAN GSE49286 CREEDSID GENE 1839 DOWN	1/265	0.283706	1	3.01887	3.80322	TMEM30A
TET1 KD MOUSE GSE26900 CREEDSID GENE 2146 UP	1/267	0.28552	1	2.99625	3.75564	CD9
RAG1 KO MOUSE GSE6858 CREEDSID GENE 1240 UP	1/267	0.28552	1	2.99625	3.75564	CEP135
FLI1 KD HUMAN GSE27524 CREEDSID GENE 1607 DOWN	1/267	0.28552	1	2.99625	3.75564	KDSR
KDM2B KD MOUSE GSE40701 CREEDSID GENE 1745 DOWN	1/268	0.286425	1	2.98507	3.73217	CD109
EBF1 OE MOUSE GSE2192 CREEDSID GENE 859 DOWN	1/268	0.286425	1	2.98507	3.73217	ERRFI1
AFF4 SHRNA HELA HUMAN GSE69021 RNASEQ DOWN	1/268	0.286425	1	2.98507	3.73217	CD109
PPARG OE MOUSE GSE2192 CREEDSID GENE 865 UP	1/269	0.287329	1	2.97398	3.70893	ACSL1
NR2F2 KD HUMAN GSE33182 CREEDSID GENE 822 UP	1/269	0.287329	1	2.97398	3.70893	SPIN4
SRF MUT MOUSE GSE1948 CREEDSID GENE 1395 UP	1/269	0.287329	1	2.97398	3.70893	CD9
OVOL1 KO MOUSE GSE55072 CREEDSID GENE 2617 DOWN	1/270	0.288232	1	2.96296	3.68589	SH3BGRL2
GTF2B KD HUMAN GSE50588 CREEDSID GENE 2798 DOWN	1/270	0.288232	1	2.96296	3.68589	PLD1
HSF1 KD HUMAN GSE12762 CREEDSID GENE 2142 UP	1/271	0.289134	1	2.95203	3.66307	ERRFI1
DDIT3 KNOCKOUT TREATED WITH 2 UGML TUNICAMYCIN FOR 4 HOURS MOUSE GSE2082 CREEDSID GENE 1387 UP	1/272	0.290035	1	2.94118	3.64045	ERRFI1
PPARG KO MOUSE GSE24292 CREEDSID GENE 3012 UP	1/272	0.290035	1	2.94118	3.64045	CD9
IRF1 OE MOUSE GSE6505 CREEDSID GENE 2076 DOWN	1/272	0.290035	1	2.94118	3.64045	ERRFI1
NR2C2 KO MOUSE GSE21903 CREEDSID GENE 2200 UP	1/273	0.290935	1	2.9304	3.61804	ERRFI1
ELK1 KD HUMAN GSE34589 CREEDSID GENE 2863 UP	1/273	0.290935	1	2.9304	3.61804	ACSL1
MYC KD HUMAN GSE54872 CREEDSID GENE 1308 DOWN	1/273	0.290935	1	2.9304	3.61804	EID3
E2F2 KD MOUSE GSE24594 CREEDSID GENE 474 DOWN	1/273	0.290935	1	2.9304	3.61804	CD9
GTF2I KO MOUSE GSE48790 CREEDSID GENE 1452 DOWN	1/273	0.290935	1	2.9304	3.61804	ERRFI1
NR2F2 KO MOUSE GSE46496 CREEDSID GENE 2412 UP	1/274	0.291833	1	2.91971	3.59583	TCP11L2
FOXD3 OE MOUSE GSE58960 CREEDSID GENE 1415 DOWN	1/274	0.291833	1	2.91971	3.59583	CD9
IRF8 KO MOUSE GSE39228 CREEDSID GENE 2195 DOWN	1/274	0.291833	1	2.91971	3.59583	ERRFI1
ZFX KD HUMAN GSE43021 CREEDSID GENE 157 UP	1/275	0.292731	1	2.90909	3.57382	TMEM30A
PLAGL2 DEFICIENCY MOUSE GSE9123 CREEDSID GENE 166 DOWN	1/275	0.292731	1	2.90909	3.57382	ACSL1
EGR1 KO MOUSE GSE16974 CREEDSID GENE 552 DOWN	1/275	0.292731	1	2.90909	3.57382	TMEM30A
IRF7 KD HUMAN GSE50588 CREEDSID GENE 2786 DOWN	1/275	0.292731	1	2.90909	3.57382	PTAR1
FOXD4L6 SIRNA MDAMB231 HUMAN GSE79586 RNASEQ DOWN	1/275	0.292731	1	2.90909	3.57382	TMEM30A
IRX6 SIRNA MDAMB231 HUMAN GSE79586 RNASEQ DOWN	1/275	0.292731	1	2.90909	3.57382	TMEM30A
VDR OE HUMAN GSE5145 CREEDSID GENE 2944 UP	1/276	0.293627	1	2.89855	3.55201	ACSL1
LMX1B KO MOUSE GSE10516 CREEDSID GENE 84 DOWN	1/276	0.293627	1	2.89855	3.55201	CENPE
NFYA KD MOUSE GSE56838 CREEDSID GENE 1341 DOWN	1/276	0.293627	1	2.89855	3.55201	STARD4
EBF3 OE SKNSH HUMAN GSE90682 RNASEQ DOWN	1/276	0.293627	1	2.89855	3.55201	TMEM30A
PRRX1 SIRNA BT549 HUMAN GSE79586 RNASEQ DOWN	1/276	0.293627	1	2.89855	3.55201	ERRFI1
TET1 OE HUMAN GSE43741 CREEDSID GENE 2855 DOWN	1/277	0.294522	1	2.88809	3.5304	ACSL1
RXRA KD HUMAN GSE50588 CREEDSID GENE 2816 UP	1/279	0.29631	1	2.86738	3.48774	CEP135
NEUROD1 KO MOUSE GSE35396 CREEDSID GENE 3093 UP	1/280	0.297202	1	2.85714	3.4667	CD9
ESRRA DEFICIENCY MOUSE GSE7196 CREEDSID GENE 673 UP	1/280	0.297202	1	2.85714	3.4667	CD9
EOMES OE HUMAN GSE43805 CREEDSID GENE 92 DOWN	1/280	0.297202	1	2.85714	3.4667	ACSL1
ZEB2 SHRNA H1 HUMAN GSE69618 DAY6 RNASEQ DOWN	1/280	0.297202	1	2.85714	3.4667	BLOC1S6
MYC KD HUMAN GSE22139 CREEDSID GENE 712 UP	1/281	0.298093	1	2.84698	3.44584	ERRFI1
ZHX2 KD HUMAN GSE50588 CREEDSID GENE 2814 UP	1/281	0.298093	1	2.84698	3.44584	CD9
PCGF2 KD HUMAN GSE7578 CREEDSID GENE 130 UP	1/281	0.298093	1	2.84698	3.44584	CD109
IRF8 KO MOUSE GSE24972 CREEDSID GENE 2997 UP	1/281	0.298093	1	2.84698	3.44584	EID3
EBF1 OE MOUSE GSE2192 CREEDSID GENE 860 UP	1/282	0.298983	1	2.83688	3.42516	ACSL1
TWIST1 OE MOUSE GSE50002 CREEDSID GENE 1077 UP	1/282	0.298983	1	2.83688	3.42516	EID3
FOXA1 KD HUMAN GSE25315 CREEDSID GENE 2164 UP	1/282	0.298983	1	2.83688	3.42516	ERRFI1
RUNX1 KO MOUSE GSE34292 CREEDSID GENE 2397 UP	1/282	0.298983	1	2.83688	3.42516	ERRFI1
SRF KO MOUSE GSE1948 CREEDSID GENE 1185 UP	1/282	0.298983	1	2.83688	3.42516	CD9
PAX7 OE H9 HUMAN GSE98976 MESOD RNASEQ UP	1/282	0.298983	1	2.83688	3.42516	TMEM30A
TWIST1 OE MOUSE GSE50002 CREEDSID GENE 3025 DOWN	1/282	0.298983	1	2.83688	3.42516	TCP11L2
NFE2L2 KO MOUSE GSE48879 CREEDSID GENE 2834 DOWN	1/282	0.298983	1	2.83688	3.42516	CD9
XBP1 OE MOUSE GSE46178 CREEDSID GENE 1437 DOWN	1/282	0.298983	1	2.83688	3.42516	ACSL1
SALL4 KD HUMAN GSE35965 CREEDSID GENE 1408 UP	1/283	0.299872	1	2.82686	3.40467	ERRFI1
USF1 KD HUMAN GSE50588 CREEDSID GENE 2827 UP	1/283	0.299872	1	2.82686	3.40467	SLX4IP
STAT3 KD HUMAN GSE42979 CREEDSID GENE 2148 UP	1/283	0.299872	1	2.82686	3.40467	CENPE
MBD3 KD MOUSE GSE31008 CREEDSID GENE 1325 UP	1/283	0.299872	1	2.82686	3.40467	ELOVL7
EPAS1 KD HUMAN GSE54360 CREEDSID GENE 2882 DOWN	1/284	0.300759	1	2.8169	3.38435	ERRFI1
POU1F1 MUT MOUSE GSE3129 CREEDSID GENE 1729 UP	1/285	0.301646	1	2.80702	3.36421	ACSL1
SATB1 KO MOUSE GSE17490 CREEDSID GENE 2215 UP	1/285	0.301646	1	2.80702	3.36421	CD9
DMRTA2 OE MOUSE GSE25179 CREEDSID GENE 2203 UP	1/285	0.301646	1	2.80702	3.36421	CD9
BPTF KO MOUSE GSE48123 CREEDSID GENE 2328 DOWN	1/285	0.301646	1	2.80702	3.36421	ERRFI1
SPDEF KD HUMAN GSE48928 CREEDSID GENE 2897 UP	1/286	0.302531	1	2.7972	3.34425	ERV3-1
EBF1 OE MOUSE GSE2192 CREEDSID GENE 858 DOWN	1/286	0.302531	1	2.7972	3.34425	ERRFI1
VDR KO MOUSE GSE2421 CREEDSID GENE 1153 DOWN	1/286	0.302531	1	2.7972	3.34425	CD9
NFE2L1 KD HUMAN GSE50588 CREEDSID GENE 2804 DOWN	1/286	0.302531	1	2.7972	3.34425	PTAR1
GATA6 KO MOUSE GSE11165 CREEDSID GENE 1165 DOWN	1/287	0.303416	1	2.78746	3.32446	ERRFI1
FLI1 KD HUMAN GSE27524 CREEDSID GENE 1609 DOWN	1/288	0.304299	1	2.77778	3.30484	KDSR
CREB1 DEPLETION HUMAN GSE12056 CREEDSID GENE 68 DOWN	1/288	0.304299	1	2.77778	3.30484	SPIN4
MYC KD HUMAN GSE5823 CREEDSID GENE 136 DOWN	1/288	0.304299	1	2.77778	3.30484	EID3
FLI1 KD HUMAN GSE27524 CREEDSID GENE 1612 UP	1/289	0.305182	1	2.76817	3.28539	PLD1
HSF1 KD HUMAN GSE12762 CREEDSID GENE 2142 DOWN	1/289	0.305182	1	2.76817	3.28539	IL18R1
HMGA2 OE MOUSE GSE24071 CREEDSID GENE 2564 DOWN	1/289	0.305182	1	2.76817	3.28539	TCP11L2
FOXA1 OE HUMAN GSE49153 CREEDSID GENE 3051 DOWN	1/289	0.305182	1	2.76817	3.28539	CD109
IRF9 OE HUMAN GSE50002 CREEDSID GENE 1665 DOWN	1/289	0.305182	1	2.76817	3.28539	EID3
XBP1 OE MOUSE GSE46178 CREEDSID GENE 300 DOWN	1/289	0.305182	1	2.76817	3.28539	ACSL1
ZBTB48 KO U2OS HUMAN GSE96777 RNASEQ DOWN	1/289	0.305182	1	2.76817	3.28539	SESN3
KLF13 KO MOUSE GSE25502 CREEDSID GENE 1821 UP	1/290	0.306063	1	2.75862	3.26611	CD9
HOXA10 KO MOUSE GSE6439 CREEDSID GENE 1535 UP	1/290	0.306063	1	2.75862	3.26611	IL18R1
ATF3 SIRNA HDF HUMAN GSE81405 RNASEQ UP	1/290	0.306063	1	2.75862	3.26611	TMEM30A
PPARA KO MOUSE GSE6864 CREEDSID GENE 1371 DOWN	1/290	0.306063	1	2.75862	3.26611	ERRFI1
FLI1 KD HUMAN GSE27524 CREEDSID GENE 1608 DOWN	1/290	0.306063	1	2.75862	3.26611	KDSR
PGR KO MOUSE GSE39920 CREEDSID GENE 3078 DOWN	1/290	0.306063	1	2.75862	3.26611	CD9
HIF1A KD HUMAN GSE54360 CREEDSID GENE 2881 UP	1/291	0.306943	1	2.74914	3.24699	CD9
GATA4 OE MOUSE GSE66016 CREEDSID GENE 2651 DOWN	1/291	0.306943	1	2.74914	3.24699	CD9
RARA ACTIVATION HUMAN GSE5679 CREEDSID GENE 2385 DOWN	1/291	0.306943	1	2.74914	3.24699	BLOC1S6
PPARA KO MOUSE GSE6864 CREEDSID GENE 981 UP	1/292	0.307822	1	2.73973	3.22804	ERRFI1
EBF1 OE MOUSE GSE2192 CREEDSID GENE 859 UP	1/292	0.307822	1	2.73973	3.22804	ACSL1
DNMT1 KO MOUSE GSE31626 CREEDSID GENE 1237 DOWN	1/292	0.307822	1	2.73973	3.22804	CENPE
CEBPA KD MOUSE GSE55760 CREEDSID GENE 2883 DOWN	1/292	0.307822	1	2.73973	3.22804	CD9
GATA4 ABLATION S105 PHOSPHORYLATION SITE MOUSE GSE30314 CREEDSID GENE 837 DOWN	1/292	0.307822	1	2.73973	3.22804	ERRFI1
SREBF2 KD HUMAN GSE50588 CREEDSID GENE 2823 DOWN	1/292	0.307822	1	2.73973	3.22804	CENPE
FLI1 KD HUMAN GSE27524 CREEDSID GENE 1595 UP	1/293	0.3087	1	2.73038	3.20924	PLD1
MYRF KO MOUSE GSE15303 CREEDSID GENE 2306 UP	1/293	0.3087	1	2.73038	3.20924	CD9
FOXO1 SIRNA HESC HUMAN GSE94036 RNASEQ UP	1/293	0.3087	1	2.73038	3.20924	ERRFI1
FLI1 KD HUMAN GSE27524 CREEDSID GENE 1611 DOWN	1/293	0.3087	1	2.73038	3.20924	KDSR
THRA MUT HUMAN GSE29159 CREEDSID GENE 1694 DOWN	1/293	0.3087	1	2.73038	3.20924	ACSL1
SREBF2 KD HUMAN GSE50588 CREEDSID GENE 2823 UP	1/294	0.309577	1	2.72109	3.19061	CD9
GATA4 KO MOUSE GSE66016 CREEDSID GENE 2656 DOWN	1/294	0.309577	1	2.72109	3.19061	ERRFI1
REST SHRNA C2 HUMAN GSE90068 PBPA RNASEQ DOWN	1/294	0.309577	1	2.72109	3.19061	TMEM30A
PAX5 KD HUMAN GSE50588 CREEDSID GENE 2810 DOWN	1/295	0.310453	1	2.71186	3.17213	CENPE
MEF2A KD MOUSE GSE47150 CREEDSID GENE 957 DOWN	1/295	0.310453	1	2.71186	3.17213	STARD4
SRF KD HUMAN GSE22606 CREEDSID GENE 2323 UP	1/296	0.311328	1	2.7027	3.15381	STARD4
NR2C2 KO HUMAN GSE52452 CREEDSID GENE 2714 UP	1/296	0.311328	1	2.7027	3.15381	TCP11L2
NRL DEFICIENCY MOUSE GSE8972 CREEDSID GENE 658 UP	1/296	0.311328	1	2.7027	3.15381	CD9
TFAP2C KD HUMAN GSE15481 CREEDSID GENE 2970 UP	1/296	0.311328	1	2.7027	3.15381	PLD1
E2F1 KD HUMAN GSE50588 CREEDSID GENE 2781 UP	1/296	0.311328	1	2.7027	3.15381	CEP135
STAT3 KD HUMAN GSE47763 CREEDSID GENE 1790 UP	1/296	0.311328	1	2.7027	3.15381	ERRFI1
FLI1 KD HUMAN GSE27524 CREEDSID GENE 1595 DOWN	1/296	0.311328	1	2.7027	3.15381	KDSR
CBX2 KO MOUSE GSE29485 CREEDSID GENE 381 DOWN	1/296	0.311328	1	2.7027	3.15381	PLD1
SOX2 KD HUMAN GSE34904 CREEDSID GENE 1351 DOWN	1/296	0.311328	1	2.7027	3.15381	PTAR1
USF1 KD HUMAN GSE50588 CREEDSID GENE 2827 DOWN	1/296	0.311328	1	2.7027	3.15381	ASB7
FLI1 KD HUMAN GSE27524 CREEDSID GENE 1611 UP	1/297	0.312202	1	2.6936	3.13564	PLD1
SRF KO MOUSE GSE1948 CREEDSID GENE 1157 UP	1/297	0.312202	1	2.6936	3.13564	CD9
ESR2 KO MOUSE GSE9371 CREEDSID GENE 2431 DOWN	1/297	0.312202	1	2.6936	3.13564	ERRFI1
GATA3 KO MOUSE GSE39864 CREEDSID GENE 1162 UP	1/298	0.313074	1	2.68456	3.11762	CD9
ARX KO MOUSE GSE12609 CREEDSID GENE 27 DOWN	1/298	0.313074	1	2.68456	3.11762	CENPE
TCF12 KD HUMAN GSE50588 CREEDSID GENE 2789 DOWN	1/298	0.313074	1	2.68456	3.11762	CD9
CLOCK KD HUMAN GSE50588 CREEDSID GENE 2782 DOWN	1/298	0.313074	1	2.68456	3.11762	CD9
YY1 KO MOUSE GSE39009 CREEDSID GENE 76 DOWN	1/298	0.313074	1	2.68456	3.11762	ACSL1
GLI1 INHIBITION HUMAN GSE36855 CREEDSID GENE 643 DOWN	1/298	0.313074	1	2.68456	3.11762	ZNF17
ARID2 SIRNA HEPG2 HUMAN GSE69567 RNASEQ DOWN	1/298	0.313074	1	2.68456	3.11762	ERRFI1
MYC KD HUMAN GSE54872 CREEDSID GENE 1313 UP	1/299	0.313946	1	2.67559	3.09976	ERRFI1
NEUROD1 KO MOUSE GSE35396 CREEDSID GENE 3092 UP	1/299	0.313946	1	2.67559	3.09976	CD9
PCGF6 KD MOUSE GSE56126 CREEDSID GENE 1340 UP	1/299	0.313946	0.999523	2.67559	3.09976	CD109
AHR MUT MOUSE GSE44715 CREEDSID GENE 1467 UP	1/299	0.313946	0.9979	2.67559	3.09976	IL18R1
STAT6 KD HUMAN GSE50588 CREEDSID GENE 2805 UP	1/299	0.313946	0.996283	2.67559	3.09976	CEP135
CLOCK MUT MOUSE GSE454 CREEDSID GENE 1530 DOWN	1/299	0.313946	0.994671	2.67559	3.09976	ERRFI1
FLI1 KD HUMAN GSE27524 CREEDSID GENE 1608 UP	1/300	0.314817	0.995817	2.66667	3.08204	PLD1
FLI1 KD HUMAN GSE27524 CREEDSID GENE 1612 DOWN	1/300	0.314817	0.994211	2.66667	3.08204	KDSR
SPDEF KD HUMAN GSE48928 CREEDSID GENE 2897 DOWN	1/300	0.314817	0.99261	2.66667	3.08204	TMEM30A
EPAS1 KD HUMAN GSE54360 CREEDSID GENE 2882 UP	1/301	0.315686	0.993752	2.65781	3.06447	ELOVL7
ZNF395 KD HUMAN GSE49613 CREEDSID GENE 813 UP	1/301	0.315686	0.992157	2.65781	3.06447	ERRFI1
THRA MUT HUMAN GSE29159 CREEDSID GENE 1694 UP	1/301	0.315686	0.990567	2.65781	3.06447	ERRFI1
TWIST1 OE MOUSE GSE50002 CREEDSID GENE 1071 UP	1/301	0.315686	0.988982	2.65781	3.06447	TCP11L2
KCNIP3 KO MOUSE GSE16874 CREEDSID GENE 1030 UP	1/301	0.315686	0.987402	2.65781	3.06447	CD9
NEUROG3 OE MOUSE GSE3653 CREEDSID GENE 1660 DOWN	1/301	0.315686	0.985827	2.65781	3.06447	CD9
FLI1 KD HUMAN GSE27524 CREEDSID GENE 1609 UP	1/302	0.316555	0.986965	2.64901	3.04704	PLD1
CREB1 DEPLETION HUMAN GSE12056 CREEDSID GENE 68 UP	1/302	0.316555	0.985396	2.64901	3.04704	STARD4
STAT3 SIRNA HCC1143 HUMAN GSE85579 RNASEQ UP	1/302	0.316555	0.983832	2.64901	3.04704	CD109
KLF15 KO MOUSE GSE53231 CREEDSID GENE 446 DOWN	1/302	0.316555	0.982273	2.64901	3.04704	ACSL1
FOXP3 KNOCKIN MOUSE GSE2389 CREEDSID GENE 2950 UP	1/304	0.318288	0.98609	2.63158	3.01262	TCP11L2
TET1 OE HUMAN GSE43741 CREEDSID GENE 2855 UP	1/305	0.319154	0.987208	2.62295	2.99563	ERRFI1
ZNF148 KD HUMAN GSE31092 CREEDSID GENE 2162 UP	1/305	0.319154	0.985651	2.62295	2.99563	TMEM30A
NEUROG3 OE MOUSE GSE3653 CREEDSID GENE 2289 DOWN	1/305	0.319154	0.984099	2.62295	2.99563	CD9
BCL11A KO MOUSE GSE28333 CREEDSID GENE 1542 UP	1/306	0.320018	0.985212	2.61438	2.97877	TCP11L2
FOXP1 OE HUMAN GSE51382 CREEDSID GENE 1434 DOWN	1/306	0.320018	0.983666	2.61438	2.97877	BLOC1S6
PRDM16 DEPLETION MOUSE GSE35011 CREEDSID GENE 487 DOWN	1/306	0.320018	0.982124	2.61438	2.97877	ACSL1
SOX10 KO MOUSE GSE12007 CREEDSID GENE 284 UP	1/307	0.320881	0.983232	2.60586	2.96204	TMEM30A
TFAP2C SIRNA HUMAN GSE15481 CREEDSID GENE 2895 UP	1/307	0.320881	0.981696	2.60586	2.96204	PLD1
SMAD3 KO MOUSE GSE28598 CREEDSID GENE 1159 DOWN	1/307	0.320881	0.980164	2.60586	2.96204	ERRFI1
FOXM1 KD HUMAN GSE2222 CREEDSID GENE 1733 UP	1/308	0.321743	0.981267	2.5974	2.94546	CD9
MYC OE MOUSE GSE55272 CREEDSID GENE 1826 UP	1/308	0.321743	0.979741	2.5974	2.94546	IL18R1
STAT2 KD HUMAN GSE50588 CREEDSID GENE 2800 DOWN	1/308	0.321743	0.978219	2.5974	2.94546	SLX4IP
PPARG OE MOUSE GSE2192 CREEDSID GENE 862 DOWN	1/308	0.321743	0.976703	2.5974	2.94546	ERRFI1
NFKB1 INACTIVATION HUMAN GSE20667 CREEDSID GENE 2575 UP	1/309	0.322604	0.977801	2.589	2.92901	STARD4
NFE2L2 KO MOUSE GSE867 CREEDSID GENE 726 UP	1/309	0.322604	0.976289	2.589	2.92901	ACSL1
NEUROG3 OE MOUSE GSE3653 CREEDSID GENE 2585 DOWN	1/309	0.322604	0.974783	2.589	2.92901	CD9
NANOG KD HUMAN GSE34904 CREEDSID GENE 1349 DOWN	1/309	0.322604	0.973281	2.589	2.92901	PTAR1
OVOL2 OE MOUSE GSE55074 CREEDSID GENE 2603 UP	1/310	0.323464	0.974374	2.58065	2.91269	ACSL1
EZH2 KO MDAMB231 HUMAN GSE72524 RNASEQ DOWN	1/310	0.323464	0.972877	2.58065	2.91269	TMEM30A
POU2F1 KD HUMAN GSE50588 CREEDSID GENE 2799 UP	1/311	0.324323	0.973965	2.57235	2.8965	PLD1
ZHX2 KD HUMAN GSE50588 CREEDSID GENE 2814 DOWN	1/311	0.324323	0.972473	2.57235	2.8965	CENPE
FOXO1 KO MOUSE GSE40655 CREEDSID GENE 508 UP	1/312	0.325181	0.973555	2.5641	2.88044	CENPE
E2F6 KD HUMAN GSE50588 CREEDSID GENE 2807 UP	1/312	0.325181	0.972069	2.5641	2.88044	CD9
REST INHIBITION HUMAN GSE40695 CREEDSID GENE 1710 DOWN	1/312	0.325181	0.970587	2.5641	2.88044	STARD4
PCGF2 KD HUMAN GSE7578 CREEDSID GENE 130 DOWN	1/312	0.325181	0.969109	2.5641	2.88044	CD9
VDR KO MOUSE GSE2421 CREEDSID GENE 1151 DOWN	1/312	0.325181	0.967637	2.5641	2.88044	CD9
PGR KO MOUSE GSE39920 CREEDSID GENE 3080 UP	1/313	0.326038	0.968714	2.55591	2.86451	ACSL1
JUNB KD FORESKIN HUMAN GSE63079 RNASEQ UP	1/313	0.326038	0.967246	2.55591	2.86451	CENPE
POU1F1 MUT MOUSE GSE3129 CREEDSID GENE 1728 DOWN	1/313	0.326038	0.965783	2.55591	2.86451	ERRFI1
IKZF4 KO MOUSE GSE40273 CREEDSID GENE 1061 DOWN	1/314	0.326894	0.966856	2.54777	2.84871	SESN3
TCF12 KO MOUSE GSE27402 CREEDSID GENE 2168 UP	1/315	0.327749	0.967922	2.53968	2.83304	IL18R1
ZXDC KD HUMAN GSE45417 CREEDSID GENE 531 DOWN	1/315	0.327749	0.966464	2.53968	2.83304	CEP135
GATA1 TRUNCATED EXPRESSION GATA1DELTANEODELTAHS MUTANT MOUSE GSE2433 CREEDSID GENE 2658 DOWN	1/316	0.328603	0.967524	2.53165	2.81748	CD9
TET1 DEPLETION HUMAN GSE51901 CREEDSID GENE 2987 DOWN	1/316	0.328603	0.966072	2.53165	2.81748	SPIN4
ZXDC DEPLETION HUMAN GSE45417 CREEDSID GENE 3044 DOWN	1/316	0.328603	0.964623	2.53165	2.81748	CD109
MYBL1 KO MOUSE GSE28025 CREEDSID GENE 377 DOWN	1/317	0.329455	0.965679	2.52366	2.80206	EID3
RUNX1 KD HUMAN GSE29639 CREEDSID GENE 1288 DOWN	1/317	0.329455	0.964235	2.52366	2.80206	ERRFI1
MYC KD HUMAN GSE5823 CREEDSID GENE 2702 UP	1/318	0.330307	0.965285	2.51572	2.78675	SPIN4
TCF7 KO MOUSE GSE20754 CREEDSID GENE 3010 DOWN	1/319	0.331158	0.966329	2.50784	2.77156	SESN3
OTX2 KO MOUSE GSE27630 CREEDSID GENE 78 DOWN	1/319	0.331158	0.964891	2.50784	2.77156	ELOVL7
SATB2 OE BEAS2B HUMAN GSE75652 RNASEQ DOWN	1/319	0.331158	0.963457	2.50784	2.77156	TMEM30A
AHR KO MOUSE GSE44715 CREEDSID GENE 1466 UP	1/320	0.332007	0.964496	2.5	2.7565	IL18R1
MYOD1 MUT MOUSE GSE6487 CREEDSID GENE 1178 DOWN	1/320	0.332007	0.963067	2.5	2.7565	STARD4
NFIA DEFICIENCY MOUSE GSE4623 CREEDSID GENE 667 DOWN	1/320	0.332007	0.961642	2.5	2.7565	CD9
MYC KD HUMAN GSE5823 CREEDSID GENE 2075 DOWN	1/320	0.332007	0.960222	2.5	2.7565	SH3BGRL2
POU5F1 KD HUMAN GSE34904 CREEDSID GENE 1350 DOWN	1/320	0.332007	0.958805	2.5	2.7565	PTAR1
ETS2 KD HUMAN GSE43459 CREEDSID GENE 34 UP	1/321	0.332856	0.95984	2.49221	2.74155	TCP11L2
RBM10 KD HEK293 HUMAN GSE44976 RNASEQ UP	1/321	0.332856	0.958429	2.49221	2.74155	TMEM30A
ETS2 KD HUMAN GSE43459 CREEDSID GENE 156 DOWN	1/322	0.333703	0.959458	2.48447	2.72672	TCP11L2
PPARG OE MOUSE GSE10192 CREEDSID GENE 2733 DOWN	1/322	0.333703	0.958051	2.48447	2.72672	CD109
XPA KO HELA HUMAN GSE100855 RNASEQ DOWN	1/322	0.333703	0.956649	2.48447	2.72672	ERRFI1
ZNF658 KD HUMAN GSE59385 CREEDSID GENE 2923 UP	1/323	0.33455	0.957673	2.47678	2.712	SPIN4
IRX5 KO MOUSE GSE38826 CREEDSID GENE 2744 UP	1/323	0.33455	0.956275	2.47678	2.712	TCP11L2
ZFP42 KD MOUSE GSE9978 CREEDSID GENE 1335 UP	1/323	0.33455	0.954881	2.47678	2.712	CD9
DLX4 OE HUMAN GSE21657 CREEDSID GENE 2160 DOWN	1/323	0.33455	0.953491	2.47678	2.712	CD9
IRF9 KD HUMAN GSE50588 CREEDSID GENE 2809 UP	1/324	0.335395	0.954511	2.46914	2.6974	CEP135
FLI1 KD HUMAN GSE27524 CREEDSID GENE 1607 UP	1/325	0.33624	0.955526	2.46154	2.68291	PLD1
FOXD4L6 SIRNA MDAMB231 HUMAN GSE79586 RNASEQ UP	1/325	0.33624	0.954141	2.46154	2.68291	ERRFI1
IRX6 SIRNA MDAMB231 HUMAN GSE79586 RNASEQ UP	1/325	0.33624	0.95276	2.46154	2.68291	ERRFI1
ZNF750 KD HUMAN GSE38039 CREEDSID GENE 2704 DOWN	1/325	0.33624	0.951383	2.46154	2.68291	CENPE
NR2F2 KD HUMAN GSE47438 CREEDSID GENE 2217 UP	1/326	0.337083	0.952393	2.45399	2.66853	ERRFI1
ZNF750 KD HUMAN GSE38039 CREEDSID GENE 204 UP	1/326	0.337083	0.951021	2.45399	2.66853	CENPE
SOX2 KO HUMAN GSE59234 CREEDSID GENE 2957 DOWN	1/326	0.337083	0.949653	2.45399	2.66853	ERRFI1
KLF2 KD HUMAN GSE55667 CREEDSID GENE 2879 UP	1/328	0.338767	0.953025	2.43902	2.64011	ACSL1
NEUROG1 OE HUMAN GSE18296 CREEDSID GENE 1426 DOWN	1/328	0.338767	0.951658	2.43902	2.64011	PLD1
CEBPG KO MOUSE GSE47777 CREEDSID GENE 3104 UP	1/330	0.340446	0.955006	2.42424	2.61212	ERRFI1
OVOL2 KO MOUSE GSE53923 CREEDSID GENE 1486 UP	1/330	0.340446	0.95364	2.42424	2.61212	ERRFI1
TP63 UNK HUMAN GSE20286 CREEDSID GENE 2452 DOWN	1/330	0.340446	0.952277	2.42424	2.61212	CENPE
SOX2 DEFICIENCY HUMAN GSE42937 CREEDSID GENE 349 DOWN	1/330	0.340446	0.950919	2.42424	2.61212	SLX4IP
RORC KO MOUSE GSE27241 CREEDSID GENE 1686 DOWN	1/330	0.340446	0.949564	2.42424	2.61212	CENPE
SNAI1 KO MOUSE GSE53107 CREEDSID GENE 1448 UP	1/331	0.341285	0.950548	2.41692	2.59828	CENPE
ERG KD HUMAN GSE14801 CREEDSID GENE 2614 UP	1/331	0.341285	0.949198	2.41692	2.59828	TMEM30A
ZFX KO MOUSE GSE7069 CREEDSID GENE 177 UP	1/332	0.342122	0.950177	2.40964	2.58455	ERRFI1
NFE2L1 KO MOUSE GSE867 CREEDSID GENE 893 UP	1/332	0.342122	0.948831	2.40964	2.58455	CD9
AFF4 SHRNA HELA HUMAN GSE69021 RNASEQ UP	1/332	0.342122	0.947489	2.40964	2.58455	BLOC1S6
HOXA7 SHRNA FLHSPC HUMAN GSE76683 RNASEQ UP	1/332	0.342122	0.946151	2.40964	2.58455	BLOC1S6
MYB KD HUMAN GSE49286 CREEDSID GENE 1835 UP	1/333	0.342958	0.947126	2.4024	2.57092	PTAR1
SOX2 KO HUMAN GSE59234 CREEDSID GENE 2956 UP	1/333	0.342958	0.945792	2.4024	2.57092	ERV3-1
FLI1 KD HUMAN GSE27524 CREEDSID GENE 1602 UP	1/333	0.342958	0.944461	2.4024	2.57092	PLD1
TP63 KD HUMAN GSE20286 CREEDSID GENE 2453 UP	1/334	0.343793	0.945432	2.39521	2.5574	ACSL1
FOXD4L6 SIRNA BT549 HUMAN GSE79586 RNASEQ UP	1/334	0.343793	0.944106	2.39521	2.5574	ERRFI1
OVOL1 OE MDA HUMAN GSE51975 RNASEQ UP	1/335	0.344628	0.945071	2.38806	2.54398	ERRFI1
SOX2 SIRNA KYSE70 HUMAN GSE47058 RNASEQ UP	1/336	0.345461	0.946031	2.38095	2.53066	CD9
TP53 SIRNA MDAMB231 HUMAN GSE68248 RNASEQ UP	1/336	0.345461	0.94471	2.38095	2.53066	ERRFI1
MECP2 KD MOUSE GSE47150 CREEDSID GENE 951 DOWN	1/336	0.345461	0.943392	2.38095	2.53066	STARD4
GATA3 OE MDAMB231 HUMAN GSE72141 RNASEQ DOWN	1/336	0.345461	0.942078	2.38095	2.53066	ERRFI1
YEATS2 SHRNA H1299 HUMAN GSE90781 RNASEQ DOWN	1/336	0.345461	0.940768	2.38095	2.53066	ERRFI1
ETS2 KD HUMAN GSE43459 CREEDSID GENE 2888 DOWN	1/337	0.346293	0.941724	2.37389	2.51744	TCP11L2
FOXL2 OE HUMAN GSE39890 CREEDSID GENE 2737 UP	1/338	0.347124	0.942675	2.36686	2.50432	SPIN4
FOXA1 OE HUMAN GSE49153 CREEDSID GENE 2963 UP	1/338	0.347124	0.94137	2.36686	2.50432	ACSL1
ERG OE CD34 HUMAN GSE53665 RNASEQ UP	1/338	0.347124	0.940068	2.36686	2.50432	TMEM30A
FLI1 KD HUMAN GSE27524 CREEDSID GENE 1604 UP	1/340	0.348783	0.943256	2.35294	2.47836	PLD1
ZNF217 OE HUMAN GSE35511 CREEDSID GENE 1079 UP	1/341	0.349611	0.944192	2.34604	2.46553	ERRFI1
KLF13 KD HUMAN GSE50588 CREEDSID GENE 2795 UP	1/341	0.349611	0.942891	2.34604	2.46553	CEP135
ESR1 MUT HUMAN GSE1045 CREEDSID GENE 1193 DOWN	1/341	0.349611	0.941594	2.34604	2.46553	CD9
ZXDC KD HUMAN GSE45417 CREEDSID GENE 885 DOWN	1/341	0.349611	0.940301	2.34604	2.46553	IL18R1
AR KD HUMAN GSE22483 CREEDSID GENE 2194 DOWN	1/341	0.349611	0.939011	2.34604	2.46553	BLOC1S6
ZNF217 OE HUMAN GSE35511 CREEDSID GENE 344 DOWN	1/341	0.349611	0.937725	2.34604	2.46553	ERRFI1
HOXA11 SIRNA BT549 HUMAN GSE79586 RNASEQ DOWN	1/342	0.350438	0.938657	2.33918	2.4528	CD109
POU1F1 OE HUMAN GSE64101 CREEDSID GENE 2931 UP	1/343	0.351265	0.939585	2.33236	2.44015	ERRFI1
CHD1 KD 22RV1 HUMAN GSE84610 RNASEQ DOWN	1/343	0.351265	0.938303	2.33236	2.44015	CENPE
EP400 SHRNA MKL1 HUMAN GSE69876 RNASEQ DOWN	1/343	0.351265	0.937024	2.33236	2.44015	TMEM30A
ASCL1 KO G523NS HUMAN GSE87615 RNASEQ UP	1/344	0.35209	0.937947	2.32558	2.4276	SESN3
MYC KD HUMAN GSE5823 CREEDSID GENE 140 UP	1/346	0.353737	0.941055	2.31214	2.40278	STARD4
MYC SILENCING HUMAN GSE22139 CREEDSID GENE 1007 UP	1/346	0.353737	0.939778	2.31214	2.40278	ERRFI1
TCF4 KD HUMAN GSE18560 CREEDSID GENE 1275 UP	1/346	0.353737	0.938505	2.31214	2.40278	ACSL1
CTCF SIRNA LNCAP HUMAN GSE63487 RNASEQ DOWN	1/347	0.354559	0.939413	2.30548	2.3905	BLOC1S6
GATA1 KD MOUSE GSE2527 CREEDSID GENE 108 DOWN	1/348	0.35538	0.940316	2.29885	2.37832	SH3BGRL2
SRF MUT MOUSE GSE1948 CREEDSID GENE 1396 DOWN	1/348	0.35538	0.939047	2.29885	2.37832	CD9
GATA1 MUT MOUSE GSE2433 CREEDSID GENE 979 DOWN	1/348	0.35538	0.937781	2.29885	2.37832	CD9
EZH2 SHRNA PROE HUMAN GSE59089 RNASEQ UP	1/349	0.3562	0.93868	2.29226	2.36622	ACSL1
ZEB1 OE CFPAC1 HUMAN GSE64558 RNASEQ UP	1/349	0.3562	0.937418	2.29226	2.36622	ERRFI1
FOXP1 KD HUMAN GSE51382 CREEDSID GENE 1435 DOWN	1/350	0.357019	0.938313	2.28571	2.35421	STARD4
FOXO1 KD MOUSE GSE6623 CREEDSID GENE 504 UP	1/352	0.358654	0.941346	2.27273	2.33045	ERRFI1
NFE2L2 KO MOUSE GSE29632 CREEDSID GENE 2152 DOWN	1/352	0.358654	0.940086	2.27273	2.33045	TCP11L2
DNMT1 KO MOUSE GSE27434 CREEDSID GENE 1052 UP	1/353	0.35947	0.940966	2.26629	2.3187	IL18R1
BCL11B KO MOUSE GSE9330 CREEDSID GENE 28 UP	1/354	0.360285	0.94184	2.25989	2.30703	SESN3
POU5F1 KD MOUSE GSE56853 CREEDSID GENE 1336 UP	1/355	0.361099	0.942709	2.25352	2.29544	ERRFI1
ZNF142 SIRNA MCF7 HUMAN GSE79586 RNASEQ UP	1/357	0.362724	0.945691	2.2409	2.27252	CD9
RUNX1 KO MOUSE GSE46970 CREEDSID GENE 1446 DOWN	1/357	0.362724	0.944434	2.2409	2.27252	CD9
REST SIRNA MDAMB231 HUMAN GSE63609 RNASEQ UP	1/358	0.363535	0.945288	2.23464	2.26118	ERRFI1
XBP1 KO MOUSE GSE52857 CREEDSID GENE 2765 DOWN	1/358	0.363535	0.944035	2.23464	2.26118	STARD4
AHR KO MOUSE GSE19411 CREEDSID GENE 1468 DOWN	1/358	0.363535	0.942784	2.23464	2.26118	CD9
FLI1 KD HUMAN GSE27524 CREEDSID GENE 1597 UP	1/359	0.364345	0.943635	2.22841	2.24992	CD9
DOT1L INHIBITION HUMAN GSE29828 CREEDSID GENE 1239 DOWN	1/359	0.364345	0.942389	2.22841	2.24992	SPIN4
PPARG OE MOUSE GSE2192 CREEDSID GENE 863 UP	1/360	0.365154	0.943235	2.22222	2.23874	ACSL1
NFKB1 INACTIVATION HUMAN GSE20667 CREEDSID GENE 2577 DOWN	1/363	0.367576	0.948239	2.20386	2.20568	SPIN4
TET3 DEPLETION HUMAN GSE51901 CREEDSID GENE 2989 DOWN	1/363	0.367576	0.946991	2.20386	2.20568	SPIN4
MYC KD HUMAN GSE5823 CREEDSID GENE 2206 DOWN	1/365	0.369185	0.949888	2.19178	2.18402	SH3BGRL2
SRF KD MOUSE GSE1948 CREEDSID GENE 1156 DOWN	1/366	0.369988	0.950705	2.18579	2.1733	CD9
SRF MUT MOUSE GSE1948 CREEDSID GENE 1399 UP	1/367	0.37079	0.951517	2.17984	2.16266	CD9
IKZF1 KO MOUSE GSE46093 CREEDSID GENE 2547 UP	1/367	0.37079	0.950272	2.17984	2.16266	SPIN4
ZNF143 SIRNA MCF7 HUMAN GSE76453 RNASEQ UP	1/367	0.37079	0.94903	2.17984	2.16266	ERRFI1
ERG KD HUMAN GSE14801 CREEDSID GENE 827 DOWN	1/368	0.371592	0.949839	2.17391	2.15209	TMEM30A
IRF4 KD HUMAN GSE22036 CREEDSID GENE 2601 UP	1/369	0.372392	0.950643	2.16802	2.14159	STARD4
SUZ12 KD HEK293 HUMAN GSE50177 RNASEQ DOWN	1/370	0.373191	0.951443	2.16216	2.13117	BLOC1S6
USF1 OE HUMAN GSE17300 CREEDSID GENE 2973 UP	1/374	0.376378	0.958321	2.13904	2.09018	ACSL1
ADARB1 KD HUVEC HUMAN GSE60217 RNASEQ UP	1/374	0.376378	0.957077	2.13904	2.09018	CD9
MYCN SHRNA SKNBE2 HUMAN GSE84389 RNASEQ DOWN	1/376	0.377966	0.959868	2.12766	2.07011	CENPE
ATF2 KO MOUSE GSE9328 CREEDSID GENE 2544 DOWN	1/377	0.378759	0.960634	2.12202	2.06017	CD9
SRF MUT MOUSE GSE1948 CREEDSID GENE 1397 UP	1/378	0.37955	0.961396	2.1164	2.0503	CD9
SETDB1 KO MOUSE GSE28593 CREEDSID GENE 2205 UP	1/379	0.380341	0.962154	2.11082	2.0405	ERRFI1
FOXQ1 SIRNA BT549 HUMAN GSE79586 RNASEQ UP	1/379	0.380341	0.960912	2.11082	2.0405	TMEM30A
ZFP42 KD MOUSE GSE9978 CREEDSID GENE 1334 UP	1/381	0.381919	0.963656	2.09974	2.0211	CD9
CREM KO MOUSE GSE29593 CREEDSID GENE 2559 DOWN	1/381	0.381919	0.962416	2.09974	2.0211	ACSL1
RORA KO MOUSE GSE23736 CREEDSID GENE 1154 DOWN	1/382	0.382706	0.963161	2.09424	2.01149	ACSL1
IRF1 OE HUMAN GSE26817 CREEDSID GENE 2502 UP	1/383	0.383493	0.963901	2.08877	2.00195	IL18R1
CTCF SIRNA HEK293 HUMAN GSE44267 RNASEQ DOWN	1/384	0.384279	0.964638	2.08333	1.99247	BLOC1S6
NR2C2 KD HUMAN GSE16219 CREEDSID GENE 2628 DOWN	1/385	0.385063	0.96537	2.07792	1.98306	CENPE
FLI1 KD HUMAN GSE27524 CREEDSID GENE 1600 UP	1/386	0.385847	0.966098	2.07254	1.97371	CD9
CHD1 KO 22RV1 HUMAN GSE84610 RNASEQ UP	1/387	0.38663	0.966822	2.06718	1.96442	SESN3
TFE3 SIRNA 8988T HUMAN GSE62077 CONSTRUCT1 RNASEQ DOWN	1/388	0.387412	0.967541	2.06186	1.95519	TMEM30A
MBD2 KO MOUSE GSE48653 CREEDSID GENE 1051 UP	1/389	0.388193	0.968256	2.05656	1.94602	CD9
SOX11 DEPLETION HUMAN GSE34763 CREEDSID GENE 353 UP	1/390	0.388973	0.968967	2.05128	1.93692	CENPE
ESR2 KO MOUSE GSE1050 CREEDSID GENE 901 DOWN	1/390	0.388973	0.967736	2.05128	1.93692	ACSL1
EHF KD CALU3 HUMAN GSE63397 RNASEQ UP	1/393	0.391307	0.972308	2.03562	1.90995	CD9
MECOM KO MOUSE GSE11557 CREEDSID GENE 581 DOWN	1/393	0.391307	0.971075	2.03562	1.90995	KDSR
MYC KD HUMAN GSE5823 CREEDSID GENE 2220 DOWN	1/394	0.392083	0.97177	2.03046	1.90108	SH3BGRL2
PAX7 OE H9 HUMAN GSE98976 PROLIFMYOG RNASEQ UP	1/395	0.392858	0.97246	2.02532	1.89227	TMEM30A
FLI1 KD HUMAN GSE27524 CREEDSID GENE 1601 UP	1/398	0.395178	0.976967	2.01005	1.86617	CD9
GATA6 OE HESC HUMAN GSE69322 MTESR1MEDIA RNASEQ UP	1/398	0.395178	0.975735	2.01005	1.86617	ERRFI1
HOXA11 SIRNA MDAMB231 HUMAN GSE79586 RNASEQ UP	1/398	0.395178	0.974506	2.01005	1.86617	ERRFI1
GLI1 SIRNA HCT116 HUMAN GSE57871 4HR RNASEQ UP	1/399	0.395949	0.97518	2.00501	1.85758	ERRFI1
GLI1 SIRNA HCT116 HUMAN GSE57871 8HR RNASEQ UP	1/402	0.398258	0.979634	1.99005	1.83215	ERRFI1
NFE2L2 KD HUMAN GSE38332 CREEDSID GENE 2212 UP	1/403	0.399025	0.98029	1.98511	1.82378	STARD4
E2F8 KO MOUSE GSE52157 CREEDSID GENE 2828 DOWN	1/406	0.401322	0.984698	1.97044	1.799	SESN3
NCOA1 KO HUMAN GSE28645 CREEDSID GENE 1244 UP	1/407	0.402086	0.985338	1.9656	1.79084	IL18R1
MYC ACTIVATION MOUSE GSE4356 CREEDSID GENE 750 UP	1/408	0.402849	0.985973	1.96078	1.78273	ERRFI1
ZBTB7B KO MOUSE GSE17812 CREEDSID GENE 1681 DOWN	1/408	0.402849	0.984742	1.96078	1.78273	IL18R1
KLF4 OE HUMAN GSE3113 CREEDSID GENE 2071 UP	1/409	0.403611	0.985375	1.95599	1.77468	CD9
U2AF1 OE CFUG HUMAN GSE94153 RNASEQ UP	1/410	0.404372	0.986003	1.95122	1.76667	CD9
KLF9 OE GBM1A HUMAN GSE62212 RNASEQ UP	1/411	0.405132	0.986628	1.94647	1.75872	ERRFI1
AHR KO MOUSE GSE48130 CREEDSID GENE 1464 DOWN	1/413	0.40665	0.989093	1.93705	1.74296	CD9
FOXA2 KD DEC HUMAN GSE44875 RNASEQ DOWN	1/413	0.40665	0.987866	1.93705	1.74296	ERRFI1
KLF15 DEFICIENCY MOUSE GSE7137 CREEDSID GENE 676 DOWN	1/414	0.407407	0.98848	1.93237	1.73515	ACSL1
BCL6 KO MOUSE GSE40493 CREEDSID GENE 2772 UP	1/416	0.408919	0.99092	1.92308	1.71969	CENPE
TSHZ3 SIRNA MDAMB231 HUMAN GSE79586 RNASEQ UP	1/416	0.408919	0.989695	1.92308	1.71969	ERRFI1
U2AF1 KD A549 HUMAN GSE66553 RNASEQ DOWN	1/417	0.409673	0.990297	1.91847	1.71203	CD109
POU5F1 KD HUMAN GSE21135 CREEDSID GENE 1329 UP	1/418	0.410427	0.990895	1.91388	1.70442	SH3BGRL2
PRRX1 SIRNA MCF7 HUMAN GSE79586 RNASEQ UP	1/419	0.41118	0.99149	1.90931	1.69685	CD9
ZNF589 SIRNA MCF7 HUMAN GSE79586 RNASEQ UP	1/419	0.41118	0.990271	1.90931	1.69685	CD9
YBX1 SIRNA MDAMB231 HUMAN GSE79586 RNASEQ UP	1/420	0.411932	0.990862	1.90476	1.68933	ERRFI1
OVOL2 OE MDA HUMAN GSE51975 RNASEQ DOWN	1/421	0.412682	0.99145	1.90024	1.68186	TMEM30A
ZNF253 SIRNA MCF7 HUMAN GSE79586 RNASEQ DOWN	1/423	0.414181	0.993832	1.89125	1.66705	CD9
EGR3 KD HUMAN GSE52108 CREEDSID GENE 2233 DOWN	1/430	0.419399	1	1.86047	1.61662	SH3BGRL2
SETDB1 KO HELA HUMAN GSE86813 RNASEQ DOWN	1/430	0.419399	1	1.86047	1.61662	CENPE
FLI1 KD HUMAN GSE27524 CREEDSID GENE 1598 UP	1/434	0.42236	1	1.84332	1.58875	CD9
NR4A2 OE HUMAN GSE58475 CREEDSID GENE 1431 DOWN	1/435	0.423098	1	1.83908	1.58189	ERRFI1
EZH2 SHRNA NKI HUMAN GSE95304 RNASEQ UP	1/441	0.427508	1	1.81406	1.54156	CD9
ARX SIRNA BCD HUMAN GSE73433 RNASEQ DOWN	1/442	0.428239	1	1.80995	1.53497	CD9
FOXQ1 OE HUVEC HUMAN GSE79306 RNASEQ DOWN	1/458	0.439826	1	1.74672	1.43472	TMEM30A
ADAR KD HUVEC HUMAN GSE60217 RNASEQ UP	1/463	0.4434	1	1.72786	1.40524	CD9
MYB OE HUMAN GSE2816 CREEDSID GENE 2154 DOWN	1/469	0.447661	1	1.70576	1.37095	ACSL1
LIN28 SIRNA MCF7 HUMAN GSE71012 RNASEQ DOWN	1/475	0.45189	1	1.68421	1.3378	TMEM30A
JUN SIRNA PC3 HUMAN GSE53470 RNASEQ DOWN	1/476	0.452591	1	1.68067	1.33238	ERRFI1
SETDB1 KD THP1 HUMAN GSE103409 SGRNA9DAY7 RNASEQ UP	1/478	0.453992	1	1.67364	1.32163	TMEM30A
PPARD KO HCT116 HUMAN GSE89729 RNASEQ UP	1/482	0.456784	1	1.65975	1.30049	CENPE
ZMAT4 SIRNA MCF7 HUMAN GSE79586 RNASEQ UP	1/483	0.45748	1	1.65631	1.29528	CD9
PHF20 SHRNA H1792 HUMAN GSE82115 RNASEQ DOWN	1/492	0.463704	1	1.62602	1.24961	CD109
GATA2 OE HESC HUMAN GSE57395 RNASEQ UP	1/505	0.472573	1	1.58416	1.18743	ERRFI1
CDX2 KO MOUSE GSE12999 CREEDSID GENE 773 UP	1/507	0.473924	1	1.57791	1.17824	ERRFI1
GATA4 OE A549 HUMAN GSE85001 RNASEQ DOWN	1/509	0.475273	1	1.57171	1.16914	TMEM30A
GATA3 OE MOUSE GSE12999 CREEDSID GENE 2531 DOWN	1/514	0.47863	1	1.55642	1.14681	ERRFI1
HOXA11 SIRNA MCF7 HUMAN GSE79586 RNASEQ UP	1/515	0.479299	1	1.5534	1.14242	CD9
TP63 SIRNA KYSE70 HUMAN GSE47058 RNASEQ UP	1/520	0.482631	1	1.53846	1.12077	CD9
NFKB1 OE HEK293 HUMAN GSE57027 RNASEQ DOWN	1/532	0.490545	1	1.50376	1.07104	TMEM30A
U2AF1 OE BFUE HUMAN GSE94153 RNASEQ DOWN	1/535	0.492505	1	1.49533	1.05907	CD9
PAX5 OE HUMAN GSE44244 CREEDSID GENE 574 UP	1/541	0.496404	1	1.47874	1.03566	ERRFI1

## Sheet: GEO
25-gene fb-PMT pathway activation & inteference signature in K562 cells		Term	Overlap	P-value	Adjusted P-value	Odds Ratio	Combined Score	Genes	Gene Perturbations from GEO up					Term	Overlap	P-value	Adjusted P-value	Odds Ratio	Combined Score	Genes	Gene Perturbations from GEO down
ACSL1		RB1 KD human GSE50532 sample 683	6/383	6.171e-06	0.0151807	12.5326	150.337	STARD4;TMEM2;SESN3;SPIN4;SLX4IP;CD109						TFAP2C Silencing - siRNA3 human GSE15481 sample 2895	5/280	2.19146e-05	0.0539099	14.2857	153.262	CENPE;SPIN4;ACSL1;CD109;ELOVL7
ASB7		RB1 KD human GSE50532 sample 681	6/402	8.13842e-06	0.0100103	11.9403	139.927	CENPE;CEP135;SESN3;CD109;TCP11L2;PLD1						TFAP2C KD human GSE15481 sample 2970	5/290	2.59319e-05	0.0318962	13.7931	145.656	CENPE;SPIN4;ACSL1;CD109;ELOVL7
BLOC1S6		RB1 KD human GSE50532 sample 687	5/302	3.14856e-05	0.0258182	13.245	137.298	CENPE;SESN3;CD109;TCP11L2;PLD1						ZNF207 OE human GSE9951 sample 1581	5/373	8.58067e-05	0.0703615	10.7239	100.412	ERRFI1;STARD4;TMEM2;ACSL1;ELOVL7
CD109		MAML1 MAML1 dominant-negative human GSE22772 sample 2358	6/511	3.16354e-05	0.0194557	9.39335	97.3267	CENPE;PTAR1;STARD4;TMEM30A;CD109;TCP11L2						IRF9 OE human GSE50002 sample 1659	5/389	0.000104562	0.0643058	10.2828	94.2491	CENPE;EID3;SESN3;CD109;ASB7
CD9		Gata4 ablation S105 phosphorylation site mouse GSE30314 sample 838	5/305	3.30086e-05	0.0162402	13.1148	135.328	ERRFI1;ACSL1;LRRC28;CD9;ELOVL7						CDK8 knockdown human GSE19199 sample 1896	4/207	0.000118894	0.0584957	15.4589	139.707	CENPE;CEP135;SESN3;KDSR
CENPE		RAP1A KO human GSE61900 sample 2905	5/312	3.67854e-05	0.015082	12.8205	130.903	CENPE;SPIN4;ACSL1;ELOVL7;IL18R1						BST2 OE human GSE50002 sample 1647	5/408	0.000130775	0.0536176	9.80392	87.667	EID3;SESN3;CD109;TCP11L2;ASB7
CEP135		Twist1 OE mouse GSE50002 sample 1075	5/407	0.00012928	0.0454328	9.82801	87.9953	EID3;SESN3;CD109;TCP11L2;ASB7						Hif1a KO mouse GSE35111 sample 1406	5/414	0.00014002	0.0492071	9.66184	85.7365	ERRFI1;SH3BGRL2;TCP11L2;ELOVL7;IL18R1
EID3		PTK7 KD human GSE50138 sample 701	4/314	0.000581059	0.178676	10.1911	75.9303	ZNF17;TMEM2;EID3;SPIN4						IRF9 OE human GSE50002 sample 1663	5/443	0.000192008	0.0590425	9.02935	77.2729	EID3;SESN3;CD109;TCP11L2;ASB7
ELOVL7		GSK3B INHIBITION human GSE19736 sample 486	4/330	0.000700025	0.19134	9.69697	70.4426	SESN3;SLX4IP;ERV3-1;PLD1						TRAF6 shRNA human GSE38519 sample 1134	4/241	0.000213165	0.0582651	13.278	112.245	BLOC1S6;PTAR1;STARD4;TMEM30A
ERRFI1		SOX2 Deficiency human GSE42937 sample 347	4/335	0.000740504	0.182164	9.55224	68.8543	BLOC1S6;PTAR1;STARD4;CEP135						LMO3 KD human GSE41712 sample 1783	5/463	0.000235685	0.0579785	8.63931	72.1643	CENPE;BLOC1S6;PTAR1;TMEM30A;SPIN4
ERV3-1		NPTX1 KD human GSE34551 sample 1671	4/356	0.000928822	0.207718	8.98876	62.7559	ERRFI1;PTAR1;TMEM2;CD109						IRF9 OE human GSE50002 sample 1656	4/269	0.000324011	0.0724606	11.8959	95.5805	SESN3;CD109;TCP11L2;ASB7
IL18R1		Sox9 OE mouse GSE34060 sample 2743	4/361	0.000978217	0.200535	8.86427	61.4274	ERRFI1;CD9;ELOVL7;PLD1						LLGL1 KD human GSE64681 sample 2604	4/274	0.000347459	0.0712291	11.6788	93.0203	ERRFI1;STARD4;SPIN4;ACSL1
KDSR		FGFR3 druginhibition human GSE52452 sample 1881	3/161	0.00103387	0.195639	14.9068	102.476	STARD4;SESN3;ERV3-1						IRF9 OE human GSE50002 sample 1653	4/312	0.00056728	0.107347	10.2564	76.6632	SESN3;CD109;TCP11L2;ASB7
LRRC28		STAG2 KO human GSE28214 sample 2845	4/390	0.00130197	0.228775	8.20513	54.5138	CENPE;SESN3;ERV3-1;TCP11L2						EGR4 KD human GSE40558 sample 3030	4/314	0.000581059	0.1021	10.1911	75.9303	PTAR1;TMEM2;KDSR;ELOVL7
PLD1		C20orf197 OE human GSE9951 sample 1575	4/414	0.00162165	0.265951	7.72947	49.6565	STARD4;TMEM2;ELOVL7;IL18R1						BST2 OE human GSE50002 sample 1646	4/319	0.000616549	0.101114	10.0313	74.1454	SESN3;CD109;TCP11L2;ASB7
PTAR1		Ezh2 Deficiency mouse GSE30076 sample 391	4/421	0.00172437	0.265122	7.60095	48.364	ERRFI1;TMEM2;CD109;CD9						CDC73 KD human GSE61601 sample 2953	4/331	0.000707991	0.108854	9.66767	70.1204	CENPE;TMEM30A;SH3BGRL2;KDSR
SESN3		YAP1 KD human GSE61989 sample 2588	3/216	0.00239758	0.346944	11.1111	67.0366	SESN3;TCP11L2;PLD1						MIR210 OE human GSE16962 sample 2971	5/594	0.000737173	0.106673	6.73401	48.5703	CENPE;PTAR1;STARD4;TMEM30A;CD109
SH3BGRL2		DTX1 OE human GSE22772 sample 2357	4/482	0.00281949	0.38533	6.639	38.9789	CENPE;PTAR1;STARD4;CD109						IRF9 OE human GSE50002 sample 1657	4/349	0.000862672	0.117899	9.16905	64.692	SESN3;CD109;TCP11L2;ASB7
SLX4IP		FGFR1 mutant human GSE15811 sample 1872	3/272	0.00458542	0.593691	8.82353	47.5136	TMEM2;ELOVL7;IL18R1						IRF9 OE human GSE50002 sample 1654	4/350	0.000871911	0.11289	9.14286	64.4098	SESN3;CD109;TCP11L2;ASB7
SPIN4		MAP3K1 INHIBITION human GSE55624 sample 305	3/275	0.00472773	0.58151	8.72727	46.7285	STARD4;TMEM2;SH3BGRL2						RRP1B OE human GSE53979 sample 821	4/366	0.00102944	0.126621	8.74317	60.142	TMEM2;SESN3;SH3BGRL2;TCP11L2
STARD4		MYC KD human GSE57538 sample 1753	3/275	0.00472773	0.553819	8.72727	46.7285	TMEM2;EID3;IL18R1						EGR3 KD human GSE52108 sample 2231	4/368	0.00105045	0.123053	8.69565	59.6394	BLOC1S6;TMEM2;SH3BGRL2;ELOVL7
TCP11L2		MIR126 KD human GSE40458 sample 2333	3/295	0.00574526	0.642424	8.13559	41.9746	ERRFI1;SESN3;ELOVL7						PDE1C KD human GSE46538 sample 2224	4/379	0.00117146	0.13099	8.44327	56.9879	ERRFI1;CENPE;SPIN4;ELOVL7
TMEM2		Gfi1b KO mouse GSE20655 sample 3013	3/300	0.00601864	0.643732	8	40.9032	EID3;CD9;PLD1						Rap1a KO mouse GSE46209 sample 1444	3/193	0.00174011	0.186116	12.4352	79.0111	ERRFI1;CD109;SH3BGRL2
TMEM30A		Nfe2l2 KO mouse GSE18344 sample 1263	3/307	0.00641436	0.657472	7.81759	39.4727	SPIN4;CD109;ELOVL7						RNF2 KD human GSE24896 sample 2173	4/424	0.00176975	0.1814	7.54717	47.8258	ERRFI1;TMEM2;ACSL1;SH3BGRL2
ZNF17		THRA RCCC mutant 6a human GSE29159 sample 1695	3/309	0.00653022	0.642574	7.76699	39.0782	ERRFI1;TMEM2;TMEM30A						RB1 KD human GSE50532 sample 619	4/444	0.00209385	0.206035	7.20721	44.4595	BLOC1S6;ACSL1;TCP11L2;ASB7
		TERC KD human GSE64023 sample 2917	3/310	0.00658863	0.623385	7.74194	38.8832	TMEM2;EID3;SPIN4						ERBB2 overexpression human GSE14990 sample 1992	3/212	0.0022737	0.215127	11.3208	68.902	ERRFI1;ACSL1;CD9
		GOLGA8A OE human GSE9951 sample 1579	3/311	0.00664734	0.605647	7.71704	38.6897	ERRFI1;STARD4;ELOVL7						Mapk8 KO mouse GSE7648 sample 558	3/230	0.00286395	0.260938	10.4348	61.1014	ERRFI1;STARD4;ACSL1
		Gykl1 KO mouse GSE3843 sample 154	3/315	0.00688535	0.604927	7.61905	37.9304	ERRFI1;ACSL1;CD9						Tsc1 Deficiency mouse GSE29797 sample 374	3/236	0.00307979	0.270582	10.1695	58.8091	TCP11L2;CD9;IL18R1
		Gata1 DeltaN mutation mouse GSE2433 sample 980	3/317	0.00700625	0.594323	7.57098	37.5593	STARD4;TCP11L2;CD9						PIK3CA KD human GSE40564 sample 3033	3/242	0.00330542	0.280391	9.91736	56.6498	ERRFI1;STARD4;SH3BGRL2
		Wt1 KO mouse GSE15326 sample 2248	3/317	0.00700625	0.574512	7.57098	37.5593	SESN3;TCP11L2;PLD1						Foxo1 KO mouse GSE40655 sample 508	3/244	0.00338284	0.277393	9.83607	55.9578	SH3BGRL2;TCP11L2;CD9
		Irf4 KO mouse GSE40726 sample 1527	3/319	0.00712841	0.565674	7.52351	37.1937	SPIN4;CD109;SH3BGRL2						IFITM1 KO mouse GSE24744 sample 2409	3/263	0.00417432	0.331252	9.12548	49.9967	ERRFI1;ACSL1;ELOVL7
		SYK druginhibition human GSE43510 sample 2062	3/321	0.00725184	0.557485	7.47664	36.8336	ERRFI1;TMEM2;CD9						CMAHP KO mouse GSE59964 sample 2447	3/265	0.00426363	0.327767	9.0566	49.4276	ERRFI1;ACSL1;SLX4IP
		THRB RCCC mutant 15b human GSE29159 sample 1697	3/322	0.00731404	0.545228	7.45342	36.6556	ERRFI1;BLOC1S6;TMEM2						AKAP12 OE human GSE9951 sample 1580	3/270	0.00449201	0.334859	8.88889	48.0485	ERRFI1;TMEM2;ELOVL7
		Stat3 deficiency mouse GSE6846 sample 85	3/322	0.00731404	0.529192	7.45342	36.6556	ERRFI1;TCP11L2;CD9						TFAP2C Silencing - siRNA2 human GSE15481 sample 2893	3/271	0.00453857	0.328379	8.85609	47.7799	CENPE;SPIN4;ELOVL7
		XBP1 OE human GSE8562 sample 87	3/326	0.007566	0.531782	7.36196	35.9565	TMEM2;ACSL1;CD9						Tfap2c KO mouse GSE45941 sample 1488	3/277	0.00482408	0.339064	8.66426	46.2163	STARD4;CEP135;ELOVL7
		SYK druginhibition human GSE43510 sample 2059	3/327	0.0076298	0.521369	7.33945	35.7849	PTAR1;SPIN4;KDSR						TFAP2C KD human GSE15481 sample 2968	3/280	0.00497084	0.339674	8.57143	45.4643	CENPE;SPIN4;ELOVL7
		PIK3CA activemutant human GSE17785 sample 2042	3/327	0.0076298	0.507278	7.33945	35.7849	ERRFI1;STARD4;ACSL1						FOXP3 FOXP3 2T&gt;C(mut) human GSE41087 sample 1054	3/286	0.00527244	0.350546	8.39161	44.0162	TMEM2;SESN3;TCP11L2
		BRAF Drug inhibition human GSE42872 sample 883	3/331	0.00788818	0.510656	7.25076	35.111	SESN3;ERV3-1;TCP11L2						CMAHP KO mouse GSE59964 sample 2448	3/290	0.00547954	0.354728	8.27586	43.0902	TMEM2;ACSL1;SLX4IP
		Bach2 KO mouse GSE30883 sample 2701	3/334	0.00808534	0.509999	7.18563	34.6182	ERRFI1;EID3;ELOVL7						NR2C2 KO human GSE52452 sample 2714	3/295	0.00574526	0.362393	8.13559	41.9746	STARD4;TMEM2;ACSL1
		RB1 KD human GSE50532 sample 668	3/337	0.00828542	0.509554	7.12166	34.136	CENPE;CD109;ELOVL7						DUX4 OE human GSE33799 sample 1430	3/298	0.00590836	0.363364	8.05369	41.3266	CENPE;TMEM30A;SPIN4
		Prnp KO mouse GSE21718 sample 385	3/337	0.00828542	0.497125	7.12166	34.136	STARD4;SPIN4;ELOVL7						ETS1 OE human GSE21129 sample 2153	3/299	0.00596334	0.357801	8.02676	41.114	ERRFI1;SESN3;CD9
		NR5A2 KD human GSE47803 sample 1818	3/341	0.00855674	0.501181	7.03812	33.5088	ERRFI1;BLOC1S6;TMEM2						LMO3 KD human GSE41712 sample 1788	3/300	0.00601864	0.35252	8	40.9032	SPIN4;ERV3-1;IL18R1
		PPARA agonist activation human GSE17251 sample 501	3/343	0.00869436	0.497398	6.99708	33.2017	ACSL1;SH3BGRL2;IL18R1						MAPK1 KD human GSE24592 sample 1833	3/303	0.00618637	0.353918	7.92079	40.2805	CENPE;TMEM30A;ACSL1
		ZBTB38 KD human GSE50588 sample 2825	3/343	0.00869436	0.486094	6.99708	33.2017	CEP135;ACSL1;CD9						MYC KD human GSE57538 sample 1754	3/305	0.00629974	0.352213	7.86885	39.8734	BLOC1S6;SESN3;KDSR
		Kdm2b OE mouse GSE34691 sample 607	3/345	0.00883328	0.482886	6.95652	32.899	ERRFI1;TCP11L2;ELOVL7						AGO1 KD human GSE42600 sample 1802	3/305	0.00629974	0.344386	7.86885	39.8734	BLOC1S6;TMEM30A;SPIN4
		HIRA KD human GSE45295 sample 2238	3/353	0.00940211	0.502808	6.79887	31.7291	TMEM2;SPIN4;ELOVL7						H19 Depletion - siRNA mouse GSE49535 sample 1256	3/306	0.00635689	0.339956	7.84314	39.6723	TMEM2;SESN3;TCP11L2
		TRAF6 shRNA human GSE38519 sample 1134	3/359	0.00984259	0.515165	6.68524	30.8927	SH3BGRL2;TCP11L2;IL18R1						TGFB1I1 KD human GSE46448 sample 1213	3/314	0.00682537	0.357243	7.64331	38.118	CENPE;SESN3;CD109
		Pik3cb OE mouse GSE21543 sample 2311	3/359	0.00984259	0.504433	6.68524	30.8927	SH3BGRL2;CD9;ELOVL7						MAP3K1 INHIBITION human GSE55624 sample 306	3/326	0.007566	0.387758	7.36196	35.9565	ERRFI1;STARD4;SPIN4
		DNMT1 KO human GSE3699 sample 2851	3/362	0.0100673	0.50542	6.62983	30.487	ERRFI1;EID3;ACSL1						RB1 KD human GSE50532 sample 620	3/329	0.00775834	0.3895	7.29483	35.4455	CENPE;TMEM2;ACSL1
		Fgf23 expression of human gene mouse GSE6979 sample 520	3/363	0.0101429	0.49903	6.61157	30.3536	ERRFI1;SH3BGRL2;CD9						Grhl2 KD mouse GSE40729 sample 2534	3/333	0.0080193	0.394549	7.20721	34.7813	STARD4;ACSL1;IL18R1
		TERT OE human GSE41559 sample 2623	3/370	0.0106813	0.515214	6.48649	29.4439	STARD4;TMEM2;SH3BGRL2						HIPK2 KD human GSE43881 sample 2873	3/336	0.00821841	0.396417	7.14286	34.2956	BLOC1S6;STARD4;ACSL1
		XIAP Depletion - Early passage human GSE11618 sample 1170	3/380	0.0114789	0.543041	6.31579	28.2142	STARD4;SPIN4;ACSL1						TNKS INHIBITION human GSE55624 sample 308	3/340	0.00848843	0.401568	7.05882	33.6639	STARD4;TMEM2;SH3BGRL2
		Pdk1 knockout mouse GSE26290 sample 1907	3/386	0.0119737	0.555762	6.21762	27.5132	SPIN4;SH3BGRL2;TCP11L2						Bmpr2 dominant negative mutation BMPR2delx4+ mouse GSE5255 sample 1727	3/343	0.00869436	0.40355	6.99708	33.2017	ERRFI1;TMEM2;CD9
		Twist1 OE mouse GSE50002 sample 1076	3/401	0.0132645	0.60427	5.98504	25.8713	CENPE;TMEM2;EID3						TARDBP KD human GSE18632 sample 24	3/344	0.00876366	0.399233	6.97674	33.0498	TMEM2;TMEM30A;IL18R1
		HMGA2 KD human GSE43741 sample 2854	3/402	0.0133533	0.597255	5.97015	25.7671	SESN3;CD109;ERV3-1						Kdm2b OE mouse GSE34691 sample 354	3/346	0.00890324	0.398217	6.93642	32.7492	ERRFI1;TCP11L2;ELOVL7
		Itgb1 KO mouse GSE14411 sample 2347	3/406	0.0137118	0.602342	5.91133	25.3566	ERRFI1;CD109;CD9						SCYL1 KD human GSE23103 sample 2440	3/346	0.00890324	0.391106	6.93642	32.7492	ERRFI1;STARD4;ACSL1
		Twist1 OE mouse GSE50002 sample 1078	3/419	0.0149154	0.643718	5.72792	24.088	EID3;SESN3;TCP11L2						CLDN1 KD human GSE32254 sample 3035	3/349	0.00911506	0.393387	6.87679	32.306	SLX4IP;ERV3-1;PLD1
		MALAT1 OE human GSE9951 sample 1574	3/423	0.0152975	0.648826	5.67376	23.7167	STARD4;TMEM2;ELOVL7						TFAP2C Silencing - siRNA1 human GSE15481 sample 2892	3/356	0.00962086	0.408057	6.74157	31.3067	CENPE;STARD4;ACSL1
		Tlr5 KO mouse GSE5113 sample 917	2/159	0.0167139	0.696885	10.0629	41.1725	ERRFI1;IL18R1						TFAP2C KD human GSE15481 sample 2964	3/357	0.00969444	0.404209	6.72269	31.1678	CENPE;STARD4;ACSL1
		Htt Gain of function by knock in of htt cag repeat length-7/111 mouse GSE26001 sample 1628	3/452	0.0182349	0.747632	5.30973	21.2624	ERRFI1;STARD4;SESN3						MTDH KD human GSE26134 sample 2686	3/370	0.0106813	0.437932	6.48649	29.4439	ACSL1;SH3BGRL2;CD9
		Htt Knock-in mouse GSE26001 sample 2940	3/454	0.0184484	0.743984	5.28634	21.1072	ERRFI1;STARD4;SESN3						HMGN5 KD mouse GSE16564 sample 2304	3/371	0.0107595	0.433908	6.469	29.3173	TCP11L2;CD9;ELOVL7
		Elf4 KO mouse GSE15324 sample 2838	3/454	0.0184484	0.731984	5.28634	21.1072	TCP11L2;CD9;IL18R1						FOXO3 KO mouse GSE18326 sample 2698	3/372	0.0108381	0.430028	6.45161	29.1915	STARD4;CD109;TCP11L2
		PARP2 KD human GSE43981 sample 703	2/179	0.0208786	0.815261	8.93855	34.5835	PTAR1;SESN3						Pde6b RD1 mutation (postnatal day 4) mouse GSE41821 sample 2675	3/372	0.0108381	0.423202	6.45161	29.1915	CENPE;SPIN4;ASB7
		ARID1A KD human GSE37684 sample 1070	2/184	0.0219812	0.844901	8.69565	33.1963	BLOC1S6;TMEM2						EHMT2 KD human GSE34925 sample 342	3/382	0.0116425	0.447509	6.28272	27.9775	STARD4;ACSL1;TCP11L2
		Jun Overexpression of a dominant negative form mouse GSE6850 sample 1505	2/187	0.0226542	0.857373	8.55615	32.4057	ERRFI1;ACSL1						Hes1 OE mouse GSE54622 sample 2771	2/140	0.0131353	0.49712	11.4286	49.5138	CENPE;CD9
		Ikbkg KO mouse GSE33161 sample 1701	3/496	0.0232574	0.866867	4.83871	18.199	CENPE;CD9;ELOVL7						BST2 OE human GSE50002 sample 1649	3/400	0.013176	0.491106	6	25.9761	CENPE;TMEM2;EID3
		SOX7 OE human GSE10809 sample 1271	2/195	0.0244904	0.8992	8.20513	30.4367	ERRFI1;ACSL1						Myc myc +/- vs. WT mouse GSE55272 sample 1822	3/407	0.0138024	0.506773	5.89681	25.2555	EID3;CD109;ELOVL7
		RPS24 OE human GSE9951 sample 1585	3/524	0.026811	0.969929	4.58015	16.5753	STARD4;TMEM2;ELOVL7						PARP2 KD human GSE43981 sample 703	3/421	0.0151058	0.546474	5.70071	23.9013	EID3;CD109;CD9
		SYK druginhibition human GSE43510 sample 2021	2/207	0.0273557	0.975292	7.72947	27.817	CENPE;ELOVL7						TP63 Mutation - TAp63alpha-Q540L missense mutation in the SAM domain human GSE8646 sample 1016	3/427	0.0156852	0.559212	5.62061	23.3538	CENPE;STARD4;EID3
		Myd88 Deficiency mouse GSE6688 sample 679	2/208	0.0276004	0.969958	7.69231	27.6148	STARD4;TMEM2						Pparg OE mouse GSE10192 sample 2732	3/430	0.0159796	0.56157	5.5814	23.0871	STARD4;TMEM2;SPIN4
		Hspa9 heterocygotic for Hspa9+/- mouse GSE65588 sample 1344	2/209	0.027846	0.964805	7.6555	27.4149	SH3BGRL2;CD9						Erbb3 drugactivation mouse GSE21463 sample 1899	2/157	0.0163195	0.565438	10.1911	41.9403	SESN3;ELOVL7
		PDE1C KD human GSE46538 sample 2223	3/535	0.0282833	0.966347	4.48598	15.9947	BLOC1S6;TMEM30A;ELOVL7						Tlr5 KO mouse GSE5113 sample 919	2/158	0.0165162	0.564304	10.1266	41.5535	ERRFI1;IL18R1
		HNRNPU-AS1 OE human GSE9951 sample 1573	3/546	0.0297986	1	4.3956	15.4431	STARD4;TMEM2;ELOVL7						Cd47 KO mouse GSE43133 sample 1832	3/455	0.0185556	0.625299	5.27473	21.0302	ERRFI1;CENPE;CD109
		RPS24 OE human GSE9951 sample 1582	2/217	0.0298426	0.992064	7.37327	25.8936	ERRFI1;ELOVL7						Cdkn1b KO mouse GSE9161 sample 2179	2/194	0.0242576	0.806401	8.24742	30.6724	CENPE;CD109
		Stat1 KO mouse GSE48970 sample 1519	2/221	0.0308619	1	7.23982	25.1818	STARD4;CD109						YAP1 OE human GSE50490 sample 1436	2/204	0.0266271	0.873369	7.84314	28.4378	ERRFI1;LRRC28
		STAT1 KD human GSE44652 sample 186	2/222	0.0311189	1	7.20721	25.0086	CENPE;BLOC1S6						Ifng KO mouse GSE369 sample 1470	2/206	0.027112	0.877571	7.76699	28.0216	ERRFI1;ACSL1
		TET3 DEPLETION human GSE51901 sample 2989	2/227	0.0324169	1	7.04846	24.1697	CENPE;CEP135						BRAF overexpression human GSE46801 sample 1951	2/212	0.0285881	0.913333	7.54717	26.8284	CENPE;SPIN4
		Ppara OE mouse GSE3067 sample 2436	2/229	0.032942	1	6.9869	23.8463	ERRFI1;TCP11L2						Klf1 OE mouse GSE46600 sample 252	2/213	0.0288372	0.909481	7.51174	26.6373	SESN3;IL18R1
		Pml KO mouse GSE39220 sample 537	2/229	0.032942	1	6.9869	23.8463	ERRFI1;CD9						TFPI OE human GSE30037 sample 2338	2/221	0.0308619	0.961017	7.23982	25.1818	ACSL1;TCP11L2
		PPRC1 DEPLETION human GSE14428 sample 123	2/233	0.0340024	1	6.86695	23.2194	ERRFI1;SESN3						Kras Knock-down, shRNA mouse GSE15326 sample 2247	2/227	0.0324169	0.996819	7.04846	24.1697	ERRFI1;SPIN4
		PPRC1 Depletion human GSE14428 sample 2864	2/234	0.0342696	1	6.83761	23.0666	ERRFI1;SESN3						Arid3a OE mouse GSE56853 sample 1338	2/230	0.0332059	1	6.95652	23.6872	STARD4;SPIN4
		HNF4A KD human GSE29084 sample 577	2/236	0.0348066	1	6.77966	22.7658	CENPE;TMEM2						Ksr1 knockout mouse GSE28228 sample 1912	2/234	0.0342696	1	6.83761	23.0666	ERRFI1;CD9
		Stk11 knockout mouse GSE34866 sample 2016	2/241	0.0361633	1	6.639	22.0396	SH3BGRL2;IL18R1						HNF4A DEPLETION human GSE29084 sample 118	2/236	0.0348066	1	6.77966	22.7658	CENPE;TMEM2
		ORM2 OE mouse GSE39752 sample 234	2/241	0.0361633	1	6.639	22.0396	STARD4;SH3BGRL2						MYC KD human GSE5823 sample 2702	2/237	0.0350763	1	6.75105	22.6176	TMEM2;EID3
		TFAP2C KD human GSE15481 sample 2964	2/243	0.0367118	1	6.58436	21.7591	TMEM2;PLD1						SPDEF KD human GSE40985 sample 2606	2/242	0.0364371	1	6.61157	21.8986	CENPE;SPIN4
		TFAP2C Silencing - siRNA1 human GSE15481 sample 2892	2/244	0.0369872	1	6.55738	21.6209	TMEM2;PLD1						NPTX1 KD human GSE34551 sample 1671	2/244	0.0369872	1	6.55738	21.6209	TMEM30A;SESN3
		Lat2 KD mouse GSE40731 sample 1706	2/245	0.0372635	1	6.53061	21.484	SPIN4;TCP11L2						Ahr KO mouse GSE44715 sample 1466	2/245	0.0372635	1	6.53061	21.484	ERRFI1;CD9
		SOX7 OE human GSE10809 sample 150	2/246	0.0375405	1	6.50407	21.3485	ERRFI1;ACSL1						ESR1 KD human GSE26298 sample 479	2/245	0.0372635	1	6.53061	21.484	CD9;ELOVL7
		Sox7 OE mouse GSE10809 sample 1004	2/247	0.0378184	1	6.47773	21.2143	ERRFI1;ACSL1						Por KO mouse GSE4262 sample 790	2/246	0.0375405	1	6.50407	21.3485	ERRFI1;STARD4
		Lat2 KO mouse GSE40731 sample 1702	2/247	0.0378184	1	6.47773	21.2143	ERRFI1;TCP11L2						Por KO mouse GSE2362 sample 524	2/247	0.0378184	1	6.47773	21.2143	ERRFI1;ACSL1
		SDC1 KD human GSE23362 sample 1830	2/251	0.0389379	1	6.3745	20.6903	STARD4;ELOVL7						Ffar4 KO mouse GSE32095 sample 534	2/248	0.0380971	1	6.45161	21.0814	ERRFI1;EID3
		Traf3 KO mouse GSE48818 sample 2366	2/251	0.0389379	1	6.3745	20.6903	SH3BGRL2;CD9						Pparg V290M dominant negative mutation mouse GSE11870 sample 1726	2/250	0.0386568	1	6.4	20.8194	ERRFI1;ACSL1
		Cav1 KO mouse GSE10849 sample 393	2/252	0.0392198	1	6.34921	20.5624	ACSL1;TCP11L2						Mat1a KO mouse GSE63027 sample 2911	2/250	0.0386568	1	6.4	20.8194	TCP11L2;CD9
		Nfe2l2 KO mouse GSE18344 sample 1261	2/260	0.0415032	1	6.15385	19.5814	STARD4;TMEM2						Klf13 KO mouse GSE25502 sample 1821	2/253	0.0395025	1	6.32411	20.4357	ERRFI1;EID3
		Kdm1a KD mouse GSE25423 sample 484	2/262	0.0420818	1	6.10687	19.3474	SESN3;CD9						Cav1 Deficiency mouse GSE10849 sample 586	2/253	0.0395025	1	6.32411	20.4357	ACSL1;TCP11L2
		Ssfa2 Deficiency mouse GSE13585 sample 591	2/262	0.0420818	1	6.10687	19.3474	ERRFI1;ACSL1						Prmt5 KO mouse GSE45269 sample 2403	2/254	0.0397859	1	6.29921	20.3102	STARD4;CD9
		FGFR3 KD human GSE41035 sample 1019	2/263	0.0423723	1	6.08365	19.232	STARD4;CD109						Ahr low-affinity mutant mouse GSE44715 sample 1467	2/255	0.0400702	1	6.27451	20.1859	ERRFI1;CD9
		Lmna Lmna Gly609Gly knock-in mouse GSE32609 sample 642	2/265	0.0429556	1	6.03774	19.0043	ERRFI1;TCP11L2						TP53 DEPLETION human GSE26262 sample 478	2/258	0.0409276	1	6.20155	19.8198	CENPE;TMEM30A
		SOX2 KO human GSE59234 sample 2957	2/265	0.0429556	1	6.03774	19.0043	SESN3;TCP11L2						Map2k3 mouse GSE3530 sample 992	2/259	0.041215	1	6.17761	19.7001	ACSL1;TCP11L2
		Nr3c1 KO mouse GSE23724 sample 3014	2/266	0.0432483	1	6.01504	18.892	CD109;CD9						SOX2 KO human GSE59234 sample 2956	2/262	0.0420818	1	6.10687	19.3474	PTAR1;PLD1
		Pparg OE mouse GSE2192 sample 862	2/267	0.0435419	1	5.99251	18.7807	ACSL1;CD9						Map2k3 Selective cardiac induced overexpression of the a constitutively mouse GSE3530 sample 991	2/263	0.0423723	1	6.08365	19.232	ACSL1;TCP11L2
		HIF1A KD human GSE44943 sample 2235	2/269	0.0441312	1	5.94796	18.5611	ACSL1;ELOVL7						CMAHP KO mouse GSE59964 sample 2450	2/263	0.0423723	1	6.08365	19.232	ERRFI1;SLX4IP
		ZNF750 KD human GSE38039 sample 2704	2/269	0.0441312	1	5.94796	18.5611	ERV3-1;PLD1						CDK19 knockdown human GSE38061 sample 1939	2/263	0.0423723	1	6.08365	19.232	STARD4;EID3
		NEUROG1 OE human GSE18296 sample 1426	2/269	0.0441312	1	5.94796	18.5611	ERRFI1;CD9						Kdm1a KD mouse GSE25423 sample 302	2/263	0.0423723	1	6.08365	19.232	SESN3;CD9
		Lrp5 KO mouse GSE55900 sample 3042	2/269	0.0441312	1	5.94796	18.5611	STARD4;ACSL1						MAP3K7 knockout mouse GSE34417 sample 2057	2/264	0.0426635	0.999546	6.06061	19.1176	CENPE;STARD4
		Ezh2 deficiency mouse GSE1566 sample 168	2/269	0.0441312	1	5.94796	18.5611	TCP11L2;IL18R1						HOXA9 OE human GSE43741 sample 2856	2/264	0.0426635	0.990116	6.06061	19.1176	ACSL1;ELOVL7
		Clcn5 KO mouse GSE10162 sample 997	2/270	0.0444271	1	5.92593	18.4528	ERRFI1;CD9						CFTR F508 CFTR mutation human GSE30439 sample 1744	2/265	0.0429556	0.987576	6.03774	19.0043	CENPE;TMEM2
		Gata6 KO mouse GSE11165 sample 1165	2/271	0.0447236	1	5.90406	18.3454	CD9;IL18R1						Pten KO mouse GSE25828 sample 1316	2/267	0.0435419	0.991787	5.99251	18.7807	ERRFI1;CD9
		REST Drug inhibition (X5050) human GSE40695 sample 1710	2/273	0.045319	1	5.86081	18.1335	SESN3;KDSR						HMGB1 KO mouse GSE18463 sample 2391	2/268	0.0438362	0.98933	5.97015	18.6704	ERRFI1;CD9
		NPM1 mutated npm human GSE34860 sample 1738	2/274	0.0456178	1	5.83942	18.0289	ACSL1;CD9						ZNF750 KD human GSE38039 sample 204	2/268	0.0438362	0.980336	5.97015	18.6704	ERV3-1;PLD1
		Hdac6 KO mouse GSE27896 sample 559	2/274	0.0456178	1	5.83942	18.0289	STARD4;ELOVL7						Adam10 KO mouse GSE25480 sample 982	2/270	0.0444271	0.9846	5.92593	18.4528	ACSL1;LRRC28
		TTN TMD mutation human GSE42806 sample 2437	2/275	0.0459174	1	5.81818	17.9253	CD109;CD9						GSK3B INHIBITION human GSE19736 sample 486	2/270	0.0444271	0.975809	5.92593	18.4528	SPIN4;ACSL1
		RAD21 KD human GSE50588 sample 2792	2/276	0.0462177	1	5.7971	17.8226	CEP135;IL18R1						NELFE KD human GSE50588 sample 2796	2/271	0.0447236	0.973629	5.90406	18.3454	BLOC1S6;CD9
		ZXDC depletion (treatment with phorbol 12-myristate 13-acetate) human GSE45417 sample 3044	2/278	0.0468205	1	5.7554	17.6198	CENPE;IL18R1						BST2 OE human GSE50002 sample 1650	2/271	0.0447236	0.965089	5.90406	18.3454	CENPE;EID3
		GRN deficiency (mutation) human GSE13162 sample 1718	2/279	0.047123	1	5.73477	17.5197	ACSL1;CD9						IRF5 KD human GSE50588 sample 2801	2/272	0.0450209	0.963057	5.88235	18.239	BLOC1S6;SLX4IP
		NFKB1 Activation human GSE20736 sample 2522	2/279	0.047123	0.999334	5.73477	17.5197	ERRFI1;ELOVL7						Syncrip OE mouse GSE10535 sample 111	2/272	0.0450209	0.954755	5.88235	18.239	STARD4;SH3BGRL2
		Ppargc1a NULL MUTATION mouse GSE5041 sample 748	2/280	0.0474263	0.997168	5.71429	17.4204	ERRFI1;ACSL1						Hdac6 KO mouse GSE27896 sample 399	2/273	0.045319	0.952861	5.86081	18.1335	STARD4;ELOVL7
		Cebpa KO mouse GSE61468 sample 1476	2/283	0.0483404	1	5.65371	17.1278	EID3;IL18R1						Med23 KO mouse GSE60779 sample 2579	2/274	0.0456178	0.951016	5.83942	18.0289	TCP11L2;CD9
		FOXP1 KD human GSE51382 sample 2764	2/283	0.0483404	0.999307	5.65371	17.1278	CENPE;BLOC1S6						Syncrip OE mouse GSE13130 sample 114	2/274	0.0456178	0.943024	5.83942	18.0289	ERRFI1;SESN3
		ESRRA KD human GSE50588 sample 2821	2/285	0.0489535	1	5.61404	16.9369	CEP135;SESN3						Smchd1 KO mouse GSE40879 sample 1845	2/274	0.0456178	0.935166	5.83942	18.0289	CD9;KDSR
		Gata4 OE mouse GSE66016 sample 2657	2/285	0.0489535	0.995253	5.61404	16.9369	ERRFI1;CD9						Tert OE mouse GSE2684 sample 283	2/275	0.0459174	0.933527	5.81818	17.9253	ERRFI1;CD9
		AKAP12 OE human GSE9951 sample 1572	2/285	0.0489535	0.987095	5.61404	16.9369	CENPE;STARD4						DNMT1 Inhibition - (laccaic acid A) human GSE45804 sample 2762	2/275	0.0459174	0.925875	5.81818	17.9253	ERRFI1;STARD4
		NFYC KD human GSE50588 sample 2822	2/286	0.0492611	0.985222	5.59441	16.8426	TMEM30A;ACSL1						YWHAZ OE human GSE20318 sample 2336	2/276	0.0462177	0.924354	5.7971	17.8226	STARD4;EID3
		STAT3 KD human GSE42979 sample 2148	2/287	0.0495695	0.983394	5.57491	16.7492	CENPE;TMEM2						Dusp1 Deficiency mouse GSE3565 sample 792	2/280	0.0474263	0.940877	5.71429	17.4204	ERRFI1;CD9
		FOXA1 KD human GSE25315 sample 2164	2/287	0.0495695	0.975527	5.57491	16.7492	ERRFI1;TMEM2						Ppargc1b Hypomorphic Mutation mouse GSE6210 sample 1191	2/281	0.0477303	0.939332	5.69395	17.3221	ERRFI1;ACSL1
		Gnmt KO mouse GSE34838 sample 3087	2/288	0.0498785	0.973818	5.55556	16.6565	EID3;KDSR						EOMES OE human GSE43805 sample 92	2/281	0.0477303	0.931877	5.69395	17.3221	TMEM2;ACSL1
		Mecp2 KO mouse GSE8720 sample 2418	2/288	0.0498785	0.966151	5.55556	16.6565	TMEM2;CD9						Kdm1a KD mouse GSE25423 sample 3082	2/282	0.048035	0.930442	5.67376	17.2245	SESN3;CD9
		Acadm KO mouse GSE37546 sample 450	2/289	0.0501883	0.964556	5.53633	16.5646	ERRFI1;CD9						Runx1 KO mouse GSE2592 sample 973	2/283	0.0483404	0.929043	5.65371	17.1278	ERRFI1;CD9
		Ovol1 KO mouse GSE55071 sample 2560	2/290	0.0504987	0.962999	5.51724	16.4734	ERRFI1;CD9						Atp7b KO mouse GSE5348 sample 2466	2/284	0.0486466	0.92768	5.6338	17.032	STARD4;ACSL1
		SPDEF KD human GSE48928 sample 2897	2/290	0.0504987	0.955592	5.51724	16.4734	TMEM2;ERV3-1						Myrf KO mouse GSE15303 sample 2306	2/285	0.0489535	0.926351	5.61404	16.9369	TMEM2;ELOVL7
		Sox2 KO mouse GSE55738 sample 2990	2/290	0.0504987	0.948297	5.51724	16.4734	TCP11L2;PLD1						Txnrd1 KO mouse GSE37874 sample 2647	2/287	0.0495695	0.930846	5.57491	16.7492	STARD4;CD9
		FGFR3 KD human GSE41035 sample 106	2/291	0.0508099	0.946912	5.49828	16.383	ERRFI1;SLX4IP						RRM2B KD human GSE25238 sample 815	2/288	0.0498785	0.929554	5.55556	16.6565	SESN3;SH3BGRL2
		HIF1A KD human GSE44943 sample 2234	2/291	0.0508099	0.939793	5.49828	16.383	ACSL1;ELOVL7						Ppt1 KO mouse GSE15379 sample 2780	2/288	0.0498785	0.922565	5.55556	16.6565	ERRFI1;TCP11L2
		SYK druginhibition human GSE43510 sample 2061	2/291	0.0508099	0.932779	5.49828	16.383	ERRFI1;CD9						Runx1 KO mouse GSE2592 sample 277	2/289	0.0501883	0.921367	5.53633	16.5646	ERRFI1;CD9
		Calcr KO mouse GSE60761 sample 2584	2/291	0.0508099	0.92587	5.49828	16.383	ACSL1;CD9						EPAS1 KD human GSE54360 sample 2882	2/289	0.0501883	0.914542	5.53633	16.5646	ERRFI1;TMEM2
		WHSC1 KD human GSE50588 sample 2813	2/291	0.0508099	0.919062	5.49828	16.383	ERRFI1;CEP135						Bdkrb1 KO mouse GSE31646 sample 2504	2/291	0.0508099	0.919062	5.49828	16.383	ERRFI1;ACSL1
		Ssfa2 Deficiency mouse GSE13585 sample 593	2/292	0.0511218	0.917954	5.47945	16.2934	ERRFI1;ACSL1						SRF KD human GSE22606 sample 2323	2/292	0.0511218	0.917954	5.47945	16.2934	PTAR1;SH3BGRL2
		Psap hypomorphic prosaposin deficiency mouse GSE8307 sample 2498	2/292	0.0511218	0.911302	5.47945	16.2934	SESN3;CD9						Vax2 KO mouse GSE19626 sample 2369	2/292	0.0511218	0.911302	5.47945	16.2934	CENPE;IL18R1
		FGFR3 knock-down (shRNA 6-16, doxycycline-induced) human GSE41035 sample 1253	2/292	0.0511218	0.904746	5.47945	16.2934	ACSL1;SLX4IP						Tusc2 KD mouse GSE36153 sample 2535	2/292	0.0511218	0.904746	5.47945	16.2934	TMEM2;EID3
		TARBP2 OE human GSE56948 sample 823	2/292	0.0511218	0.898284	5.47945	16.2934	ERRFI1;ACSL1						SRF KD human GSE22606 sample 2327	2/293	0.0514344	0.903777	5.46075	16.2045	PTAR1;SH3BGRL2
		IRF8 KD human GSE50588 sample 2826	2/292	0.0511218	0.891913	5.47945	16.2934	STARD4;CEP135						Htt OE mouse GSE3583 sample 1234	2/293	0.0514344	0.897367	5.46075	16.2045	STARD4;CD109
		IRF9 OE human GSE50002 sample 1662	2/296	0.0523765	0.907367	5.40541	15.9422	SESN3;TCP11L2						JUND KD human GSE50588 sample 2812	2/295	0.0520618	0.901915	5.42373	16.0289	ACSL1;IL18R1
		HNRNPU-AS1 OE human GSE9951 sample 1589	2/296	0.0523765	0.901022	5.40541	15.9422	CENPE;IL18R1						FGFR3 KD human GSE41035 sample 1020	2/296	0.0523765	0.901022	5.40541	15.9422	SLX4IP;CD109
		GLI1 INHIBITION human GSE36855 sample 643	2/296	0.0523765	0.894765	5.40541	15.9422	ELOVL7;PLD1						SCARNA13 OE human GSE50002 sample 1643	2/296	0.0523765	0.894765	5.40541	15.9422	SESN3;TCP11L2
		Traf3 OE mouse GSE14277 sample 2434	2/297	0.0526919	0.893945	5.38721	15.8561	CD9;IL18R1						Pmp22 OE mouse GSE1947 sample 945	2/297	0.0526919	0.893945	5.38721	15.8561	TMEM30A;CD9
		Ogt KD mouse GSE39321 sample 1453	2/299	0.0533248	0.898486	5.35117	15.6862	EID3;CD109						TGFB1I1 KD human GSE46448 sample 1210	2/299	0.0533248	0.898486	5.35117	15.6862	TMEM2;SESN3
		MAPK7 constitutive activation human GSE17939 sample 2307	2/299	0.0533248	0.892374	5.35117	15.6862	STARD4;CD9						Gfi1b OE mouse GSE33709 sample 452	2/300	0.0536423	0.897687	5.33333	15.6022	SESN3;ACSL1
		Gfi1b OE mouse GSE33709 sample 772	2/299	0.0533248	0.886344	5.35117	15.6862	SESN3;ACSL1						Ogt KD mouse GSE39321 sample 1453	2/301	0.0539605	0.89691	5.31561	15.519	STARD4;ACSL1
		ERBB3 drugactivation human GSE22288 sample 1877	2/300	0.0536423	0.885638	5.33333	15.6022	ERRFI1;ACSL1						SMC3 KD human GSE38252 sample 2222	2/302	0.0542793	0.896155	5.29801	15.4364	CENPE;SPIN4
		Irf6 KO mouse GSE5800 sample 153	2/301	0.0539605	0.884951	5.31561	15.519	CD109;CD9						TGFB1I1 KD human GSE46448 sample 1211	2/303	0.0545989	0.895422	5.28053	15.3544	CENPE;SESN3
		Pafah1b1 KO mouse GSE35366 sample 1638	2/302	0.0542793	0.884286	5.29801	15.4364	BLOC1S6;CD109						Ing1 KO mouse GSE43318 sample 3107	2/303	0.0545989	0.889492	5.28053	15.3544	ERRFI1;CD9
		RARA Activation - AM580 (RARA Agonist) human GSE5679 sample 2385	2/303	0.0545989	0.88364	5.28053	15.3544	STARD4;ACSL1						HIF1A KD human GSE54360 sample 2881	2/303	0.0545989	0.88364	5.28053	15.3544	ERRFI1;ELOVL7
		SCARNA13 OE human GSE50002 sample 1643	2/304	0.0549191	0.883013	5.26316	15.2731	TMEM2;EID3						Ikbkb KO mouse GSE30049 sample 2246	2/303	0.0545989	0.877864	5.28053	15.3544	CENPE;STARD4
		THRA HCC mutant al human GSE29159 sample 1694	2/304	0.0549191	0.877279	5.26316	15.2731	ERRFI1;TMEM2						LMNA HGPS single-point mutation human GSE24487 sample 2258	2/303	0.0545989	0.872164	5.28053	15.3544	CENPE;STARD4
		PAX5 KD human GSE50588 sample 2810	2/304	0.0549191	0.87162	5.26316	15.2731	SESN3;IL18R1						Sox2 KD mouse GSE64965 sample 2616	2/303	0.0545989	0.866537	5.28053	15.3544	CENPE;SPIN4
		Socs3 KO mouse GSE9549 sample 32	2/305	0.05524	0.871093	5.2459	15.1925	TCP11L2;PLD1						Dusp5 KO mouse GSE62433 sample 2901	2/303	0.0545989	0.860982	5.28053	15.3544	CD109;CD9
		JAK1 knockdown human GSE37012 sample 1936	2/305	0.05524	0.865545	5.2459	15.1925	TMEM30A;ACSL1						IRF9 OE human GSE50002 sample 1662	2/304	0.0549191	0.860516	5.26316	15.2731	TMEM2;EID3
		Hsf1 KO mouse GSE41005 sample 2143	2/306	0.0555616	0.865074	5.22876	15.1125	SESN3;IL18R1						HNRNPU-AS1 OE human GSE9951 sample 1589	2/304	0.0549191	0.85507	5.26316	15.2731	TMEM2;SPIN4
		TNKS INHIBITION human GSE55624 sample 307	2/307	0.0558839	0.864619	5.21173	15.0331	ERRFI1;STARD4						Fmr1 KD mouse GSE47150 sample 936	2/306	0.0555616	0.859633	5.22876	15.1125	STARD4;SESN3
		SNAI1 OE human GSE14773 sample 371	2/307	0.0558839	0.859215	5.21173	15.0331	STARD4;ELOVL7						SYNCRIP OE human GSE14773 sample 112	2/307	0.0558839	0.859215	5.21173	15.0331	STARD4;ELOVL7
		Kdm1a KD mouse GSE25423 sample 394	2/307	0.0558839	0.853878	5.21173	15.0331	SESN3;CD9						PTEN KD human GSE7562 sample 1366	2/308	0.0562069	0.858813	5.19481	14.9544	ERRFI1;TMEM2
		Htt OE mouse GSE3583 sample 1234	2/307	0.0558839	0.848608	5.21173	15.0331	ERRFI1;SESN3						KMT2D KD human GSE37570 sample 1301	2/308	0.0562069	0.853512	5.19481	14.9544	ERRFI1;ELOVL7
		Pde6b RD1 mutation mouse GSE41821 sample 2676	2/308	0.0562069	0.848275	5.19481	14.9544	CENPE;STARD4						VDR OE human GSE5145 sample 2944	2/308	0.0562069	0.848275	5.19481	14.9544	ERRFI1;EID3
		PPARGC1A KD human GSE36879 sample 2871	2/308	0.0562069	0.843103	5.19481	14.9544	TMEM2;CD9						Kdm1a KD mouse GSE25423 sample 301	2/308	0.0562069	0.843103	5.19481	14.9544	SESN3;CD9
		Myc KO mouse GSE58079 sample 2553	2/309	0.0565305	0.842818	5.17799	14.8762	ERRFI1;SESN3						Hes1 KO mouse GSE52106 sample 2518	2/309	0.0565305	0.842818	5.17799	14.8762	ERRFI1;ACSL1
		Nr1i3 hNR1I3 KI (in mNR1I3-/- background) mouse GSE40120 sample 3069	2/310	0.0568548	0.842547	5.16129	14.7987	ERRFI1;TMEM2						HIF1A KD human GSE44943 sample 2234	2/309	0.0565305	0.837741	5.17799	14.8762	EID3;CD9
		Zmpste24 KD mouse GSE41799 sample 2919	2/311	0.0571798	0.842289	5.14469	14.7218	ERRFI1;TMEM2						Ctla4 KO mouse GSE37563 sample 2400	2/310	0.0568548	0.837502	5.16129	14.7987	SESN3;TCP11L2
		Cited2 Deficiency mouse GSE22558 sample 1182	2/312	0.0575054	0.842043	5.12821	14.6455	CENPE;STARD4						LAMP3 KD human GSE29009 sample 1538	2/310	0.0568548	0.832517	5.16129	14.7987	ERRFI1;SPIN4
		Ppp1r1a KO mouse GSE4040 sample 735	2/312	0.0575054	0.837061	5.12821	14.6455	SESN3;CD9						MAP3K7 KD human GSE52452 sample 1810	2/312	0.0575054	0.837061	5.12821	14.6455	TMEM2;ACSL1
		Insig1 KO mouse GSE31797 sample 1510	2/313	0.0578317	0.836859	5.11182	14.5698	ERRFI1;STARD4						Map3k7 KO mouse GSE51962 sample 2794	2/313	0.0578317	0.836859	5.11182	14.5698	ERRFI1;ACSL1
		Tgfbr1 Stimulation of gene product mouse GSE2558 sample 3110	2/314	0.0581587	0.836668	5.09554	14.4947	ERRFI1;CD9						Rap1a KO mouse GSE46209 sample 1442	2/313	0.0578317	0.831965	5.11182	14.5698	SPIN4;TCP11L2
		Scd1 KO mouse GSE2926 sample 942	2/314	0.0581587	0.831804	5.09554	14.4947	ERRFI1;ACSL1						FOXA1 KD human GSE25315 sample 2164	2/313	0.0578317	0.827128	5.11182	14.5698	CENPE;SPIN4
		Gata6 KO mouse GSE52317 sample 357	2/314	0.0581587	0.826996	5.09554	14.4947	CD109;CD9						Jak2 knockout mouse GSE26188 sample 1906	2/317	0.0591435	0.841	5.04732	14.2727	ERRFI1;STARD4
		Aqp11 Deficiency mouse GSE10634 sample 605	2/315	0.0584863	0.826875	5.07937	14.4201	ERRFI1;CD9						TFPI OE human GSE30037 sample 2339	2/320	0.0601343	0.850174	5	14.0559	ACSL1;ELOVL7
		Met knockout mouse GSE4451 sample 2003	2/316	0.0588146	0.826765	5.06329	14.3462	ERRFI1;SESN3						Ptbp2 KO mouse GSE47565 sample 2876	2/320	0.0601343	0.845316	5	14.0559	TMEM2;ELOVL7
		MELK druginhibition human GSE50227 sample 1956	2/316	0.0588146	0.822067	5.06329	14.3462	EID3;ELOVL7						IGF1 OE human GSE7561 sample 567	2/320	0.0601343	0.840513	5	14.0559	TMEM30A;CD9
		PPARGC1A KD human GSE36879 sample 2870	2/316	0.0588146	0.817423	5.06329	14.3462	TMEM2;CD9						Tfam KO mouse GSE44605 sample 2607	2/322	0.060798	0.844989	4.96894	13.914	ERRFI1;TMEM30A
		AGR2 OE human GSE12513 sample 1844	2/316	0.0588146	0.812831	5.06329	14.3462	CD9;IL18R1						MYB KD human GSE49286 sample 1842	2/322	0.060798	0.840242	4.96894	13.914	CENPE;TMEM30A
		IRF7 KD human GSE50588 sample 2786	2/317	0.0591435	0.81281	5.04732	14.2727	CEP135;LRRC28						NPTX1 KD human GSE34551 sample 1672	2/323	0.0611309	0.840122	4.95356	13.8439	SESN3;TCP11L2
		Sirt4 KO mouse GSE56321 sample 49	2/319	0.0598034	0.817313	5.01567	14.1276	ERRFI1;ACSL1						Zxdc Depletion (with phorbol 12-myristate 13-acetate agent treatment) mouse GSE45417 sample 1257	2/324	0.0614643	0.840013	4.93827	13.7743	CENPE;IL18R1
		Pax6 KO mouse GSE45143 sample 3098	2/319	0.0598034	0.812797	5.01567	14.1276	ERRFI1;SESN3						RNF40 KD human GSE38173 sample 1381	2/325	0.0617985	0.839913	4.92308	13.7052	SPIN4;PLD1
		Aire KO mouse GSE2585 sample 272	2/319	0.0598034	0.808331	5.01567	14.1276	ERRFI1;CD9						Inha KO mouse GSE20466 sample 2993	2/325	0.0617985	0.835298	4.92308	13.7052	SESN3;TCP11L2
		TFAP2C KD human GSE15481 sample 2968	2/320	0.0601343	0.808362	5	14.0559	ERRFI1;TMEM30A						Tmem100 KO mouse GSE57256 sample 3024	2/326	0.0621332	0.835234	4.90798	13.6367	TMEM2;TMEM30A
		SYK druginhibition human GSE43510 sample 2072	2/321	0.0604658	0.808402	4.98442	13.9847	CEP135;SESN3						Pmp22 Trembler PMP22 point mutation mouse GSE1947 sample 943	2/327	0.0624687	0.835179	4.89297	13.5686	TMEM30A;CD9
		Psap hypomorphic prosaposin deficiency mouse GSE8307 sample 2509	2/323	0.0611309	0.812875	4.95356	13.8439	TMEM30A;SESN3						Cftr OE mouse GSE4512 sample 1036	2/327	0.0624687	0.830664	4.89297	13.5686	ERRFI1;SESN3
		Itk knockout mouse GSE12465 sample 1995	2/323	0.0611309	0.808505	4.95356	13.8439	SESN3;TCP11L2						H3F3A Mutation (G34R - mutation of key residues in histone H3.3) human GSE34824 sample 1228	2/328	0.0628047	0.830643	4.87805	13.5011	ERRFI1;CD9
		HNF4A KD human GSE25417 sample 1357	2/324	0.0614643	0.808568	4.93827	13.7743	ERRFI1;SPIN4						PIN1 DEPLETION human GSE26262 sample 477	2/328	0.0628047	0.826201	4.87805	13.5011	CENPE;ACSL1
		FGFR3 knockdown human GSE41035 sample 1946	2/325	0.0617985	0.80864	4.92308	13.7052	ACSL1;SLX4IP						Sod2 KO mouse GSE2236 sample 155	2/328	0.0628047	0.821806	4.87805	13.5011	ACSL1;TCP11L2
		Ache AChE-S mutation mouse GSE31458 sample 2428	2/325	0.0617985	0.804361	4.92308	13.7052	STARD4;SH3BGRL2						Bhlha15 KO mouse GSE34232 sample 172	2/329	0.0631414	0.82184	4.86322	13.4341	SH3BGRL2;CD9
		DNMT1 Inhibition - (laccaic acid A) human GSE45804 sample 2762	2/325	0.0617985	0.800128	4.92308	13.7052	CENPE;ACSL1						Trpv4 DEPLETION mouse GSE40280 sample 116	2/330	0.0634787	0.821882	4.84848	13.3675	ACSL1;CD9
		Il1rn KO mouse GSE7657 sample 1692	2/326	0.0621332	0.80025	4.90798	13.6367	ERRFI1;CD9						Pmp22 OE mouse GSE1947 sample 970	2/330	0.0634787	0.817579	4.84848	13.3675	TMEM30A;CD9
		HCST KD human GSE50588 sample 2820	2/327	0.0624687	0.80038	4.89297	13.5686	CEP135;SESN3						Zfp36 Deficiency mouse GSE5324 sample 734	2/330	0.0634787	0.813321	4.84848	13.3675	SESN3;CD109
		Akt1 druginhibition mouse GSE26290 sample 1908	2/328	0.0628047	0.800516	4.87805	13.5011	CD9;IL18R1						HIF1A KD human GSE44943 sample 2235	2/331	0.0638166	0.813414	4.83384	13.3015	CD109;TCP11L2
		Ppara agonist activation mouse GSE17250 sample 502	2/329	0.0631414	0.800659	4.86322	13.4341	SPIN4;ACSL1						Prnp KO mouse GSE21718 sample 386	2/332	0.0641552	0.813514	4.81928	13.2359	CENPE;SPIN4
		BST2 OE human GSE50002 sample 1650	2/329	0.0631414	0.796553	4.86322	13.4341	SESN3;TCP11L2						Pgr KO mouse GSE39920 sample 3079	2/332	0.0641552	0.809342	4.81928	13.2359	ERRFI1;CD9
		TFAP2C Silencing - siRNA2 human GSE15481 sample 2893	2/329	0.0631414	0.792489	4.86322	13.4341	ERRFI1;TMEM30A						Bcl2 OE mouse GSE5811 sample 2593	2/332	0.0641552	0.805213	4.81928	13.2359	ERRFI1;CD9
		ERBB3 knockdown human GSE19921 sample 1897	2/329	0.0631414	0.788466	4.86322	13.4341	TMEM30A;CD9						PDCD10 KD human GSE54095 sample 3041	2/333	0.0644944	0.805361	4.8048	13.1708	ERRFI1;TMEM2
		CBFA2T3 KD human GSE20115 sample 485	2/330	0.0634787	0.788674	4.84848	13.3675	STARD4;PLD1						Il10 KO mouse GSE2172 sample 1107	2/334	0.0648342	0.805516	4.79042	13.1062	ERRFI1;CD9
		Myc OE mouse GSE10954 sample 184	2/333	0.0644944	0.797267	4.8048	13.1708	ERRFI1;CD9						Hdac3 Intestinal Epithelial Cells specific deletion of HDAC3 mouse GSE50189 sample 1550	2/336	0.0655157	0.809892	4.7619	12.9784	ACSL1;TCP11L2
		HDAC2 KD human GSE22366 sample 1413	2/334	0.0648342	0.79746	4.79042	13.1062	CD9;IL18R1						Sirt1 KO mouse GSE14921 sample 322	2/337	0.0658573	0.810045	4.74777	12.9152	ERRFI1;ACSL1
		Mapk1 INHIBITION (ERK inhibitor U0126) mouse GSE4739 sample 2429	2/334	0.0648342	0.793493	4.79042	13.1062	ERRFI1;CD9						ERBB2 OE human GSE43730 sample 358	2/337	0.0658573	0.806015	4.74777	12.9152	SH3BGRL2;ELOVL7
		Ppif KO mouse GSE23028 sample 72	2/335	0.0651746	0.793711	4.77612	13.0421	ERRFI1;ELOVL7						Lat2 KD mouse GSE40731 sample 1704	2/337	0.0658573	0.802025	4.74777	12.9152	STARD4;SESN3
		HOXA9 OE human GSE43741 sample 2856	2/336	0.0655157	0.793934	4.7619	12.9784	ERRFI1;PLD1						SIRT1 KD human GSE30486 sample 2353	2/338	0.0661996	0.802222	4.73373	12.8525	ERRFI1;SH3BGRL2
		Pten KO mouse GSE64302 sample 2880	2/336	0.0655157	0.790042	4.7619	12.9784	SESN3;SH3BGRL2						YY1 KD human GSE50588 sample 2802	2/338	0.0661996	0.79829	4.73373	12.8525	ZNF17;SLX4IP
		TOX3 OE human GSE57856 sample 2605	2/337	0.0658573	0.790288	4.74777	12.9152	CD109;TCP11L2						Pmp22 Trembler PMP22 point mutation mouse GSE1947 sample 946	2/338	0.0661996	0.794396	4.73373	12.8525	ERRFI1;CD9
		Nfe2l2 knock-out (male) mouse GSE867 sample 1362	2/337	0.0658573	0.786452	4.74777	12.9152	ERRFI1;ACSL1						RB1 KD human GSE50532 sample 618	2/340	0.0668861	0.798736	4.70588	12.7283	TCP11L2;ASB7
		Kcnip3 KO mouse GSE16874 sample 1031	2/339	0.0665425	0.790795	4.71976	12.7902	STARD4;CD9						SOX2 Deficiency human GSE42937 sample 349	2/342	0.0675749	0.803064	4.67836	12.6059	TMEM2;SLX4IP
		Por KO mouse GSE4262 sample 788	2/340	0.0668861	0.791056	4.70588	12.7283	SH3BGRL2;CD9						ATM KD human GSE54268 sample 689	2/345	0.0686128	0.811478	4.63768	12.4256	ERRFI1;ACSL1
		NR1I2 KO human GSE55746 sample 2903	2/340	0.0668861	0.787271	4.70588	12.7283	BLOC1S6;CD9						Apod KO mouse GSE28643 sample 1266	2/346	0.0689599	0.811681	4.62428	12.3664	TMEM2;ELOVL7
		Hdac1 Drug inhibition (0.5mM VPA for 16 hs) mouse GSE23956 sample 1804	2/342	0.0675749	0.791592	4.67836	12.6059	EID3;SESN3						Tlr4 mutation mouse GSE476 sample 1533	2/347	0.0693076	0.81189	4.61095	12.3076	ERRFI1;TMEM30A
		Tgfbr1 activemutant mouse GSE14523 sample 2023	2/344	0.0682662	0.7959	4.65116	12.4853	ERRFI1;CD9						Emd KO mouse GSE6399 sample 839	2/347	0.0693076	0.808042	4.61095	12.3076	ACSL1;TCP11L2
		Dmd Deficiency mouse GSE1025 sample 922	2/344	0.0682662	0.792146	4.65116	12.4853	ERRFI1;CD9						BST2 OE human GSE50002 sample 1648	2/347	0.0693076	0.80423	4.61095	12.3076	EID3;ASB7
		FGFR3 knock-down (shRNA 4-1, doxycycline-induced) human GSE41035 sample 1252	2/345	0.0686128	0.792429	4.63768	12.4256	ACSL1;SH3BGRL2						Hdc KO mouse GSE23502 sample 3001	2/347	0.0693076	0.800455	4.61095	12.3076	LRRC28;ELOVL7
		SERPINI1 Mutation - G392E mutant human GSE46230 sample 1033	2/346	0.0689599	0.792717	4.62428	12.3664	ERRFI1;ACSL1						Arx KO mouse GSE12609 sample 27	2/349	0.0700049	0.80473	4.58453	12.1911	CENPE;TMEM2
		Itk KO mouse GSE12465 sample 2700	2/347	0.0693076	0.793008	4.61095	12.3076	SESN3;TCP11L2						MYB KD human GSE49286 sample 1837	2/349	0.0700049	0.800987	4.58453	12.1911	SLX4IP;SH3BGRL2
		Gata3 KO mouse GSE39864 sample 1162	2/348	0.069656	0.793304	4.5977	12.2491	TMEM2;CD9						CDK9 druginhibition human GSE48258 sample 1953	2/350	0.0703545	0.801259	4.57143	12.1335	TMEM2;ACSL1
		Eed KO mouse GSE49305 sample 1478	2/349	0.0700049	0.793604	4.58453	12.1911	ERRFI1;CD9						Hnf4a KO mouse GSE3126 sample 195	2/351	0.0707046	0.801536	4.5584	12.0763	ACSL1;CD9
		CEBPA VR human GSE33223 sample 2097	2/350	0.0703545	0.793908	4.57143	12.1335	ERRFI1;CENPE						IRF9 OE human GSE50002 sample 1661	2/352	0.0710553	0.801817	4.54545	12.0195	CENPE;EID3
		CTNNB1 Activation (deltaNB-cateninER transgenics) mouse GSE1579 sample 794	2/352	0.0710553	0.798155	4.54545	12.0195	ERRFI1;CD9						ATR KD human GSE54268 sample 691	2/352	0.0710553	0.798155	4.54545	12.0195	ERRFI1;ACSL1
		Crem KO mouse GSE29592 sample 2558	2/354	0.0717585	0.80239	4.51977	11.9071	STARD4;TMEM30A						Cldn18 KO mouse GSE48443 sample 55	2/354	0.0717585	0.80239	4.51977	11.9071	ERRFI1;TMEM2
		Twist1 OE mouse GSE50002 sample 1077	2/355	0.072111	0.802683	4.50704	11.8515	TMEM2;EID3						BST2 OE human GSE50002 sample 1652	2/354	0.0717585	0.79876	4.51977	11.9071	TMEM2;EID3
		Foxo1 KO mouse GSE40655 sample 508	2/356	0.072464	0.80298	4.49438	11.7962	CENPE;TMEM2						E2f4 KO mouse GSE11039 sample 1167	2/354	0.0717585	0.795162	4.51977	11.9071	ERRFI1;CD9
		SERPINI1 OE human GSE46230 sample 3016	2/356	0.072464	0.799379	4.49438	11.7962	ERRFI1;ACSL1						Lat2 KD mouse GSE40731 sample 1706	2/355	0.072111	0.795484	4.50704	11.8515	CENPE;SESN3
		Fosl1 KO mouse GSE43695 sample 2301	2/357	0.0728176	0.799694	4.48179	11.7414	CENPE;CD109						Fosl1 KO mouse GSE43695 sample 2302	2/357	0.0728176	0.799694	4.48179	11.7414	CENPE;CD109
		Myc Myc +/- vs. WT mouse GSE55272 sample 1817	2/358	0.0731719	0.800012	4.46927	11.6869	SPIN4;SLX4IP						CREBBP KD human GSE50588 sample 2793	2/357	0.0728176	0.79614	4.48179	11.7414	CD9;IL18R1
		E2f1 Null mutation mouse GSE24594 sample 1245	2/359	0.0735266	0.800334	4.45682	11.6328	ACSL1;CD9						E2f1 KD mouse GSE24594 sample 473	2/358	0.0731719	0.796472	4.46927	11.6869	ACSL1;CD9
		Rb1 KO mouse GSE934 sample 892	2/362	0.0745944	0.80838	4.41989	11.4727	ERRFI1;CD9						PTEN KD human GSE7562 sample 128	2/359	0.0735266	0.796809	4.45682	11.6328	ACSL1;CD9
		WNT1 OE human GSE26656 sample 2355	2/362	0.0745944	0.804835	4.41989	11.4727	STARD4;TMEM2						IRF9 OE human GSE50002 sample 1665	2/360	0.073882	0.797148	4.44444	11.579	TMEM2;EID3
		LITAF KD human GSE42174 sample 2767	2/363	0.0749515	0.805156	4.40771	11.42	CENPE;BLOC1S6						KMT2A MLL chromosomal translocation (tMLL) compared to partial tandem human GSE15013 sample 1506	2/361	0.0742379	0.79749	4.43213	11.5257	BLOC1S6;ACSL1
		Gnmt KO mouse GSE63027 sample 2909	2/364	0.0753091	0.80548	4.3956	11.3677	CD9;ELOVL7						Mef2d KD mouse GSE47150 sample 956	2/364	0.0753091	0.80548	4.3956	11.3677	STARD4;TMEM30A
		Tsc1 Deficiency mouse GSE29797 sample 374	2/364	0.0753091	0.801994	4.3956	11.3677	CENPE;STARD4						Esrrb Mutation - (ERR-beta; NR3B2) mouse GSE8434 sample 1047	2/366	0.0760261	0.809629	4.37158	11.2642	CD9;ELOVL7
		Nfyc KD mouse GSE56838 sample 1343	2/365	0.0756674	0.802335	4.38356	11.3158	CD109;PLD1						Retnlb KO mouse GSE25640 sample 436	2/367	0.0763855	0.809949	4.35967	11.2129	CENPE;CD109
		LEF1 KD human GSE42637 sample 1775	2/365	0.0756674	0.798891	4.38356	11.3158	TMEM30A;SPIN4						Htt CAG knock in mouse GSE9038 sample 1283	2/371	0.0778283	0.821707	4.31267	11.0113	TCP11L2;ELOVL7
		HNRNPU-AS1 OE human GSE9951 sample 1588	2/367	0.0763855	0.803027	4.35967	11.2129	CENPE;IL18R1						Hey2 KO mouse GSE6526 sample 1511	2/372	0.0781905	0.822002	4.30108	10.9618	TCP11L2;CD9
		XIAP DEPLETION -Late passage human GSE11618 sample 1171	2/368	0.0767453	0.803377	4.34783	11.162	CENPE;SPIN4						CFAP45 OE human GSE27318 sample 2562	2/373	0.0785531	0.822301	4.28954	10.9125	STARD4;CD109
		Mat1a KO mouse GSE63062 sample 2941	2/368	0.0767453	0.799973	4.34783	11.162	CD9;ELOVL7						Kdm2b KD mouse GSE41298 sample 1376	2/373	0.0785531	0.818816	4.28954	10.9125	SESN3;PLD1
		Arid3a OE mouse GSE56853 sample 1338	2/370	0.0774668	0.804086	4.32432	11.0612	SESN3;CD109						PTK7 KD human GSE50138 sample 702	2/374	0.0789163	0.819132	4.27807	10.8636	SESN3;ERV3-1
		Hdac1 Drug inhibition (0.5mM VPA for 4 hs) mouse GSE23957 sample 1803	2/372	0.0781905	0.808187	4.30108	10.9618	EID3;SPIN4						ZXDC KD human GSE45417 sample 531	2/374	0.0789163	0.81569	4.27807	10.8636	TMEM2;CEP135
		Arid3a KD mouse GSE56853 sample 1337	2/372	0.0781905	0.804806	4.30108	10.9618	CD9;ELOVL7						IGH mutation (unspecified) human GSE36000 sample 2216	2/376	0.0796444	0.819771	4.25532	10.7667	SPIN4;CD9
		Hey2 KO mouse GSE6526 sample 1512	2/372	0.0781905	0.801452	4.30108	10.9618	TCP11L2;CD9						CPSF6 KD human GSE42327 sample 2859	2/378	0.0803746	0.82384	4.2328	10.6711	BLOC1S6;SPIN4
		HNRNPU-AS1 OE human GSE9951 sample 1586	2/372	0.0781905	0.798127	4.30108	10.9618	TMEM2;ELOVL7						Il1rn KO mouse GSE7705 sample 1689	2/380	0.081107	0.827897	4.21053	10.5768	SESN3;TCP11L2
		Znrf2 KO mouse GSE867 sample 967	2/373	0.0785531	0.798515	4.28954	10.9125	ERRFI1;ACSL1						Il17rc KO mouse GSE48329 sample 2410	2/381	0.081474	0.828207	4.19948	10.5301	TMEM2;SH3BGRL2
		FOXL2 OE human GSE39890 sample 2735	2/374	0.0789163	0.798906	4.27807	10.8636	SH3BGRL2;KDSR						RB1 KD human GSE50532 sample 650	2/382	0.0818415	0.828519	4.18848	10.4836	STARD4;SESN3
		Prmt1 KD mouse GSE47214 sample 1707	1966-01-01	0.0793596	0.800101	12.1212	30.7123	CENPE						YAP1 KD human GSE61989 sample 2588	2/384	0.0825782	0.832551	4.16667	10.3917	CENPE;SH3BGRL2
		Fgf23 Transgenic mouse GSE6979 sample 3049	2/377	0.0800092	0.803358	4.24403	10.7188	ERRFI1;CD9						Pfkl OE mouse GSE4695 sample 230	2/387	0.0836872	0.840287	4.13437	10.256	ERRFI1;CD9
		POU3F3 KD mouse GSE62033 sample 2618	2/378	0.0803746	0.803746	4.2328	10.6711	CENPE;SESN3						RBBP8 DEPLETION human GSE4754 sample 149	2/388	0.0840579	0.840579	4.12371	10.2113	ACSL1;CD109
		Arid3a OE mouse GSE56853 sample 1339	2/380	0.081107	0.807786	4.21053	10.5768	ERRFI1;SESN3						Tlr4 KO mouse GSE18602 sample 2372	2/391	0.0851731	0.848283	4.09207	10.0791	CENPE;ACSL1
		Nr1i3 KO mouse GSE40120 sample 3054	2/380	0.081107	0.804529	4.21053	10.5768	TMEM30A;SH3BGRL2						Myd88 Deficiency mouse GSE6688 sample 679	2/392	0.0855459	0.84856	4.08163	10.0355	ERRFI1;CD9
		WTAP KD human GSE2327 sample 96	2/381	0.081474	0.804924	4.19948	10.5301	TMEM30A;CD109						ZXDC KD human GSE45417 sample 885	2/394	0.086293	0.852533	4.06091	9.94927	TMEM2;IL18R1
		Abcb4 KO mouse GSE4612 sample 313	2/381	0.081474	0.801704	4.19948	10.5301	ERRFI1;CD9						NRAS KD human GSE12445 sample 2376	2/405	0.0904383	0.889913	3.95062	9.49368	TMEM2;ACSL1
		Xbp1 expression of XBP1s, an spliced version of the protein mouse GSE6980 sample 1507	2/381	0.081474	0.79851	4.19948	10.5301	CD9;IL18R1						Egr2 KD mouse GSE53388 sample 2292	2/405	0.0904383	0.886367	3.95062	9.49368	CENPE;SPIN4
		Apln KO mouse GSE7781 sample 628	2/382	0.0818415	0.798929	4.18848	10.4836	ACSL1;TCP11L2						Pdpn NULL MUTATION mouse GSE1363 sample 903	2/406	0.0908181	0.886558	3.94089	9.45378	ERRFI1;CD9
		NOTCH1 Reactivation (WASHOUT - 4 Hours) human GSE29544 sample 2570	2/384	0.0825782	0.802934	4.16667	10.3917	ZNF17;BLOC1S6						Kdm1a KD mouse GSE36347 sample 1407	2/406	0.0908181	0.883054	3.94089	9.45378	ERRFI1;TMEM2
		Tet1 KD mouse GSE26830 sample 1353	2/386	0.083317	0.806928	4.14508	10.3009	ERRFI1;SPIN4						Dmd Deficiency mouse GSE1008 sample 1635	2/408	0.0915793	0.886949	3.92157	9.37471	ACSL1;CD9
		BST2 OE human GSE50002 sample 1651	2/386	0.083317	0.803764	4.14508	10.3009	SESN3;TCP11L2						Dicer1 KO mouse GSE26822 sample 2681	2/408	0.0915793	0.883471	3.92157	9.37471	TMEM30A;TCP11L2
		DNMT3B KO human GSE3699 sample 2852	2/388	0.0840579	0.807744	4.12371	10.2113	ERRFI1;ACSL1						Src overexpression mouse GSE37428 sample 2014	2/410	0.0923423	0.887352	3.90244	9.29659	SESN3;IL18R1
		BRAF overexpression human GSE46801 sample 1951	2/388	0.0840579	0.804601	4.12371	10.2113	ERRFI1;TMEM2						MIR124-1 OE human GSE6207 sample 797	2/415	0.0942585	0.902241	3.85542	9.1054	BLOC1S6;ACSL1
		HNRNPU-AS1 OE human GSE9951 sample 1587	2/389	0.0844291	0.805022	4.11311	10.167	TMEM2;ELOVL7						Smarca4 KO mouse GSE46129 sample 3095	2/415	0.0942585	0.898744	3.85542	9.1054	CD9;KDSR
		Bach2 KO mouse GSE54050 sample 2773	2/389	0.0844291	0.801913	4.11311	10.167	CD109;ELOVL7						RBP2 KD human GSE41443 sample 1793	2/415	0.0942585	0.895274	3.85542	9.1054	CENPE;ACSL1
		Psap KO mouse GSE8307 sample 2492	2/390	0.0848008	0.802346	4.10256	10.1229	TMEM30A;CD9						ATM KD human GSE54268 sample 690	2/417	0.0950283	0.899114	3.83693	9.03052	ERRFI1;ACSL1
		Pcdh12 Deficiency mouse GSE7676 sample 604	2/390	0.0848008	0.799272	4.10256	10.1229	ERRFI1;CD9						Casp1 KO mouse GSE25205 sample 2679	2/418	0.0954139	0.899304	3.82775	8.99342	CENPE;CD9
		TYROBP KD human GSE33503 sample 1066	2/392	0.0855459	0.803217	4.08163	10.0355	ERV3-1;SH3BGRL2						ERBB2 OE human GSE43730 sample 1133	2/419	0.0958	0.899496	3.81862	8.95653	ERV3-1;TCP11L2
		CDK8 knockdown human GSE19199 sample 1896	2/393	0.0859192	0.803655	4.07125	9.99226	SLX4IP;PLD1						Hif1an Deficiency mouse GSE20335 sample 538	2/420	0.0961866	0.899692	3.80952	8.91987	ERRFI1;SESN3
		Htt Gain of function by knock in of htt cag repeat length-7/85 mouse GSE26001 sample 1627	2/394	0.086293	0.804094	4.06091	9.94927	ERRFI1;SESN3						CHEK2 KD human GSE54268 sample 695	2/421	0.0965736	0.89989	3.80048	8.88342	ERRFI1;ACSL1
		YAP1 OE human GSE50490 sample 1436	2/396	0.0870421	0.808014	4.0404	9.86409	SESN3;ACSL1						Erbb3 knockout mouse GSE32129 sample 2056	2/424	0.0977374	0.907299	3.77358	8.77536	CENPE;STARD4
		Nfkbia KO mouse GSE63012 sample 2329	2/398	0.0877933	0.811923	4.0201	9.77998	CD9;ELOVL7						Igf1r druginhibition mouse GSE14024 sample 2041	2/428	0.0992957	0.918298	3.73832	8.63422	CENPE;STARD4
		ARHGDIB Transfection human GSE35014 sample 578	2/402	0.0893017	0.82278	3.9801	9.61486	STARD4;CD109						RBP2 KD human GSE41443 sample 3028	2/437	0.102828	0.947405	3.66133	8.32841	CENPE;SH3BGRL2
		Htt Knock-in mouse GSE26001 sample 2938	2/403	0.0896801	0.823183	3.97022	9.57422	ERRFI1;SESN3						FGFR3 druginhibition human GSE52452 sample 1881	2/439	0.103618	0.951121	3.64465	8.26257	ERRFI1;CENPE
		Il10 KO mouse GSE25846 sample 3062	1976-01-01	0.0908434	0.830761	10.5263	25.2486	IL18R1						Ahnak KO mouse GSE37218 sample 2511	2/451	0.108393	0.991256	3.54767	7.88288	CENPE;SH3BGRL2
		RB1 KD human GSE50532 sample 684	2/407	0.0911984	0.830919	3.9312	9.41412	SPIN4;CD109						Cstb KO mouse GSE47516 sample 3045	2/451	0.108393	0.987585	3.54767	7.88288	ERRFI1;CENPE
		Rbp2 deficiency mouse GSE6945 sample 89	2/407	0.0911984	0.827853	3.9312	9.41412	ERRFI1;CD109						Cstb KO mouse GSE47516 sample 2228	2/458	0.111207	1	3.49345	7.67288	ERRFI1;CENPE
		WNT1 OE human GSE26656 sample 2356	2/408	0.0915793	0.828254	3.92157	9.37471	ACSL1;SH3BGRL2						EGR3 KD human GSE52108 sample 2233	2/460	0.112015	1	3.47826	7.61435	TMEM2;SH3BGRL2
		Plagl2 OE mouse GSE21143 sample 2546	2/410	0.0923423	0.832096	3.90244	9.29659	SESN3;CD9						RBP2 KD human GSE41443 sample 1791	2/463	0.113229	1	3.45572	7.52775	TMEM2;SH3BGRL2
		Wt1 KO mouse GSE15325 sample 2156	2/411	0.0927246	0.832491	3.89294	9.25789	ERRFI1;TMEM30A						Alk KD mouse GSE53388 sample 2315	2/480	0.120177	1	3.33333	7.06263	CENPE;TMEM2
		Apc APC(Min/+) mutant mouse GSE422 sample 1732	2/413	0.0934906	0.836316	3.87409	9.18119	ERRFI1;CD9						Utrn OE mouse GSE7187 sample 1296	2/481	0.120589	1	3.3264	7.03656	ERRFI1;CD9
		MIR124-1 OE human GSE6207 sample 798	2/415	0.0942585	0.84013	3.85542	9.1054	BLOC1S6;ACSL1						TGFB1I1 KD human GSE47203 sample 1825	2/484	0.121828	1	3.30579	6.95916	CENPE;CEP135
		ACTL6A KO human GSE36222 sample 2608	2/415	0.0942585	0.837097	3.85542	9.1054	TMEM2;ACSL1						IKBKB transient expression of constitutively active IKK&Icirc;&sup2;(E human GSE20115 sample 2442	1/118	0.137591	1	6.77966	13.4473	CD9
		Eed KO mouse GSE49305 sample 1481	2/417	0.0950283	0.840898	3.83693	9.03052	CD109;CD9						Bcl6 KO mouse GSE40493 sample 2772	1/129	0.149448	1	6.20155	11.788	CD9
		Cbfb KD mouse GSE18148 sample 1225	2/420	0.0961866	0.848097	3.80952	8.91987	CENPE;CD9						Ghr truncated at residue m291 mouse GSE988 sample 1003	1/146	0.167464	1	5.47945	9.7917	ERRFI1
		Htt Knock-in mouse GSE26001 sample 2937	2/421	0.0965736	0.848468	3.80048	8.88342	CENPE;SESN3						Tlr4 mutation mouse GSE476 sample 1534	1/147	0.168513	1	5.44218	9.69112	CD9
		Apc KD mouse GSE422 sample 1532	2/421	0.0965736	0.845449	3.80048	8.88342	ERRFI1;CD9						Rock1 INHIBITION mouse GSE25829 sample 488	2/593	0.168776	1	2.69815	4.80049	ERRFI1;STARD4
		PAX5 OE human GSE44244 sample 575	2/423	0.097349	0.849215	3.78251	8.81117	ERRFI1;CENPE						MYB OE human GSE2815 sample 941	1/148	0.16956	1	5.40541	9.59216	CD9
		Dnajc7 KO mouse GSE56557 sample 2443	2/425	0.0981263	0.852971	3.76471	8.73976	ERRFI1;ACSL1						Dicer1 KO mouse GSE16923 sample 1457	1/149	0.170606	1	5.36913	9.49477	TMEM2
		Apc KD mouse GSE422 sample 1531	2/427	0.0989054	0.856716	3.74707	8.66919	ERRFI1;CD9						CYR61 doxcicline mediated induction human GSE29384 sample 1771	1/152	0.173735	1	5.26316	9.2117	SESN3
		PTEN KD human GSE7562 sample 127	2/431	0.100469	0.867207	3.7123	8.5305	ERRFI1;SPIN4						Dicer1 KO mouse GSE59848 sample 2791	1/152	0.173735	1	5.26316	9.2117	STARD4
		Pou4f1 KO mouse GSE19997 sample 2947	2/433	0.101254	0.870923	3.69515	8.46236	TMEM30A;KDSR						Cbfb KO mouse GSE19194 sample 2678	1/153	0.174776	1	5.22876	9.12026	TCP11L2
		Bmpr1a KO mouse GSE48092 sample 1623	2/435	0.10204	0.874629	3.67816	8.395	ACSL1;LRRC28						Prmt6 OE mouse GSE27685 sample 1424	1/155	0.176854	1	5.16129	8.94158	TMEM2
		Hras Selective cardiac induced overexpression of the gene for in fema mouse GSE3530 sample 988	2/439	0.103618	0.885071	3.64465	8.26257	TCP11L2;CD9						IFNAR1 Stimulation of gene product human GSE53716 sample 3061	1/158	0.179961	1	5.06329	8.68362	ACSL1
		Rara KO mouse GSE31280 sample 1677	2/444	0.1056	0.898882	3.6036	8.10124	CENPE;CEP135						Dgcr8 KO mouse GSE16923 sample 1456	1/160	0.182026	1	5	8.51803	ERRFI1
		Dicer1 KO mouse GSE16923 sample 1457	2/451	0.108393	0.919476	3.54767	7.88288	CD109;ELOVL7						NCOA1 KO human GSE28645 sample 1244	1/161	0.183057	1	4.96894	8.43706	SH3BGRL2
		Cstb KO mouse GSE47516 sample 1069	2/453	0.109195	0.923094	3.53201	7.82205	ERRFI1;CENPE						Dmd Deficiency mouse GSE897 sample 914	1/169	0.191258	1	4.73373	7.83022	ACSL1
		Nfe2l2 knock-out (female) mouse GSE867 sample 1363	2/453	0.109195	0.919933	3.53201	7.82205	ERRFI1;ACSL1						Prkcz KO mouse GSE29145 sample 1242	1/173	0.195329	1	4.62428	7.55178	TCP11L2
		Cstb KO mouse GSE47516 sample 50	2/459	0.111611	0.937073	3.48584	7.64353	ERRFI1;CENPE						Map2k7 Selective cardiac induced overexpression of the a constitutively mouse GSE3530 sample 993	1/177	0.19938	1	4.51977	7.28834	TCP11L2
		Hes1 OE mouse GSE54622 sample 2771	2/460	0.112015	0.937266	3.47826	7.61435	SPIN4;TCP11L2						Cbfb KD mouse GSE18148 sample 1225	1/180	0.202405	1	4.44444	7.09993	IL18R1
		Pitx2 KO mouse GSE50399 sample 3058	2/461	0.112419	0.937461	3.47072	7.58533	ERRFI1;TCP11L2						PIK3CA Mutation human GSE22035 sample 1502	1/181	0.203411	1	4.41989	7.03879	ELOVL7
		ADRB1 Beta-1 receptor blocker (NEBIVOLOL) human GSE3356 sample 2279	2/470	0.116076	0.96469	3.40426	7.33108	TMEM30A;CD9						Eif2ak3 KO mouse GSE4422 sample 983	1/183	0.20542	1	4.37158	6.91891	ERRFI1
		MTDH KD human GSE59055 sample 2954	2/470	0.116076	0.961442	3.40426	7.33108	ERRFI1;EID3						Akt1 KO mouse GSE63848 sample 506	1/187	0.209422	1	4.27807	6.68836	TCP11L2
		Pou4f1 KO mouse GSE19997 sample 2108	2/476	0.118532	0.978488	3.36134	7.1683	CENPE;CD9						Ffar4 KO mouse GSE32095 sample 441	1/188	0.210419	1	4.25532	6.63256	ERRFI1
		IKBKB transient expression of constitutively active IKK&Icirc;&sup2;(E human GSE20115 sample 2442	2/482	0.121002	0.995534	3.3195	7.01062	SESN3;ACSL1						Plagl2 OE mouse GSE21143 sample 2546	1/190	0.212411	1	4.21053	6.52309	CD109
		Rock1 INHIBITION mouse GSE25829 sample 489	1/110	0.128868	1	7.27273	14.9016	EID3						IKBKB expression of a constitutively active allele of the I&Icirc;&ord human GSE17129 sample 2974	1/191	0.213405	1	4.18848	6.46938	SPIN4
		E2f8 KO mouse GSE52157 sample 2828	1/115	0.13433	1	6.95652	13.9649	STARD4						Myd88 KO mouse GSE22873 sample 1126	1/193	0.215389	1	4.14508	6.36398	TCP11L2
		Agtr1a KO mouse GSE18430 sample 3011	2/520	0.136939	1	3.07692	6.1176	CD9;IL18R1						Tsc1 KO mouse GSE55490 sample 1483	1/194	0.216379	1	4.12371	6.31226	TCP11L2
		RBP2 KD human GSE41443 sample 1791	1/137	0.157972	1	5.83942	10.7757	ELOVL7						ERBB3 OE human GSE37009 sample 2741	1/194	0.216379	1	4.12371	6.31226	ACSL1
		Rora KO mouse GSE23736 sample 1154	1/143	0.164312	1	5.59441	10.1034	ERRFI1						Pten KO mouse GSE49562 sample 2321	1/194	0.216379	1	4.12371	6.31226	TMEM30A
		Ahnak KO mouse GSE37218 sample 2511	1/149	0.170606	1	5.36913	9.49477	ELOVL7						Map3k1 KO mouse GSE39240 sample 2402	1/194	0.216379	1	4.12371	6.31226	EID3
		Igf1r druginhibition mouse GSE14024 sample 2041	1/172	0.194313	1	4.65116	7.61994	TCP11L2						Il13 OE mouse GSE35979 sample 1032	1/195	0.217368	1	4.10256	6.26117	ERRFI1
		Nrl Deficiency mouse GSE4051 sample 262	1/172	0.194313	1	4.65116	7.61994	SPIN4						Ddit3 NULL MUTATION mouse GSE2082 sample 899	1/195	0.217368	1	4.10256	6.26117	ERRFI1
		Prkcz KO mouse GSE29145 sample 320	1/173	0.195329	1	4.62428	7.55178	TCP11L2						Fosl1 KO mouse GSE43695 sample 430	1/195	0.217368	1	4.10256	6.26117	CD109
		MIR122 Antisense Inhibition mouse GSE3603 sample 786	1/174	0.196343	1	4.5977	7.48456	ERRFI1						PIK3CA mutant human GSE22035 sample 1873	1/196	0.218356	1	4.08163	6.21072	ELOVL7
		Notch1 KO mouse GSE57655 sample 1698	1/175	0.197357	1	4.57143	7.41826	CENPE						Htt Knock-in mouse GSE26001 sample 2938	1/197	0.219343	1	4.06091	6.16089	ACSL1
		Ing2 KO mouse GSE18610 sample 3005	1/178	0.200389	1	4.49438	7.22469	TCP11L2						Tnf siTNF-OMe mouse GSE31906 sample 1113	1/197	0.219343	1	4.06091	6.16089	STARD4
		CHEK2 KD human GSE54268 sample 695	1/179	0.201398	1	4.46927	7.16189	TMEM2						Hras mouse GSE3530 sample 990	1/197	0.219343	1	4.06091	6.16089	TCP11L2
		Nfe2l2 KO mouse GSE18344 sample 965	1/179	0.201398	1	4.46927	7.16189	SPIN4						HMGA2 KD human GSE43741 sample 2854	1/198	0.220329	1	4.0404	6.11166	TCP11L2
		UBB KO mouse GSE27568 sample 519	1/180	0.202405	1	4.44444	7.09993	CD9						Twist1 OE mouse GSE50002 sample 1076	1/199	0.221313	1	4.0201	6.06302	CD9
		Pde6b RD1 mutation (postnatal day 2) mouse GSE41821 sample 2673	1/181	0.203411	1	4.41989	7.03879	CENPE						Tsc1 Deficiency mouse GSE29797 sample 373	1/204	0.226217	1	3.92157	5.82848	IL18R1
		ERBB2 OE human GSE43730 sample 1133	1/181	0.203411	1	4.41989	7.03879	ACSL1						Htt Gain of function by knock in of htt cag repeat length-7/85 mouse GSE26001 sample 1627	1/206	0.22817	1	3.8835	5.7385	ACSL1
		RAP1A KO human GSE61900 sample 2904	1/185	0.207423	1	4.32432	6.80214	ERRFI1						TP53 KD human GSE1676 sample 1784	1/206	0.22817	1	3.8835	5.7385	CD9
		MUC1 hematopoietic cell specific MUC1 knockout mouse GSE47487 sample 1552	1/187	0.209422	1	4.27807	6.68836	SPIN4						SOX11 DEPLETION human GSE34763 sample 353	1/207	0.229145	1	3.86473	5.6943	CD9
		ATM KD human GSE54268 sample 688	1/188	0.210419	1	4.25532	6.63256	TMEM2						TYROBP KD human GSE33503 sample 1066	1/208	0.230118	1	3.84615	5.65062	TMEM2
		Lhx1 NULL MUTATION - Ablation mouse GSE4230 sample 776	1/188	0.210419	1	4.25532	6.63256	SESN3						FLI1 KD human GSE27524 sample 1600	1/209	0.231091	1	3.82775	5.60744	CENPE
		Dlx5 Deficiency mouse GSE22381 sample 383	1/193	0.215389	1	4.14508	6.36398	CENPE						IRF1 OE human GSE26817 sample 2502	1/209	0.231091	1	3.82775	5.60744	SESN3
		Ikbkb KO mouse GSE22223 sample 2779	1/196	0.218356	1	4.08163	6.21072	SH3BGRL2						Myc JoMa1 cells are pluripotent precursor cells, derived from the ne mouse GSE27159 sample 1273	1/210	0.232062	1	3.80952	5.56476	STARD4
		Il4 KO mouse GSE477 sample 1295	1/196	0.218356	1	4.08163	6.21072	CD9						HNRNPU-AS1 OE human GSE9951 sample 1587	1/211	0.233032	1	3.79147	5.52257	CENPE
		Suz12 KO mouse GSE31354 sample 1332	1/198	0.220329	1	4.0404	6.11166	CD9						S1pr2 KO mouse GSE7191 sample 2552	1/212	0.234001	1	3.77358	5.48086	ERRFI1
		BST2 OE human GSE50002 sample 1649	1/200	0.222296	1	4	6.01498	CD9						BST2 OE human GSE50002 sample 1651	1/214	0.235936	1	3.73832	5.39887	TMEM2
		Il1rn KO mouse GSE7705 sample 1690	1/200	0.222296	1	4	6.01498	SESN3						Cebpg KO mouse GSE47777 sample 3104	1/214	0.235936	1	3.73832	5.39887	STARD4
		Runx1 KO mouse GSE46970 sample 1446	1/201	0.223278	1	3.9801	5.96751	TMEM2						Retnlb KO mouse GSE25640 sample 435	1/216	0.237865	1	3.7037	5.31871	TMEM2
		LMO3 KD human GSE41712 sample 1789	1/201	0.223278	1	3.9801	5.96751	SESN3						CTNNB1 KO mouse GSE7430 sample 1462	1/217	0.238828	1	3.68664	5.2793	CENPE
		Rock1 INHIBITION mouse GSE25829 sample 490	1/202	0.224259	1	3.9604	5.92061	EID3						Apln KO mouse GSE7781 sample 628	1/218	0.23979	1	3.66972	5.24033	ERRFI1
		Ahnak KO mouse GSE37218 sample 2510	1/203	0.225238	1	3.94089	5.87427	ELOVL7						Tlr5 KO mouse GSE5113 sample 921	1/219	0.240751	1	3.65297	5.2018	ERRFI1
		Lipe KO mouse GSE1772 sample 528	1/209	0.231091	1	3.82775	5.60744	ACSL1						Btk Missense mutation R28C mouse GSE2826 sample 976	1/219	0.240751	1	3.65297	5.2018	CD9
		Foxp3 Deficiency mouse GSE35543 sample 3037	1/212	0.234001	1	3.77358	5.48086	TMEM2						MECP2 heterozygous de novo RTT mutations human GSE6955 sample 2473	1/219	0.240751	1	3.65297	5.2018	ACSL1
		Nanog OE mouse GSE48370 sample 2980	1/212	0.234001	1	3.77358	5.48086	CENPE						Creb1 DN mouse GSE17478 sample 2158	1/219	0.240751	1	3.65297	5.2018	TCP11L2
		BRCA1 DEPLETION human GSE4754 sample 148	1/213	0.234969	1	3.75587	5.43963	ACSL1						Abcb4 KO mouse GSE4612 sample 313	1/219	0.240751	1	3.65297	5.2018	ACSL1
		Vhl KO mouse GSE11484 sample 2527	1/214	0.235936	1	3.73832	5.39887	ERRFI1						Adrb1 mutation, beta1-Arg389 mouse GSE11887 sample 1268	1/219	0.240751	1	3.65297	5.2018	ERRFI1
		Bmpr2 R899X mutation mouse GSE28043 sample 1736	1/215	0.236901	1	3.72093	5.35856	ELOVL7						Nr1i3 KO mouse GSE40120 sample 3054	1/220	0.241711	1	3.63636	5.16369	STARD4
		DDIT4 Repression human GSE11670 sample 100	1/216	0.237865	1	3.7037	5.31871	SPIN4						XIAP Depletion - Early passage human GSE11618 sample 1170	1/220	0.241711	1	3.63636	5.16369	SLX4IP
		Pparg OE mouse GSE10192 sample 2733	1/217	0.238828	1	3.68664	5.2793	ERRFI1						Nfix KD mouse GSE45492 sample 2846	1/223	0.244582	1	3.58744	5.05185	ELOVL7
		Rorc KO mouse GSE27241 sample 1686	1/218	0.23979	1	3.66972	5.24033	SESN3						Hmgn1 KO mouse GSE44356 sample 434	1/225	0.246491	1	3.55556	4.97931	ERRFI1
		EHMT2 KD human GSE34925 sample 342	1/218	0.23979	1	3.66972	5.24033	TMEM2						MIR221 OE human GSE45627 sample 2468	1/226	0.247444	1	3.53982	4.94362	KDSR
		Rtn4 KO mouse GSE11276 sample 3007	1/218	0.23979	1	3.66972	5.24033	CD9						TGM2 KO human GSE23702 sample 1564	1/227	0.248395	1	3.52423	4.90832	STARD4
		Il17rc KO mouse GSE48329 sample 2410	1/219	0.240751	1	3.65297	5.2018	ACSL1						IRX5 KO mouse GSE38826 sample 2744	1/228	0.249345	1	3.50877	4.87339	TMEM2
		Tlr5 KO mouse GSE5113 sample 923	1/220	0.241711	1	3.63636	5.16369	ERRFI1						Hey2 KO mouse GSE6526 sample 1512	1/228	0.249345	1	3.50877	4.87339	ERRFI1
		Foxp3 Induction mouse GSE35543 sample 3036	1/220	0.241711	1	3.63636	5.16369	SH3BGRL2						HNRNPU-AS1 OE human GSE9951 sample 1586	1/228	0.249345	1	3.50877	4.87339	CENPE
		Rock1 INHIBITION mouse GSE25829 sample 491	1/221	0.242669	1	3.61991	5.126	LRRC28						Hdc KO mouse GSE23502 sample 3002	1/230	0.251242	1	3.47826	4.80465	CENPE
		FOXM1 KD human GSE55204 sample 1369	1/222	0.243626	1	3.6036	5.08872	CD9						TERT OE human GSE41559 sample 2623	1/230	0.251242	1	3.47826	4.80465	IL18R1
		CHEK1 KD human GSE54268 sample 693	1/223	0.244582	1	3.58744	5.05185	TMEM2						Nrf1 KO mouse GSE35124 sample 2150	1/230	0.251242	1	3.47826	4.80465	ACSL1
		IGH mutation (unspecified) human GSE36000 sample 2216	1/224	0.245537	1	3.57143	5.01538	EID3						Akt2 knockout mouse GSE19079 sample 1983	1/232	0.253135	1	3.44828	4.73735	ERRFI1
		Fabp5 KO mouse GSE54073 sample 2578	1/224	0.245537	1	3.57143	5.01538	STARD4						Pten PTEN F341V mouse GSE64303 sample 2252	1/232	0.253135	1	3.44828	4.73735	CENPE
		CHEK2 KD human GSE54268 sample 694	1/224	0.245537	1	3.57143	5.01538	TMEM2						Psap hypomorphic prosaposin deficiency mouse GSE8307 sample 2495	1/232	0.253135	1	3.44828	4.73735	SESN3
		Ppargc1a KO mouse GSE43798 sample 1347	1/224	0.245537	1	3.57143	5.01538	ELOVL7						CDK19 knockdown human GSE38061 sample 2050	1/232	0.253135	1	3.44828	4.73735	CEP135
		Msgn1 OE mouse GSE29848 sample 1629	1/225	0.246491	1	3.55556	4.97931	CD9						XIAP DEPLETION -Late passage human GSE11618 sample 1171	1/232	0.253135	1	3.44828	4.73735	ERRFI1
		Irf8 KO mouse GSE24972 sample 2998	1/225	0.246491	1	3.55556	4.97931	EID3						CDK8 knockdown human GSE38061 sample 1937	1/233	0.254079	1	3.43348	4.70423	CEP135
		AATF KD human GSE45009 sample 2867	1/225	0.246491	1	3.55556	4.97931	SESN3						CYTL1 OE human GSE23702 sample 1569	1/233	0.254079	1	3.43348	4.70423	STARD4
		Rnf2 KD mouse GSE33659 sample 2201	1/226	0.247444	1	3.53982	4.94362	SPIN4						ALOX5AP OE human GSE23702 sample 1566	1/233	0.254079	1	3.43348	4.70423	STARD4
		PADI4 KD human GSE54075 sample 2566	1/226	0.247444	1	3.53982	4.94362	IL18R1						Nfyc KD mouse GSE56838 sample 1343	1/235	0.255965	1	3.40426	4.63903	STARD4
		PTK7 KD human GSE50138 sample 702	1/226	0.247444	1	3.53982	4.94362	TMEM2						Prkag3 KO mouse GSE4063 sample 190	1/235	0.255965	1	3.40426	4.63903	ACSL1
		Nfe2l2 KO mouse GSE18344 sample 2187	1/226	0.247444	1	3.53982	4.94362	SPIN4						TP63 Over-expression of TAp63&Icirc;&sup3; isoform human GSE20286 sample 2455	1/235	0.255965	1	3.40426	4.63903	CENPE
		ALK druginhibition human GSE50803 sample 1957	1/226	0.247444	1	3.53982	4.94362	CENPE						Dlx5 OE mouse GSE22381 sample 372	1/236	0.256906	1	3.38983	4.60693	CD109
		ZNF207 OE human GSE9951 sample 1581	1/227	0.248395	1	3.52423	4.90832	CENPE						Gnmt KO mouse GSE63027 sample 2909	1/236	0.256906	1	3.38983	4.60693	STARD4
		ERG KD human GSE14801 sample 827	1/227	0.248395	1	3.52423	4.90832	ERRFI1						Abcb4 KO mouse GSE4612 sample 974	1/237	0.257846	1	3.37553	4.57516	ACSL1
		S1pr3 KO mouse GSE7191 sample 2557	1/227	0.248395	1	3.52423	4.90832	CD9						Dmd Deficiency mouse GSE1026 sample 928	1/237	0.257846	1	3.37553	4.57516	ACSL1
		Apod OE mouse GSE28643 sample 1267	1/228	0.249345	1	3.50877	4.87339	ASB7						Pgr KO mouse GSE39920 sample 3080	1/238	0.258785	1	3.36134	4.54372	CD9
		Hey2 KO mouse GSE6526 sample 1511	1/228	0.249345	1	3.50877	4.87339	ERRFI1						Lama2 Deficiency mouse GSE3252 sample 774	1/238	0.258785	1	3.36134	4.54372	ACSL1
		Fgfr1 activemutant mouse GSE3260 sample 1852	1/229	0.250294	1	3.49345	4.83884	ERRFI1						WNT1 OE human GSE26656 sample 2355	1/238	0.258785	1	3.36134	4.54372	KDSR
		HMGN5 KD mouse GSE16564 sample 2304	1/229	0.250294	1	3.49345	4.83884	SPIN4						FLI1 KD human GSE27524 sample 1597	1/239	0.259723	1	3.34728	4.51261	CENPE
		Tfap2c KD mouse GSE10175 sample 1498	1/230	0.251242	1	3.47826	4.80465	ERRFI1						Psap KO mouse GSE8307 sample 2484	1/239	0.259723	1	3.34728	4.51261	SESN3
		Akt1 activemutant mouse GSE9484 sample 2055	1/230	0.251242	1	3.47826	4.80465	ERRFI1						EWSR1 KD human GSE27524 sample 495	1/240	0.260659	1	3.33333	4.48181	CENPE
		YAP1 KD human GSE35004 sample 2337	1/231	0.252189	1	3.4632	4.77082	SESN3						Nr2c2 KO mouse GSE3065 sample 2722	1/241	0.261595	1	3.3195	4.45132	CD9
		Tlr4 KO mouse GSE34351 sample 1141	1/231	0.252189	1	3.4632	4.77082	ERRFI1						Pik3cb OE mouse GSE21543 sample 2311	1/241	0.261595	1	3.3195	4.45132	IL18R1
		EGR3 KD human GSE52108 sample 2231	1/232	0.253135	1	3.44828	4.73735	ACSL1						Iltifb KO mouse GSE65472 sample 2663	1/242	0.262529	1	3.30579	4.42114	ELOVL7
		HMGA2 KO mouse GSE55340 sample 48	1/232	0.253135	1	3.44828	4.73735	CENPE						Por KO mouse GSE4262 sample 787	1/242	0.262529	1	3.30579	4.42114	ASB7
		Sod1 SOD1-G93A transgenic mouse GSE4390 sample 1767	1/232	0.253135	1	3.44828	4.73735	CD9						Nfe2l2 KO mouse GSE867 sample 726	1/242	0.262529	1	3.30579	4.42114	ERRFI1
		WEE1 druginhibition human GSE38972 sample 2064	1/234	0.255023	1	3.4188	4.67146	CD109						Dmd Deficiency mouse GSE1026 sample 927	1/242	0.262529	1	3.30579	4.42114	CD9
		RRP1B OE human GSE53979 sample 821	1/234	0.255023	1	3.4188	4.67146	ERV3-1						Abcb4 KO mouse GSE4612 sample 312	1/244	0.264394	1	3.27869	4.36169	ACSL1
		Esrrb Mutation - (ERR-beta; NR3B2) mouse GSE8434 sample 1047	1/234	0.255023	1	3.4188	4.67146	CENPE						Twist1 OE mouse GSE50002 sample 1077	1/245	0.265325	1	3.26531	4.33241	CD9
		MIR140 OE mouse GSE13590 sample 602	1/235	0.255965	1	3.40426	4.63903	SPIN4						Aldh1a2 KO mouse GSE43578 sample 317	1/245	0.265325	1	3.26531	4.33241	SH3BGRL2
		TCF7 KO mouse GSE20754 sample 3010	1/235	0.255965	1	3.40426	4.63903	IL18R1						BCL3 OE human GSE60551 sample 1314	1/245	0.265325	1	3.26531	4.33241	CD9
		Ikzf4 KO mouse GSE40273 sample 1061	1/236	0.256906	1	3.38983	4.60693	CD9						Il10 KO mouse GSE2172 sample 1106	1/246	0.266255	1	3.25203	4.30342	CD9
		Pten KO mouse GSE29010 sample 2745	1/236	0.256906	1	3.38983	4.60693	SESN3						Crem KO mouse GSE29592 sample 2558	1/246	0.266255	1	3.25203	4.30342	TMEM2
		Keap1 OE mouse GSE11287 sample 1000	1/238	0.258785	1	3.36134	4.54372	ERRFI1						Fmr1 KO mouse GSE40630 sample 2419	1/246	0.266255	1	3.25203	4.30342	ACSL1
		Rnh1 KO mouse GSE48146 sample 3103	1/238	0.258785	1	3.36134	4.54372	EID3						Aurka druginhibition mouse GSE57810 sample 1964	1/247	0.267183	1	3.23887	4.27472	STARD4
		EZH2 KO human GSE39452 sample 2664	1/239	0.259723	1	3.34728	4.51261	ELOVL7						OLR1 OE human GSE13139 sample 1008	1/247	0.267183	1	3.23887	4.27472	ERRFI1
		NCSTN KD human GSE57949 sample 1749	1/240	0.260659	1	3.33333	4.48181	TMEM2						Twist1 OE mouse GSE50002 sample 1071	1/247	0.267183	1	3.23887	4.27472	CENPE
		IRF9 OE human GSE50002 sample 1665	1/240	0.260659	1	3.33333	4.48181	CD9						TIAM1 KD human GSE45130 sample 2236	1/248	0.268111	1	3.22581	4.24631	EID3
		FOXP1 KD human GSE51382 sample 1435	1/241	0.261595	1	3.3195	4.45132	BLOC1S6						Zfx KO mouse GSE7069 sample 177	1/248	0.268111	1	3.22581	4.24631	CD9
		PIR KD human GSE17551 sample 2756	1/241	0.261595	1	3.3195	4.45132	CD109						Aldh1a2 KO mouse GSE43578 sample 3125	1/249	0.269037	1	3.21285	4.21817	SH3BGRL2
		CTNNB1 KD human GSE18560 sample 1274	1/242	0.262529	1	3.30579	4.42114	ACSL1						Esr1 KO mouse GSE53812 sample 2898	1/249	0.269037	1	3.21285	4.21817	CD9
		ERBB2 KO human GSE23988 sample 594	1/242	0.262529	1	3.30579	4.42114	CENPE						Ppargc1b Hypomorphic Mutation mouse GSE6210 sample 722	1/249	0.269037	1	3.21285	4.21817	ACSL1
		Selenbp2 KO mouse GSE36697 sample 2399	1/243	0.263462	1	3.29218	4.39126	ERRFI1						NPTX1 KO human GSE34551 sample 1673	1/250	0.269962	1	3.2	4.19032	SPIN4
		CTNNB1 KD human GSE18560 sample 2098	1/243	0.263462	1	3.29218	4.39126	SPIN4						Scd1 KO mouse GSE3889 sample 2654	1/250	0.269962	1	3.2	4.19032	ACSL1
		Cxcr4 KO mouse GSE48788 sample 3102	1/243	0.263462	1	3.29218	4.39126	CD9						IPMK KD human GSE49658 sample 1813	1/251	0.270886	1	3.18725	4.16273	TMEM30A
		Htt Mutation mouse GSE3621 sample 2928	1/244	0.264394	1	3.27869	4.36169	CD9						Ulk1 knockout mouse GSE60778 sample 1965	1/251	0.270886	1	3.18725	4.16273	TMEM30A
		Npc1 KO mouse GSE39621 sample 2462	1/244	0.264394	1	3.27869	4.36169	CD9						Hoxa10 KO mouse GSE6439 sample 1535	1/251	0.270886	1	3.18725	4.16273	ACSL1
		TNF Stimulation of gene product human GSE2639 sample 3112	1/244	0.264394	1	3.27869	4.36169	IL18R1						Foxp3 Knockin mouse GSE2389 sample 2950	1/251	0.270886	1	3.18725	4.16273	IL18R1
		FGFR1 mutant human GSE15811 sample 2038	1/245	0.265325	1	3.26531	4.33241	TMEM2						Gata3 KO mouse GSE39864 sample 1162	1/252	0.271809	1	3.1746	4.13541	SH3BGRL2
		Gata4 ablation S105 phosphorylation site mouse GSE30314 sample 837	1/245	0.265325	1	3.26531	4.33241	ELOVL7						Vdr KO mouse GSE2421 sample 2719	1/253	0.272731	1	3.16206	4.10836	CD9
		Vax2 KO mouse GSE19626 sample 2370	1/245	0.265325	1	3.26531	4.33241	ASB7						Itk KO mouse GSE12465 sample 1553	1/253	0.272731	1	3.16206	4.10836	TCP11L2
		Sod2 KO mouse GSE8726 sample 1546	1/245	0.265325	1	3.26531	4.33241	TCP11L2						POU1F1 OE human GSE64101 sample 2931	1/254	0.273652	1	3.14961	4.08157	SLX4IP
		PTK7 knockdown human GSE50138 sample 1955	1/245	0.265325	1	3.26531	4.33241	TMEM2						Pebp1 KO mouse GSE31150 sample 41	1/254	0.273652	1	3.14961	4.08157	TCP11L2
		MIR128-1 KD mouse GSE28889 sample 1808	1/246	0.266255	1	3.25203	4.30342	TCP11L2						BRCA1 stable BRCA1 transfection of BRCA1-null cells human GSE30821 sample 1137	1/255	0.274571	1	3.13725	4.05504	CENPE
		Dcx KO mouse GSE35366 sample 1610	1/246	0.266255	1	3.25203	4.30342	CEP135						FGFR3 knock-down (shRNA 4-1, doxycycline-induced) human GSE41035 sample 1252	1/255	0.274571	1	3.13725	4.05504	CD109
		Cldn18 KO mouse GSE48443 sample 55	1/246	0.266255	1	3.25203	4.30342	CD9						Cftr mouse GSE3100 sample 1794	1/255	0.274571	1	3.13725	4.05504	ERRFI1
		BST2 OE human GSE50002 sample 1652	1/246	0.266255	1	3.25203	4.30342	CD9						Kdm2b OE mouse GSE34691 sample 607	1/255	0.274571	1	3.13725	4.05504	CD109
		SOX17 OE human GSE10809 sample 151	1/246	0.266255	1	3.25203	4.30342	ERRFI1						Psap KO mouse GSE8307 sample 2485	1/255	0.274571	1	3.13725	4.05504	TMEM30A
		MIR22 OE human GSE17508 sample 2332	1/246	0.266255	1	3.25203	4.30342	ELOVL7						Mut KO mouse GSE41044 sample 2738	1/256	0.27549	1	3.125	4.02876	PLD1
		PTEN KD human GSE7562 sample 1364	1/246	0.266255	1	3.25203	4.30342	ERRFI1						CHRNA9 KO mouse GSE18567 sample 2365	1/256	0.27549	1	3.125	4.02876	IL18R1
		Stat1 Stat1 delta alpha (da), deficient for STAT1 dimer with C-termina mouse GSE48970 sample 1520	1/246	0.266255	1	3.25203	4.30342	SPIN4						FLI1 KD human GSE27524 sample 1604	1/256	0.27549	1	3.125	4.02876	KDSR
		ETS2 KD human GSE43459 sample 2888	1/246	0.266255	1	3.25203	4.30342	TMEM2						CDH1 OE human GSE32540 sample 2921	1/256	0.27549	1	3.125	4.02876	CENPE
		Elavl1 KO mouse GSE49225 sample 2836	1/248	0.268111	1	3.22581	4.24631	ACSL1						Cftr Deficiency mouse GSE3100 sample 1798	1/256	0.27549	1	3.125	4.02876	ERRFI1
		ABL1 mutant human GSE15811 sample 1871	1/248	0.268111	1	3.22581	4.24631	TMEM2						FLI1 KD human GSE27524 sample 1599	1/257	0.276407	1	3.11284	4.00274	CENPE
		IRF9 OE human GSE50002 sample 1661	1/248	0.268111	1	3.22581	4.24631	TCP11L2						Stat3 KO mouse GSE38375 sample 2479	1/257	0.276407	1	3.11284	4.00274	CD9
		Nsun2 KO mouse GSE39480 sample 2515	1/248	0.268111	1	3.22581	4.24631	KDSR						Src overexpression mouse GSE15161 sample 2015	1/257	0.276407	1	3.11284	4.00274	CD109
		Lat2 KO mouse GSE40731 sample 1705	1/248	0.268111	1	3.22581	4.24631	TCP11L2						Itk knockout mouse GSE12465 sample 1994	1/257	0.276407	1	3.11284	4.00274	TCP11L2
		ATR KD human GSE54268 sample 691	1/248	0.268111	1	3.22581	4.24631	TMEM2						ERBB2 OE human GSE37009 sample 2742	1/258	0.277324	1	3.10078	3.97696	SESN3
		TYK2 KD human GSE44652 sample 185	1/248	0.268111	1	3.22581	4.24631	BLOC1S6						Klf15 Deficiency mouse GSE7137 sample 675	1/258	0.277324	1	3.10078	3.97696	ERRFI1
		Mtf2 KD mouse GSE16364 sample 1355	1/249	0.269037	1	3.21285	4.21817	CD9						Trim24 knockout mouse GSE19675 sample 2030	1/258	0.277324	1	3.10078	3.97696	STARD4
		VPRBP KD human GSE50414 sample 117	1/249	0.269037	1	3.21285	4.21817	ERRFI1						KLF13 KD human GSE50588 sample 2795	1/258	0.277324	1	3.10078	3.97696	BLOC1S6
		Vhl Deficiency mouse GSE20335 sample 540	1/249	0.269037	1	3.21285	4.21817	ERRFI1						Atm Deficiency mouse GSE2118 sample 796	1/259	0.278239	1	3.0888	3.95143	CD9
		IRF9 OE human GSE50002 sample 1654	1/250	0.269962	1	3.2	4.19032	TMEM2						Por KO mouse GSE4262 sample 788	1/260	0.279153	1	3.07692	3.92614	ERRFI1
		NRAS KD human GSE12445 sample 2377	1/250	0.269962	1	3.2	4.19032	CD9						Ovol2 OE mouse GSE55074 sample 2603	1/260	0.279153	1	3.07692	3.92614	LRRC28
		CDK4 knockdown human GSE8866 sample 1987	1/251	0.270886	1	3.18725	4.16273	BLOC1S6						Tgfbr2 KO mouse GSE46150 sample 309	1/260	0.279153	1	3.07692	3.92614	SPIN4
		TNF OE human GSE2639 sample 1801	1/251	0.270886	1	3.18725	4.16273	IL18R1						Hey2 KO mouse GSE6526 sample 1508	1/260	0.279153	1	3.07692	3.92614	CD9
		Ndel1 KD mouse GSE35366 sample 1620	1/251	0.270886	1	3.18725	4.16273	STARD4						MYB KD human GSE49286 sample 1835	1/261	0.280066	1	3.06513	3.90109	TMEM30A
		IRF9 OE human GSE50002 sample 1657	1/251	0.270886	1	3.18725	4.16273	TMEM2						FLI1 KD human GSE27524 sample 1602	1/261	0.280066	1	3.06513	3.90109	KDSR
		Myb KO mouse GSE19528 sample 2197	1/251	0.270886	1	3.18725	4.16273	IL18R1						ERG KD human GSE14801 sample 2614	1/261	0.280066	1	3.06513	3.90109	CD9
		Taf4b KO mouse GSE15228 sample 2699	1/251	0.270886	1	3.18725	4.16273	SESN3						PCDH12 OE human GSE32540 sample 875	1/262	0.280978	1	3.05344	3.87628	IL18R1
		TGFB1I1 KD human GSE47203 sample 1823	1/252	0.271809	1	3.1746	4.13541	TCP11L2						Hras OE mouse GSE3530 sample 2707	1/262	0.280978	1	3.05344	3.87628	ACSL1
		ESR1 KD human GSE37820 sample 2326	1/253	0.272731	1	3.16206	4.10836	CENPE						CABIN1 KD human GSE45295 sample 2237	1/263	0.281888	1	3.04183	3.85169	EID3
		Hdc KO mouse GSE23502 sample 3001	1/253	0.272731	1	3.16206	4.10836	BLOC1S6						FLI1 KD human GSE27524 sample 1596	1/263	0.281888	1	3.04183	3.85169	CENPE
		Pebp1 KO mouse GSE31150 sample 79	1/254	0.273652	1	3.14961	4.08157	TCP11L2						SCARA5 Down Expression human GSE32323 sample 638	1/263	0.281888	1	3.04183	3.85169	ACSL1
		Kdm2b OE mouse GSE34691 sample 354	1/254	0.273652	1	3.14961	4.08157	CD109						SNORD14E OE human GSE23702 sample 1568	1/264	0.282798	1	3.0303	3.82734	TCP11L2
		SCYL1 KD human GSE23103 sample 2440	1/254	0.273652	1	3.14961	4.08157	EID3						Pten KO mouse GSE64302 sample 2880	1/264	0.282798	1	3.0303	3.82734	STARD4
		GSK3A KD human GSE35200 sample 207	1/254	0.273652	1	3.14961	4.08157	TMEM30A						IRF9 OE human GSE50002 sample 1655	1/264	0.282798	1	3.0303	3.82734	CENPE
		Fgfr1 activemutant mouse GSE17916 sample 1894	1/254	0.273652	1	3.14961	4.08157	ERRFI1						EWSR1 KD human GSE27524 sample 494	1/264	0.282798	1	3.0303	3.82734	CENPE
		Apod KO mouse GSE28643 sample 1266	1/254	0.273652	1	3.14961	4.08157	ASB7						Atxn1 Knock-in mouse GSE2867 sample 259	1/265	0.283706	1	3.01887	3.80322	SESN3
		AR KD human GSE22483 sample 2194	1/254	0.273652	1	3.14961	4.08157	ACSL1						CDK8 knockdown human GSE38061 sample 1938	1/265	0.283706	1	3.01887	3.80322	CD109
		ATM KD human GSE54268 sample 689	1/255	0.274571	1	3.13725	4.05504	TMEM2						Hras Selective cardiac induced overexpression of the gene for in male mouse GSE3530 sample 984	1/265	0.283706	1	3.01887	3.80322	ACSL1
		Ikbkb deletion mouse GSE25211 sample 2853	1/255	0.274571	1	3.13725	4.05504	CD9						Ghrh KO mouse GSE51108 sample 2390	1/265	0.283706	1	3.01887	3.80322	CD9
		CCL3 KO mouse GSE1680 sample 1188	1/255	0.274571	1	3.13725	4.05504	CD9						Mapk1 INHIBITION (ERK inhibitor U0126) mouse GSE4739 sample 2429	1/266	0.284614	1	3.00752	3.77932	TCP11L2
		Por KO mouse GSE4262 sample 789	1/256	0.27549	1	3.125	4.02876	STARD4						Bach2 KO mouse GSE30883 sample 2701	1/266	0.284614	1	3.00752	3.77932	LRRC28
		Kmt2a KO mouse GSE24964 sample 3009	1/257	0.276407	1	3.11284	4.00274	ERRFI1						Mat1a KO mouse GSE63027 sample 2910	1/266	0.284614	1	3.00752	3.77932	CD9
		Prkag3 Mutation (R225Q) mouse GSE4067 sample 417	1/257	0.276407	1	3.11284	4.00274	ERRFI1						PTEN KD human GSE7562 sample 1365	1/266	0.284614	1	3.00752	3.77932	CD9
		TAL1 KD human GSE54075 sample 2565	1/258	0.277324	1	3.10078	3.97696	IL18R1						Pdpn KO mouse GSE62081 sample 2592	1/267	0.28552	1	2.99625	3.75564	CD109
		PPRC1 KD human GSE14428 sample 3116	1/258	0.277324	1	3.10078	3.97696	ERRFI1						MYC KD human GSE54872 sample 1307	1/267	0.28552	1	2.99625	3.75564	EID3
		GSK3A KD human GSE35200 sample 2706	1/258	0.277324	1	3.10078	3.97696	TMEM30A						CDH1 OE human GSE32540 sample 2350	1/267	0.28552	1	2.99625	3.75564	IL18R1
		Lin28a KD mouse GSE37113 sample 1751	1/258	0.277324	1	3.10078	3.97696	CD109						Cbfb Deficiency mouse GSE18148 sample 584	1/267	0.28552	1	2.99625	3.75564	IL18R1
		Psap hypomorphic prosaposin deficiency mouse GSE8307 sample 2512	1/259	0.278239	1	3.0888	3.95143	CD9						Tgfbr2 knockout mouse GSE45968 sample 2026	1/268	0.286425	1	2.98507	3.73217	CEP135
		Psap hypomorphic prosaposin deficiency mouse GSE8307 sample 2497	1/259	0.278239	1	3.0888	3.95143	CD9						Zfpm2 KO mouse GSE15078 sample 179	1/268	0.286425	1	2.98507	3.73217	IL18R1
		Il10 KO mouse GSE25095 sample 1539	1/259	0.278239	1	3.0888	3.95143	ERRFI1						BRAF Drug human GSE50791 sample 2542	1/268	0.286425	1	2.98507	3.73217	ERRFI1
		Jak1 druginhibition mouse GSE38335 sample 1940	1/259	0.278239	1	3.0888	3.95143	TCP11L2						Dmd KO mouse GSE466 sample 880	1/268	0.286425	1	2.98507	3.73217	ACSL1
		Prdm16 DEPLETION mouse GSE35011 sample 487	1/260	0.279153	1	3.07692	3.92614	ERRFI1						Gys1 KO mouse GSE2198 sample 2458	1/268	0.286425	1	2.98507	3.73217	ACSL1
		TGFB1I1 KD human GSE46448 sample 1212	1/260	0.279153	1	3.07692	3.92614	KDSR						FGFR3 KD human GSE41035 sample 105	1/268	0.286425	1	2.98507	3.73217	CD109
		Hey2 KO mouse GSE6526 sample 1509	1/260	0.279153	1	3.07692	3.92614	CD9						ZMPSTE24 KD human GSE41799 sample 3021	1/268	0.286425	1	2.98507	3.73217	TMEM2
		TNKS INHIBITION human GSE55624 sample 308	1/260	0.279153	1	3.07692	3.92614	ERRFI1						Dmd Deficiency mouse GSE1026 sample 930	1/269	0.287329	1	2.97398	3.70893	ACSL1
		SOX17 OE human GSE10809 sample 1272	1/260	0.279153	1	3.07692	3.92614	ERRFI1						BRAF Drug inhibition human GSE42872 sample 883	1/269	0.287329	1	2.97398	3.70893	ERRFI1
		RB1 KD human GSE50532 sample 618	1/260	0.279153	1	3.07692	3.92614	ERRFI1						Prkaca KO mouse GSE2413 sample 937	1/269	0.287329	1	2.97398	3.70893	SESN3
		Ppargc1a Deficiency mouse GSE52550 sample 337	1/261	0.280066	1	3.06513	3.90109	SPIN4						Pten KO mouse GSE64303 sample 2253	1/269	0.287329	1	2.97398	3.70893	SPIN4
		Fhl2 KO mouse GSE56860 sample 2902	1/261	0.280066	1	3.06513	3.90109	STARD4						Ep300 KD mouse GSE47989 sample 1050	1/269	0.287329	1	2.97398	3.70893	CENPE
		THOC5 KD human GSE42327 sample 2858	1/261	0.280066	1	3.06513	3.90109	ERRFI1						MYB KD human GSE49286 sample 1839	1/270	0.288232	1	2.96296	3.68589	TMEM30A
		CCND1 KD human GSE8866 sample 2163	1/262	0.280978	1	3.05344	3.87628	STARD4						CMAHP KO mouse GSE59964 sample 2449	1/270	0.288232	1	2.96296	3.68589	STARD4
		Jak2 activemutant mouse GSE21842 sample 1901	1/262	0.280978	1	3.05344	3.87628	BLOC1S6						Adrb1 mutation, AC5 adenylyl cyclase mouse GSE11887 sample 1269	1/270	0.288232	1	2.96296	3.68589	IL18R1
		Srf homozygous Srf mutant 81 (vector control treatment) mouse GSE1948 sample 1393	1/262	0.280978	1	3.05344	3.87628	CD9						Atf6b KO mouse GSE35651 sample 2660	1/270	0.288232	1	2.96296	3.68589	CENPE
		SIRT1 OE human GSE30486 sample 2351	1/263	0.281888	1	3.04183	3.85169	TMEM2						Trim71 KD mouse GSE37712 sample 1713	1/270	0.288232	1	2.96296	3.68589	SPIN4
		ERBB2 OE human GSE43730 sample 358	1/263	0.281888	1	3.04183	3.85169	ERRFI1						Abca1 OE mouse GSE5496 sample 216	1/270	0.288232	1	2.96296	3.68589	ERRFI1
		NRAS DEPLETION - siRNA siMut12 human GSE12445 sample 1027	1/263	0.281888	1	3.04183	3.85169	CD9						Aldh5a1 KO mouse GSE2866 sample 2712	1/271	0.289134	1	2.95203	3.66307	ERRFI1
		Des KO mouse GSE41363 sample 2388	1/263	0.281888	1	3.04183	3.85169	ACSL1						Dmd Deficiency mouse GSE1472 sample 1642	1/271	0.289134	1	2.95203	3.66307	ACSL1
		Erbb2 druginhibition mouse GSE4066 sample 1854	1/263	0.281888	1	3.04183	3.85169	SESN3						Ppara KO mouse GSE6864 sample 981	1/271	0.289134	1	2.95203	3.66307	STARD4
		Fgfr1 activemutant mouse GSE3260 sample 1850	1/263	0.281888	1	3.04183	3.85169	ERRFI1						Bcl2 OE mouse GSE5811 sample 2590	1/271	0.289134	1	2.95203	3.66307	ERRFI1
		SYK druginhibition human GSE34176 sample 1931	1/264	0.282798	1	3.0303	3.82734	CENPE						Ndel1 KO mouse GSE35366 sample 1615	1/271	0.289134	1	2.95203	3.66307	CENPE
		Akt1 knockout mouse GSE39699 sample 1975	1/264	0.282798	1	3.0303	3.82734	EID3						ERBB3 knockdown human GSE19921 sample 1897	1/271	0.289134	1	2.95203	3.66307	ELOVL7
		KDR KD human GSE61178 sample 2589	1/264	0.282798	1	3.0303	3.82734	ERRFI1						Akt1 druginhibition mouse GSE26290 sample 1908	1/272	0.290035	1	2.94118	3.64045	TMEM2
		Gtf2i KO mouse GSE48790 sample 1451	1/265	0.283706	1	3.01887	3.80322	ELOVL7						FLI1 KD human GSE27524 sample 1607	1/272	0.290035	1	2.94118	3.64045	KDSR
		Nfe2l2 KO mouse GSE48879 sample 2834	1/265	0.283706	1	3.01887	3.80322	ERRFI1						Nr1i3 hNR1I3 KI (in mNR1I3-/- background) mouse GSE40120 sample 3071	1/272	0.290035	1	2.94118	3.64045	ERRFI1
		ESRRA KO mouse GSE8106 sample 2613	1/265	0.283706	1	3.01887	3.80322	ACSL1						CD24 KD human GSE15102 sample 2842	1/273	0.290935	1	2.9304	3.61804	CD9
		Pde10a KO mouse GSE40377 sample 319	1/265	0.283706	1	3.01887	3.80322	SESN3						MTDH DEPLETION human GSE9187 sample 125	1/273	0.290935	1	2.9304	3.61804	EID3
		Apc KO mouse GSE46129 sample 3096	1/266	0.284614	1	3.00752	3.77932	CD9						MIR34A OE human GSE7754 sample 672	1/274	0.291833	1	2.91971	3.59583	ERRFI1
		Irf8 KO mouse GSE39228 sample 2195	1/266	0.284614	1	3.00752	3.77932	ACSL1						Il1rn KO mouse GSE7657 sample 1692	1/274	0.291833	1	2.91971	3.59583	SESN3
		Prkag3 Mutation - R225Q transgenic mutants mouse GSE4065 sample 1034	1/266	0.284614	1	3.00752	3.77932	ERRFI1						HMGN5 OE mouse GSE16564 sample 2297	1/274	0.291833	1	2.91971	3.59583	CENPE
		Pink1 KO mouse GSE60413 sample 2265	1/267	0.28552	1	2.99625	3.75564	CD9						ESRRA Deficiency mouse GSE7196 sample 673	1/275	0.292731	1	2.90909	3.57382	ACSL1
		Pde10a KO mouse GSE40377 sample 2916	1/267	0.28552	1	2.99625	3.75564	SESN3						FGFR3 knockdown human GSE41035 sample 1946	1/275	0.292731	1	2.90909	3.57382	CD109
		Grhl2 KD mouse GSE40729 sample 2534	1/267	0.28552	1	2.99625	3.75564	TCP11L2						Dmd Deficiency mouse GSE1025 sample 916	1/275	0.292731	1	2.90909	3.57382	CD9
		SIN3A knock-down (with LIF agent treatment) human GSE35696 sample 1249	1/268	0.286425	1	2.98507	3.73217	ACSL1						Trim24 knockout mouse GSE19675 sample 2031	1/275	0.292731	1	2.90909	3.57382	ERRFI1
		Cyp27b1 KO mouse GSE40375 sample 2404	1/268	0.286425	1	2.98507	3.73217	CD9						CHEK1 KD human GSE54267 sample 699	1/276	0.293627	1	2.89855	3.55201	SPIN4
		MAPK7 KD human GSE53394 sample 1807	1/268	0.286425	1	2.98507	3.73217	CD9						CMAHP KO mouse GSE16438 sample 1147	1/276	0.293627	1	2.89855	3.55201	ACSL1
		Krt1 KO mouse GSE32951 sample 2776	1/268	0.286425	1	2.98507	3.73217	ERRFI1						Dicer1 KO mouse GSE39181 sample 2406	1/276	0.293627	1	2.89855	3.55201	CD9
		LMO3 KD human GSE41712 sample 1785	1/268	0.286425	1	2.98507	3.73217	CENPE						Gata6 KO mouse GSE47049 sample 2225	1/277	0.294522	1	2.88809	3.5304	CD9
		Insr KO mouse GSE65624 sample 1299	1/268	0.286425	1	2.98507	3.73217	ACSL1						NCSTN KD human GSE57949 sample 1748	1/277	0.294522	1	2.88809	3.5304	CENPE
		Egr1 KO mouse GSE16974 sample 553	1/268	0.286425	1	2.98507	3.73217	STARD4						IPMK KD human GSE49658 sample 1814	1/277	0.294522	1	2.88809	3.5304	TMEM30A
		CDC73 KD human GSE61601 sample 2953	1/269	0.287329	1	2.97398	3.70893	ERRFI1						Ywhae KO mouse GSE35366 sample 1603	1/277	0.294522	1	2.88809	3.5304	BLOC1S6
		APP Induced expression / Over-expression human GSE4097 sample 315	1/270	0.288232	1	2.96296	3.68589	TMEM30A						GTF2B KD human GSE50588 sample 2798	1/278	0.295417	1	2.8777	3.50897	PLD1
		Pmp22 OE mouse GSE1947 sample 948	1/270	0.288232	1	2.96296	3.68589	CD9						DIP2B KD human GSE50588 sample 2824	1/279	0.29631	1	2.86738	3.48774	TMEM30A
		YAP1 KD human GSE50053 sample 2927	1/270	0.288232	1	2.96296	3.68589	SLX4IP						Fhl2 Deficiency mouse GSE10902 sample 623	1/279	0.29631	1	2.86738	3.48774	ERRFI1
		Ncoa3 KD mouse GSE50017 sample 1712	1/270	0.288232	1	2.96296	3.68589	SESN3						Tmem173 KO mouse GSE61835 sample 1699	1/279	0.29631	1	2.86738	3.48774	ACSL1
		Xbp1 KO mouse GSE52857 sample 2766	1/270	0.288232	1	2.96296	3.68589	EID3						MIR1-2 KO mouse GSE7333 sample 825	1/279	0.29631	1	2.86738	3.48774	IL18R1
		Srf homozygous Srf mutant 100 (constitutive Srf treatment) mouse GSE1948 sample 1400	1/272	0.290035	1	2.94118	3.64045	CD9						NTRK3 drugactivation rat GSE20358 sample 1898	1/279	0.29631	1	2.86738	3.48774	CD9
		H3F3A Mutation (G34R - mutation of key residues in histone H3.3) human GSE34824 sample 1228	1/272	0.290035	1	2.94118	3.64045	TMEM2						HNRNPU-AS1 OE human GSE9951 sample 1583	1/279	0.29631	1	2.86738	3.48774	SPIN4
		Foxp3 ABLATION mouse GSE6681 sample 91	1/272	0.290035	1	2.94118	3.64045	IL18R1						BMI1 DEPLETION human GSE6015 sample 142	1/280	0.297202	1	2.85714	3.4667	CD9
		Ppara KO mouse GSE6864 sample 1371	1/272	0.290035	1	2.94118	3.64045	STARD4						Tgfbr2 knockout mouse GSE36778 sample 2025	1/280	0.297202	1	2.85714	3.4667	ACSL1
		Pkd1 KO mouse GSE24352 sample 2945	1/272	0.290035	1	2.94118	3.64045	STARD4						Ikbkb KO mouse GSE30049 sample 2245	1/280	0.297202	1	2.85714	3.4667	STARD4
		MYC OE human GSE43730 sample 359	1/272	0.290035	1	2.94118	3.64045	ACSL1						Dicer1 KO mouse GSE7141 sample 1812	1/280	0.297202	1	2.85714	3.4667	CD9
		THRB HCC mutant bN human GSE29159 sample 1696	1/273	0.290935	1	2.9304	3.61804	TMEM2						Cftr Deficiency mouse GSE3100 sample 1795	1/281	0.298093	1	2.84698	3.44584	STARD4
		Gfap OE mouse GSE977 sample 282	1/273	0.290935	1	2.9304	3.61804	CD9						Rps6ka3 KO mouse GSE51034 sample 2517	1/281	0.298093	1	2.84698	3.44584	CD9
		Dot1l DELETION mouse GSE25911 sample 455	1/273	0.290935	1	2.9304	3.61804	CEP135						Fmr1 KO mouse GSE40630 sample 2420	1/281	0.298093	1	2.84698	3.44584	TMEM30A
		Pafah1b1 KD mouse GSE35366 sample 1637	1/273	0.290935	1	2.9304	3.61804	BLOC1S6						LRRK2 dominant negative mutation - G2019S heterozygous human GSE33298 sample 1739	1/282	0.298983	1	2.83688	3.42516	CENPE
		Cftr OE mouse GSE4512 sample 1036	1/273	0.290935	1	2.9304	3.61804	CD9						Sfrp5 KO mouse GSE37514 sample 54	1/282	0.298983	1	2.83688	3.42516	ASB7
		MAP3K1 INHIBITION human GSE55624 sample 306	1/274	0.291833	1	2.91971	3.59583	TMEM2						Myd88 Deletion mouse GSE6376 sample 2943	1/282	0.298983	1	2.83688	3.42516	TCP11L2
		Tmem100 KO mouse GSE57256 sample 3024	1/274	0.291833	1	2.91971	3.59583	ERRFI1						IRF7 KD human GSE50588 sample 2786	1/283	0.299872	1	2.82686	3.40467	PTAR1
		Hnf4a NULL MUTATION mouse GSE3116 sample 850	1/274	0.291833	1	2.91971	3.59583	CD9						NR5A2 KD human GSE47803 sample 1819	1/283	0.299872	1	2.82686	3.40467	TMEM2
		Tcf3 KO mouse GSE27402 sample 2169	1/274	0.291833	1	2.91971	3.59583	IL18R1						Wt1 KO mouse GSE15326 sample 2248	1/283	0.299872	1	2.82686	3.40467	CENPE
		PAGE5 KD human GSE31351 sample 2752	1/275	0.292731	1	2.90909	3.57382	CEP135						Cdkn1a DN mouse GSE760 sample 2713	1/283	0.299872	1	2.82686	3.40467	ACSL1
		NR2F2 KD human GSE33182 sample 822	1/275	0.292731	1	2.90909	3.57382	SPIN4						Nr1i3 KO mouse GSE40120 sample 3067	1/283	0.299872	1	2.82686	3.40467	ERRFI1
		Zxdc Depletion (with phorbol 12-myristate 13-acetate agent treatment) mouse GSE45417 sample 1257	1/276	0.293627	1	2.89855	3.55201	STARD4						Nr4a2 OE mouse GSE3571 sample 1290	1/283	0.299872	1	2.82686	3.40467	CD9
		CXCR4 Stimulation of gene product human GSE20484 sample 2951	1/276	0.293627	1	2.89855	3.55201	TMEM30A						Tgfb2 KD mouse GSE22989 sample 378	1/283	0.299872	1	2.82686	3.40467	CENPE
		Cftr KO mouse GSE5715 sample 978	1/276	0.293627	1	2.89855	3.55201	CD9						Mapk14 KO mouse GSE7342 sample 562	1/284	0.300759	1	2.8169	3.38435	TCP11L2
		Neurod1 Conditional KO under Crx promoter mouse GSE35396 sample 3089	1/276	0.293627	1	2.89855	3.55201	ELOVL7						Trpm7 KO mouse GSE55578 sample 3039	1/284	0.300759	1	2.8169	3.38435	ERRFI1
		MAPK1 KD human GSE53394 sample 1321	1/276	0.293627	1	2.89855	3.55201	CD9						Dmd Deficiency mouse GSE1008 sample 1636	1/284	0.300759	1	2.8169	3.38435	ACSL1
		Por DELETION mouse GSE1468 sample 267	1/276	0.293627	1	2.89855	3.55201	ERRFI1						RAF1 OE human GSE3542 sample 193	1/284	0.300759	1	2.8169	3.38435	TMEM2
		Rpe65 KD mouse GSE3249 sample 1142	1/276	0.293627	1	2.89855	3.55201	CD9						Mok knockout mouse GSE15729 sample 2010	1/284	0.300759	1	2.8169	3.38435	CD109
		NPTX1 KD human GSE34551 sample 1672	1/277	0.294522	1	2.88809	3.5304	ERRFI1						MELK druginhibition human GSE50227 sample 1956	1/284	0.300759	1	2.8169	3.38435	CENPE
		MS4A1 blockade of gene product (CD20) human GSE24742 sample 2692	1/277	0.294522	1	2.88809	3.5304	CD9						Vdr KO mouse GSE2421 sample 1152	1/284	0.300759	1	2.8169	3.38435	CD9
		RPS24 OE human GSE9951 sample 1577	1/277	0.294522	1	2.88809	3.5304	CENPE						AGR2 OE human GSE12513 sample 1844	1/284	0.300759	1	2.8169	3.38435	ELOVL7
		Met knockout mouse GSE4451 sample 2000	1/277	0.294522	1	2.88809	3.5304	ASB7						Aqp11 Deficiency mouse GSE10634 sample 605	1/285	0.301646	1	2.80702	3.36421	ACSL1
		NRAS DEPLETION - siRNA siMut10 human GSE12445 sample 1023	1/278	0.295417	1	2.8777	3.50897	CD9						Irf4 KO mouse GSE51932 sample 2774	1/285	0.301646	1	2.80702	3.36421	TCP11L2
		TRPM2-AS KO human GSE40687 sample 820	1/278	0.295417	1	2.8777	3.50897	ERRFI1						BRAF Drug human GSE50791 sample 2549	1/285	0.301646	1	2.80702	3.36421	ERRFI1
		ZFX KD human GSE43021 sample 157	1/278	0.295417	1	2.8777	3.50897	TMEM30A						ERBB2 OE human GSE18938 sample 1232	1/285	0.301646	1	2.80702	3.36421	TMEM2
		Lmna KO mouse GSE5304 sample 1205	1/278	0.295417	1	2.8777	3.50897	CD9						RNF40 KD human GSE38173 sample 1386	1/286	0.302531	1	2.7972	3.34425	TMEM2
		Psap hypomorphic prosaposin deficiency mouse GSE8307 sample 2500	1/278	0.295417	1	2.8777	3.50897	CD9						Gata6 KO mouse GSE52317 sample 357	1/286	0.302531	1	2.7972	3.34425	ELOVL7
		Tfam KO mouse GSE44605 sample 2607	1/278	0.295417	1	2.8777	3.50897	CD9						PTK7 KD human GSE50138 sample 701	1/286	0.302531	1	2.7972	3.34425	LRRC28
		Adra2b KO mouse GSE6909 sample 2746	1/278	0.295417	1	2.8777	3.50897	CD9						DOCK4 OE human GSE9951 sample 1578	1/287	0.303416	1	2.78746	3.32446	TMEM2
		Nfyb KD mouse GSE56838 sample 1342	1/278	0.295417	1	2.8777	3.50897	CD109						MAP4K5 knockdown human GSE61497 sample 2053	1/287	0.303416	1	2.78746	3.32446	ERRFI1
		CFTR D508 mutation human GSE15568 sample 2425	1/278	0.295417	1	2.8777	3.50897	CD9						Cldn16 Deficiency mouse GSE19961 sample 1176	1/287	0.303416	1	2.78746	3.32446	ERRFI1
		MYB KD human GSE49286 sample 1842	1/278	0.295417	1	2.8777	3.50897	TMEM2						SOX2 Deficiency human GSE42937 sample 348	1/287	0.303416	1	2.78746	3.32446	TMEM2
		Gys1 KO mouse GSE2198 sample 2457	1/278	0.295417	1	2.8777	3.50897	ACSL1						Dmd Deficiency mouse GSE897 sample 910	1/287	0.303416	1	2.78746	3.32446	ERRFI1
		Dmd Deficiency mouse GSE1025 sample 925	1/278	0.295417	1	2.8777	3.50897	CD9						Map2k4 knockdown mouse GSE19091 sample 2044	1/287	0.303416	1	2.78746	3.32446	CD9
		ELK1 KD human GSE34589 sample 2863	1/279	0.29631	1	2.86738	3.48774	ACSL1						MIR148B OE human GSE26662 sample 2331	1/287	0.303416	1	2.78746	3.32446	ERRFI1
		Bmpr1a KO mouse GSE48092 sample 1622	1/279	0.29631	1	2.86738	3.48774	ACSL1						Insig1 KO mouse GSE31797 sample 1510	1/287	0.303416	1	2.78746	3.32446	IL18R1
		Pparg OE mouse GSE2192 sample 861	1/279	0.29631	1	2.86738	3.48774	ERRFI1						Ebf1 OE mouse GSE2192 sample 859	1/288	0.304299	1	2.77778	3.30484	ERRFI1
		Atp1a1 KD mouse GSE1134 sample 1389	1/279	0.29631	1	2.86738	3.48774	ACSL1						Adrb2 KO mouse GSE12413 sample 935	1/288	0.304299	1	2.77778	3.30484	ACSL1
		Uqcr10 OE mouse GSE46600 sample 241	1/279	0.29631	1	2.86738	3.48774	TCP11L2						Tcof1 OE mouse GSE1956 sample 181	1/288	0.304299	1	2.77778	3.30484	CD9
		Nr1i3 hNR1I3 KI (in mNR1I3-/- background) mouse GSE40120 sample 3070	1/279	0.29631	1	2.86738	3.48774	ACSL1						FOXL2 KD human GSE39890 sample 2739	1/288	0.304299	1	2.77778	3.30484	TMEM2
		TFPI OE human GSE30037 sample 2339	1/280	0.297202	1	2.85714	3.4667	SESN3						TET1 OE human GSE43741 sample 2855	1/288	0.304299	1	2.77778	3.30484	ACSL1
		Ptbp2 KO mouse GSE47565 sample 2876	1/280	0.297202	1	2.85714	3.4667	SPIN4						CREB1 DEPLETION human GSE12056 sample 68	1/288	0.304299	1	2.77778	3.30484	SPIN4
		Nr1i3 KO mouse GSE40120 sample 3055	1/280	0.297202	1	2.85714	3.4667	ERRFI1						Rybp KO mouse GSE32287 sample 2668	1/289	0.305182	1	2.76817	3.28539	TMEM2
		FGFR3 knockdown human GSE41035 sample 1879	1/280	0.297202	1	2.85714	3.4667	SLX4IP						MYC KD human GSE54872 sample 1308	1/289	0.305182	1	2.76817	3.28539	EID3
		Nfe2l2 KO mouse GSE39629 sample 2196	1/280	0.297202	1	2.85714	3.4667	IL18R1						Eomes KO mouse GSE43387 sample 2147	1/289	0.305182	1	2.76817	3.28539	SH3BGRL2
		Cidec KO mouse GSE22693 sample 541	1/281	0.298093	1	2.84698	3.44584	ACSL1						Appl2 KO mouse GSE25926 sample 852	1/289	0.305182	1	2.76817	3.28539	ERRFI1
		Scd1 KO mouse GSE24243 sample 73	1/281	0.298093	1	2.84698	3.44584	CD9						Irf1 OE mouse GSE6505 sample 2076	1/289	0.305182	1	2.76817	3.28539	ERRFI1
		CITED1 KD human GSE66113 sample 2750	1/281	0.298093	1	2.84698	3.44584	TMEM2						IRS3P KO mouse GSE2556 sample 2539	1/289	0.305182	1	2.76817	3.28539	ERRFI1
		BST2 OE human GSE50002 sample 1646	1/281	0.298093	1	2.84698	3.44584	TMEM2						Mnat1 Deficiency - Ablation mouse GSE6662 sample 717	1/289	0.305182	1	2.76817	3.28539	ACSL1
		CXCL8 OE human GSE39999 sample 1561	1/282	0.298983	1	2.83688	3.42516	SPIN4						Cdkn1b KO mouse GSE27672 sample 2178	1/290	0.306063	1	2.75862	3.26611	PLD1
		NANOG OE human GSE34920 sample 1421	1/282	0.298983	1	2.83688	3.42516	TMEM2						Apod KO mouse GSE28643 sample 514	1/290	0.306063	1	2.75862	3.26611	ELOVL7
		Nr4a2 OE mouse GSE3571 sample 3121	1/282	0.298983	1	2.83688	3.42516	CD9						Nr1i3 hNR1I3 KI (in mNR1I3-/- background) mouse GSE40120 sample 3069	1/290	0.306063	1	2.75862	3.26611	STARD4
		Yy1 KD mouse GSE31784 sample 1333	1/282	0.298983	1	2.83688	3.42516	CD109						STK33 knockdown human GSE15151 sample 1889	1/290	0.306063	1	2.75862	3.26611	SPIN4
		MYC KD human GSE22139 sample 712	1/283	0.299872	1	2.82686	3.40467	ERRFI1						TERC KD human GSE64023 sample 2917	1/290	0.306063	1	2.75862	3.26611	BLOC1S6
		PCGF2 KD human GSE7578 sample 130	1/283	0.299872	1	2.82686	3.40467	CD109						Ovol1 KO mouse GSE55072 sample 2617	1/291	0.306943	1	2.74914	3.24699	SH3BGRL2
		Pctp KO mouse GSE17666 sample 3015	1/283	0.299872	1	2.82686	3.40467	ACSL1						Ifnb1 Induction mouse GSE3400 sample 1752	1/291	0.306943	1	2.74914	3.24699	CD9
		Ddit3 knock-out (treated with 2 ug/ml tunicamycin for 4 hours) mouse GSE2082 sample 1387	1/283	0.299872	1	2.82686	3.40467	ERRFI1						Ppara KO mouse GSE18564 sample 543	1/291	0.306943	1	2.74914	3.24699	ACSL1
		Tet1 KD mouse GSE26900 sample 2146	1/283	0.299872	1	2.82686	3.40467	CD9						Akt1 KO mouse GSE2746 sample 221	1/292	0.307822	1	2.73973	3.22804	CD9
		ZHX2 KD human GSE50588 sample 2814	1/284	0.300759	1	2.8169	3.38435	CD9						Fgfr1 activemutant mouse GSE3260 sample 1851	1/292	0.307822	1	2.73973	3.22804	ACSL1
		RASGRF1 KD human GSE8425 sample 314	1/284	0.300759	1	2.8169	3.38435	TMEM30A						ESRRA KO mouse GSE16623 sample 2159	1/292	0.307822	1	2.73973	3.22804	ACSL1
		Pten KO mouse GSE60057 sample 2316	1/284	0.300759	1	2.8169	3.38435	SESN3						GAPDH KD human GSE15723 sample 2241	1/292	0.307822	1	2.73973	3.22804	ERRFI1
		Batf KO mouse GSE54215 sample 1522	1/284	0.300759	1	2.8169	3.38435	IL18R1						TNKS INHIBITION human GSE55624 sample 307	1/293	0.3087	1	2.73038	3.20924	TMEM2
		Rb1 KO mouse GSE22234 sample 2685	1/284	0.300759	1	2.8169	3.38435	CD9						E2f3 KD mouse GSE24594 sample 475	1/293	0.3087	1	2.73038	3.20924	ACSL1
		Alkbh1 KO mouse GSE30561 sample 1543	1/284	0.300759	1	2.8169	3.38435	CD9						FLI1 KD human GSE27524 sample 1609	1/293	0.3087	1	2.73038	3.20924	KDSR
		Pten KD mouse GSE47150 sample 954	1/284	0.300759	1	2.8169	3.38435	CD9						CDH1 OE human GSE32540 sample 1233	1/293	0.3087	1	2.73038	3.20924	CENPE
		Socs3 DELETION mouse GSE2202 sample 107	1/285	0.301646	1	2.80702	3.36421	CD9						Emd KO mouse GSE5304 sample 1202	1/293	0.3087	1	2.73038	3.20924	CD9
		RNF2 KD human GSE23035 sample 2172	1/285	0.301646	1	2.80702	3.36421	STARD4						Pten KO mouse GSE47520 sample 2251	1/293	0.3087	1	2.73038	3.20924	ERRFI1
		Ebf1 OE mouse GSE2192 sample 858	1/285	0.301646	1	2.80702	3.36421	ACSL1						Sftpc KO mouse GSE35989 sample 75	1/294	0.309577	1	2.72109	3.19061	ERRFI1
		RRM2 OE human GSE39999 sample 1560	1/285	0.301646	1	2.80702	3.36421	SPIN4						Dbi KO mouse GSE24451 sample 3004	1/294	0.309577	1	2.72109	3.19061	CENPE
		IL6 anti-IL6 monoclonal antibody, neutralization human GSE62941 sample 1557	1/285	0.301646	1	2.80702	3.36421	EID3						Socs3 KO mouse GSE9549 sample 32	1/295	0.310453	1	2.71186	3.17213	ACSL1
		Gfap OE mouse GSE977 sample 281	1/285	0.301646	1	2.80702	3.36421	CD9						Jak2 activemutant mouse GSE44961 sample 1949	1/295	0.310453	1	2.71186	3.17213	CD9
		Dmd Deficiency mouse GSE1472 sample 1641	1/285	0.301646	1	2.80702	3.36421	CD9						JAK1 knockdown human GSE37012 sample 1936	1/295	0.310453	1	2.71186	3.17213	ERRFI1
		Klhl40 KO mouse GSE56570 sample 2831	1/286	0.302531	1	2.7972	3.34425	ERRFI1						CTNNB1 Activation (deltaNB-cateninER transgenics) mouse GSE1579 sample 795	1/295	0.310453	1	2.71186	3.17213	ACSL1
		BCL3 KD human GSE50588 sample 2811	1/286	0.302531	1	2.7972	3.34425	PTAR1						FLI1 KD human GSE27524 sample 1608	1/295	0.310453	1	2.71186	3.17213	KDSR
		MALAT1 OE human GSE9951 sample 1584	1/286	0.302531	1	2.7972	3.34425	TMEM2						Notch3 KO mouse GSE55203 sample 2648	1/296	0.311328	1	2.7027	3.15381	ERRFI1
		EGR4 KD human GSE40558 sample 3030	1/286	0.302531	1	2.7972	3.34425	CD109						Pmp22 KO mouse GSE1947 sample 944	1/296	0.311328	1	2.7027	3.15381	CD9
		SALL4 KD human GSE35965 sample 1408	1/286	0.302531	1	2.7972	3.34425	ERRFI1						THRA HCC mutant al human GSE29159 sample 1694	1/296	0.311328	1	2.7027	3.15381	ACSL1
		Hdac3 KO mouse GSE31251 sample 56	1/286	0.302531	1	2.7972	3.34425	ACSL1						PAX5 KD human GSE50588 sample 2810	1/296	0.311328	1	2.7027	3.15381	CENPE
		TGFB1I1 KD human GSE46448 sample 1213	1/286	0.302531	1	2.7972	3.34425	SH3BGRL2						Htra2 KO mouse GSE13033 sample 2361	1/296	0.311328	1	2.7027	3.15381	STARD4
		ALAS2 OE human GSE4619 sample 101	1/287	0.303416	1	2.78746	3.32446	ELOVL7						NFE2L1 KD human GSE50588 sample 2804	1/296	0.311328	1	2.7027	3.15381	PTAR1
		Ezh2 KO mouse GSE20054 sample 542	1/287	0.303416	1	2.78746	3.32446	CD9						GAPDH KD human GSE15723 sample 2240	1/296	0.311328	1	2.7027	3.15381	ERRFI1
		IL6 anti-IL6 monoclonal antibody, neutralization human GSE62941 sample 1555	1/287	0.303416	1	2.78746	3.32446	EID3						SCYL1 knockdown human GSE57646 sample 1963	1/296	0.311328	1	2.7027	3.15381	ZNF17
		Ifnar1 KO mouse GSE3203 sample 879	1/287	0.303416	1	2.78746	3.32446	TCP11L2						Mylk knockdown mouse GSE14525 sample 1888	1/297	0.312202	1	2.6936	3.13564	PTAR1
		Map3k7 KO mouse GSE51962 sample 2794	1/287	0.303416	1	2.78746	3.32446	CD9						BMI1 Deficiency mouse GSE30852 sample 350	1/297	0.312202	1	2.6936	3.13564	CD9
		RXRA KD human GSE50588 sample 2816	1/287	0.303416	1	2.78746	3.32446	CEP135						Pou2af1 NULL MUTATION mouse GSE12356 sample 598	1/297	0.312202	1	2.6936	3.13564	SESN3
		Sox2 KD mouse GSE39771 sample 1757	1/287	0.303416	1	2.78746	3.32446	CD9						PPRC1 Partial Depletion human GSE14428 sample 590	1/297	0.312202	1	2.6936	3.13564	BLOC1S6
		IRF9 OE human GSE50002 sample 1653	1/288	0.304299	1	2.77778	3.30484	TMEM2						RARA Activation - AM580 (RARA Agonist) human GSE5679 sample 2385	1/297	0.312202	1	2.6936	3.13564	BLOC1S6
		Dmd Deficiency mouse GSE1025 sample 924	1/288	0.304299	1	2.77778	3.30484	CD9						BRAF Drug human GSE50791 sample 2545	1/297	0.312202	1	2.6936	3.13564	ERRFI1
		NRAS DEPLETION - siRNA siMut12 human GSE12445 sample 1029	1/288	0.304299	1	2.77778	3.30484	CD9						Rps6ka3 KO mouse GSE52992 sample 2894	1/298	0.313074	1	2.68456	3.11762	CD9
		PPARGC1A KD human GSE36879 sample 2869	1/288	0.304299	1	2.77778	3.30484	TMEM2						FLI1 KD human GSE27524 sample 1611	1/298	0.313074	1	2.68456	3.11762	KDSR
		MAP3K7 KD human GSE52452 sample 1810	1/288	0.304299	1	2.77778	3.30484	TCP11L2						Tia1 KO mouse GSE54418 sample 2543	1/298	0.313074	1	2.68456	3.11762	SPIN4
		CTNNB1 KD human GSE18560 sample 3119	1/290	0.306063	1	2.75862	3.26611	ACSL1						ANGPT1 Stimulation of gene product human GSE9677 sample 2952	1/298	0.313074	1	2.68456	3.11762	TMEM30A
		Nr1i3 KO mouse GSE40120 sample 3066	1/290	0.306063	1	2.75862	3.26611	ACSL1						OLR1 OE human GSE13139 sample 462	1/299	0.313946	1	2.67559	3.09976	TMEM30A
		CHEK1 KD human GSE54267 sample 698	1/291	0.306943	1	2.74914	3.24699	ERRFI1						Socs3 KO mouse GSE411 sample 2456	1/299	0.313946	1	2.67559	3.09976	CD9
		Adora2b Deficiency mouse GSE19875 sample 547	1/291	0.306943	1	2.74914	3.24699	ERRFI1						Myc KD mouse GSE30323 sample 2609	1/299	0.313946	1	2.67559	3.09976	CENPE
		BST1 OE human GSE36364 sample 2330	1/291	0.306943	1	2.74914	3.24699	SESN3						SOX2 KD human GSE34904 sample 1351	1/299	0.313946	1	2.67559	3.09976	PTAR1
		IL13RA1 Stimulation of gene product human GSE8853 sample 3064	1/291	0.306943	1	2.74914	3.24699	CD9						ALK KD human GSE7578 sample 132	1/299	0.313946	1	2.67559	3.09976	CD9
		Rpe65 KO mouse GSE3249 sample 2711	1/291	0.306943	1	2.74914	3.24699	CD9						Epha4 knockout mouse GSE34430 sample 1989	1/299	0.313946	1	2.67559	3.09976	ELOVL7
		MIR140 Silencing mouse GSE13590 sample 601	1/291	0.306943	1	2.74914	3.24699	EID3						Bptf KO mouse GSE48123 sample 2328	1/299	0.313946	1	2.67559	3.09976	ERRFI1
		Pten KO mouse GSE64303 sample 2254	1/291	0.306943	1	2.74914	3.24699	IL18R1						Por Global supression mouse GSE2362 sample 1670	1/299	0.313946	1	2.67559	3.09976	ACSL1
		LAMC2 KD human GSE50767 sample 2208	1/291	0.306943	1	2.74914	3.24699	ERRFI1						HDAC2 KD human GSE52232 sample 2890	1/300	0.314817	1	2.66667	3.08204	TMEM2
		Msgn1 OE mouse GSE29848 sample 1630	1/291	0.306943	1	2.74914	3.24699	CD9						E2f2 KD mouse GSE24594 sample 474	1/300	0.314817	1	2.66667	3.08204	CD9
		PPARGC1A KD human GSE36879 sample 2868	1/292	0.307822	1	2.73973	3.22804	TMEM2						NET1 knock-down (65 shRNA, with lysophosphatidic acid agent treatment human GSE26309 sample 1248	1/300	0.314817	1	2.66667	3.08204	ACSL1
		KMT2D KD human GSE37570 sample 1301	1/292	0.307822	1	2.73973	3.22804	CD109						Nr2f2 KO mouse GSE46496 sample 2412	1/300	0.314817	1	2.66667	3.08204	CD9
		HDAC9 INHIBITION - trichostatin A human GSE5856 sample 736	1/292	0.307822	1	2.73973	3.22804	CD9						Gykl1 KO mouse GSE4656 sample 189	1/300	0.314817	1	2.66667	3.08204	ACSL1
		VDR OE human GSE5145 sample 2944	1/292	0.307822	1	2.73973	3.22804	ACSL1						Scd1 Null mutation (low far, high carbohydrate) mouse GSE3889 sample 1403	1/300	0.314817	1	2.66667	3.08204	ACSL1
		Pparg OE mouse GSE2192 sample 865	1/292	0.307822	1	2.73973	3.22804	ACSL1						GAPDH KD human GSE15723 sample 2242	1/300	0.314817	1	2.66667	3.08204	ERRFI1
		Trim28 knockout mouse GSE32224 sample 2032	1/292	0.307822	1	2.73973	3.22804	SH3BGRL2						Vax2 KO mouse GSE19626 sample 2371	1/301	0.315686	1	2.65781	3.06447	SPIN4
		EPCAM OE human GSE41804 sample 370	1/292	0.307822	1	2.73973	3.22804	EID3						Pgr KO mouse GSE39920 sample 3077	1/301	0.315686	1	2.65781	3.06447	CD9
		Usp22 DEPLETION mouse GSE42934 sample 311	1/293	0.3087	1	2.73038	3.20924	CD9						SREBF2 KD human GSE50588 sample 2823	1/301	0.315686	1	2.65781	3.06447	CENPE
		H6pd KO mouse GSE10347 sample 629	1/293	0.3087	1	2.73038	3.20924	SPIN4						BRAF Drug human GSE50791 sample 2541	1/301	0.315686	1	2.65781	3.06447	ERRFI1
		PPARGC1A KD human GSE36879 sample 3090	1/293	0.3087	1	2.73038	3.20924	TMEM2						CASP2 KD human GSE61388 sample 2841	1/301	0.315686	1	2.65781	3.06447	SPIN4
		FGFR3 KD human GSE41035 sample 1018	1/293	0.3087	1	2.73038	3.20924	STARD4						Egfr druginhibition mouse GSE27640 sample 1910	1/301	0.315686	1	2.65781	3.06447	ERRFI1
		Kdm6a KO mouse GSE35415 sample 1454	1/293	0.3087	1	2.73038	3.20924	CD9						PDCD10 KD human GSE54095 sample 3040	1/301	0.315686	1	2.65781	3.06447	ERV3-1
		NRAS DEPLETION - siRNA siMut10 human GSE12445 sample 1026	1/293	0.3087	1	2.73038	3.20924	CD9						MAPK7 constitutive activation human GSE17939 sample 2307	1/301	0.315686	1	2.65781	3.06447	TMEM30A
		USF1 KD human GSE50588 sample 2827	1/293	0.3087	1	2.73038	3.20924	SLX4IP						Irak4 Deficiency mouse GSE6789 sample 680	1/301	0.315686	1	2.65781	3.06447	ERRFI1
		CDH1 OE human GSE32540 sample 3056	1/293	0.3087	1	2.73038	3.20924	CENPE						CLOCK KD human GSE50588 sample 2782	1/301	0.315686	1	2.65781	3.06447	CD9
		PPARGC1A KD human GSE36879 sample 3117	1/293	0.3087	1	2.73038	3.20924	TMEM2						Gfi1b OE mouse GSE33709 sample 772	1/301	0.315686	1	2.65781	3.06447	ELOVL7
		Met knockout mouse GSE4451 sample 2002	1/294	0.309577	1	2.72109	3.19061	ASB7						Dmd Deficiency mouse GSE1026 sample 931	1/301	0.315686	1	2.65781	3.06447	ACSL1
		FLI1 KD human GSE27524 sample 1612	1/294	0.309577	1	2.72109	3.19061	PLD1						EGFR OE human GSE3542 sample 194	1/301	0.315686	1	2.65781	3.06447	ACSL1
		FAM60A KD human GSE39733 sample 3034	1/294	0.309577	1	2.72109	3.19061	ELOVL7						HSF1 KD human GSE12762 sample 2142	1/302	0.316555	1	2.64901	3.04704	IL18R1
		Dgcr8 KO mouse GSE58493 sample 2474	1/295	0.310453	1	2.71186	3.17213	ACSL1						BRD4 druginhibition mouse GSE50865 sample 1986	1/302	0.316555	1	2.64901	3.04704	ERRFI1
		Nfe2l2 KO mouse GSE35124 sample 2151	1/295	0.310453	1	2.71186	3.17213	ERRFI1						FLI1 KD human GSE27524 sample 1595	1/302	0.316555	1	2.64901	3.04704	KDSR
		Il10 KO mouse GSE39859 sample 1098	1/295	0.310453	1	2.71186	3.17213	ERRFI1						Xbp1 OE mouse GSE46178 sample 1437	1/302	0.316555	1	2.64901	3.04704	ACSL1
		PTPRC C77G mut human GSE31209 sample 1056	1/295	0.310453	1	2.71186	3.17213	PLD1						Dot1l DELETION mouse GSE25911 sample 453	1/302	0.316555	1	2.64901	3.04704	PTAR1
		MYC KD human GSE57538 sample 1754	1/295	0.310453	1	2.71186	3.17213	TMEM2						EGFR drugactivation rat GSE5282 sample 1867	1/302	0.316555	1	2.64901	3.04704	TCP11L2
		Npc1 KO mouse GSE39621 sample 2463	1/295	0.310453	1	2.71186	3.17213	CD9						MIF DEPLETION human GSE10241 sample 122	1/302	0.316555	1	2.64901	3.04704	EID3
		AGO1 KD human GSE42600 sample 1802	1/295	0.310453	1	2.71186	3.17213	ERRFI1						RFWD2 KD human GSE27914 sample 1243	1/303	0.317422	1	2.64026	3.02976	ELOVL7
		Pparg KO mouse GSE24292 sample 3012	1/295	0.310453	1	2.71186	3.17213	CD9						Traf3 OE mouse GSE14277 sample 2434	1/303	0.317422	1	2.64026	3.02976	TMEM2
		Hes6 OE mouse GSE36433 sample 1432	1/295	0.310453	1	2.71186	3.17213	TMEM2						TCF12 KD human GSE50588 sample 2789	1/303	0.317422	1	2.64026	3.02976	CD9
		PPARGC1A DEPLETION human GSE36879 sample 310	1/296	0.311328	1	2.7027	3.15381	TMEM2						Clpp KO mouse GSE40207 sample 566	1/303	0.317422	1	2.64026	3.02976	CD9
		MAP3K1 OE human GSE3542 sample 192	1/296	0.311328	1	2.7027	3.15381	ACSL1						FOXA1 OE human GSE49153 sample 3051	1/303	0.317422	1	2.64026	3.02976	CD109
		Ptrf KO mouse GSE43561 sample 3105	1/296	0.311328	1	2.7027	3.15381	ERRFI1						Kitl stimulation mouse GSE35332 sample 2389	1/303	0.317422	1	2.64026	3.02976	ERRFI1
		Tnfsf14 OE mouse GSE6903 sample 2230	1/296	0.311328	1	2.7027	3.15381	CD9						SDC1 OE human GSE21401 sample 2595	1/303	0.317422	1	2.64026	3.02976	TMEM2
		EWSR1 KD human GSE27524 sample 1593	1/296	0.311328	1	2.7027	3.15381	PLD1						Pfkl OE mouse GSE273 sample 228	1/303	0.317422	1	2.64026	3.02976	ERRFI1
		Batf KO mouse GSE54215 sample 1523	1/296	0.311328	1	2.7027	3.15381	IL18R1						Plagl2 deficiency mouse GSE9123 sample 166	1/304	0.318288	1	2.63158	3.01262	ACSL1
		Srf homozygous Srf mutant (non-binding Srf treatment) mouse GSE1948 sample 1395	1/296	0.311328	1	2.7027	3.15381	CD9						MAP3K1 OE human GSE3542 sample 192	1/304	0.318288	1	2.63158	3.01262	TMEM2
		RFWD2 KD human GSE27914 sample 1243	1/297	0.312202	1	2.6936	3.13564	TMEM2						Atf7ip2 Deficiency mouse GSE7381 sample 188	1/304	0.318288	1	2.63158	3.01262	CD9
		Ppargc1b KO mouse GSE5042 sample 2280	1/297	0.312202	1	2.6936	3.13564	ERRFI1						Tnfsf14 OE mouse GSE6903 sample 2230	1/304	0.318288	1	2.63158	3.01262	ERRFI1
		BMI1 KO mouse GSE30852 sample 3074	1/297	0.312202	1	2.6936	3.13564	CD9						EWSR1 KD human GSE27524 sample 1593	1/304	0.318288	1	2.63158	3.01262	KDSR
		SYK knockdown human GSE54065 sample 1959	1/297	0.312202	1	2.6936	3.13564	ACSL1						IGF1 OE human GSE7561 sample 565	1/304	0.318288	1	2.63158	3.01262	CD9
		Arntl KO mouse GSE27079 sample 2710	1/297	0.312202	1	2.6936	3.13564	IL18R1						GLI1 INHIBITION human GSE36855 sample 643	1/304	0.318288	1	2.63158	3.01262	ZNF17
		Sh2b3 KO mouse GSE44025 sample 2655	1/297	0.312202	1	2.6936	3.13564	CD9						Gata4 OE mouse GSE66016 sample 2651	1/305	0.319154	1	2.62295	2.99563	CD9
		HIF1A KD human GSE54360 sample 2881	1/297	0.312202	1	2.6936	3.13564	CD9						Nfe2l2 KO mouse GSE35124 sample 2151	1/305	0.319154	1	2.62295	2.99563	ACSL1
		SDC1 OE human GSE21401 sample 2595	1/297	0.312202	1	2.6936	3.13564	CD9						Npc1 KO mouse GSE39621 sample 2463	1/305	0.319154	1	2.62295	2.99563	ACSL1
		Ikbkb OE mouse GSE17511 sample 1181	1/298	0.313074	1	2.68456	3.11762	IL18R1						Pparg KO mouse GSE24292 sample 3012	1/305	0.319154	1	2.62295	2.99563	ACSL1
		HSF1 KD human GSE12762 sample 2142	1/298	0.313074	1	2.68456	3.11762	ERRFI1						Vax2 KO mouse GSE19626 sample 2368	1/306	0.320018	1	2.61438	2.97877	ELOVL7
		FLI1 KD human GSE27524 sample 1595	1/298	0.313074	1	2.68456	3.11762	PLD1						Met knockout mouse GSE4451 sample 2002	1/306	0.320018	1	2.61438	2.97877	EID3
		MIF DEPLETION human GSE10241 sample 122	1/298	0.313074	1	2.68456	3.11762	ZNF17						FLI1 KD human GSE27524 sample 1612	1/306	0.320018	1	2.61438	2.97877	KDSR
		PARK7 KD human GSE17204 sample 2445	1/298	0.313074	1	2.68456	3.11762	CENPE						FAM60A KD human GSE39733 sample 3034	1/306	0.320018	1	2.61438	2.97877	TMEM2
		SREBF2 KD human GSE50588 sample 2823	1/299	0.313946	1	2.67559	3.09976	CD9						Xbp1 OE mouse GSE46178 sample 300	1/306	0.320018	1	2.61438	2.97877	ACSL1
		Zfp36l2 deficiency mouse GSE15146 sample 180	1/299	0.313946	1	2.67559	3.09976	ERRFI1						PPARGC1A KD human GSE36879 sample 3090	1/307	0.320881	1	2.60586	2.96204	CD9
		PDCD10 KD human GSE54095 sample 3040	1/299	0.313946	1	2.67559	3.09976	STARD4						USF1 KD human GSE50588 sample 2827	1/307	0.320881	1	2.60586	2.96204	ASB7
		Gata1 KO mouse GSE40273 sample 1062	1/299	0.313946	1	2.67559	3.09976	IL18R1						CDH1 OE human GSE32540 sample 3056	1/307	0.320881	1	2.60586	2.96204	IL18R1
		EGFR OE human GSE3542 sample 194	1/299	0.313946	1	2.67559	3.09976	TMEM2						PPARGC1A KD human GSE36879 sample 3117	1/307	0.320881	1	2.60586	2.96204	CD9
		Dot1l DELETION mouse GSE25911 sample 454	1/300	0.314817	1	2.66667	3.08204	STARD4						Emd KO mouse GSE5304 sample 1200	1/307	0.320881	1	2.60586	2.96204	CD9
		SYK KD human GSE16200 sample 467	1/300	0.314817	1	2.66667	3.08204	CENPE						Gys1 KO mouse GSE2198 sample 2459	1/308	0.321743	1	2.5974	2.94546	ACSL1
		Nfatc3 OE mouse GSE58960 sample 1416	1/300	0.314817	1	2.66667	3.08204	CD9						Vdr KO mouse GSE2421 sample 1153	1/308	0.321743	1	2.5974	2.94546	CD9
		Nr2f2 KO mouse GSE46496 sample 2412	1/300	0.314817	1	2.66667	3.08204	TCP11L2						Egr1 KO mouse GSE16974 sample 552	1/308	0.321743	1	2.5974	2.94546	TMEM30A
		Scd1 Null mutation (low far, high carbohydrate) mouse GSE3889 sample 1403	1/300	0.314817	1	2.66667	3.08204	CD9						Cbx2 KO mouse GSE29485 sample 380	1/308	0.321743	1	2.5974	2.94546	PLD1
		Gfi1b OE mouse GSE33709 sample 452	1/300	0.314817	1	2.66667	3.08204	ELOVL7						Map2k1 druginhibition mouse GSE39984 sample 1944	1/308	0.321743	1	2.5974	2.94546	ERRFI1
		Calr KO mouse GSE13805 sample 176	1/300	0.314817	1	2.66667	3.08204	CD9						Nfe2l2 KO mouse GSE18344 sample 962	1/308	0.321743	1	2.5974	2.94546	CEP135
		STAT3 KD human GSE47763 sample 1790	1/301	0.315686	1	2.65781	3.06447	ERRFI1						KDM4C natural variation human GSE41040 sample 617	1/308	0.321743	1	2.5974	2.94546	CENPE
		LOXL2 DEPLETION human GSE35600 sample 115	1/301	0.315686	1	2.65781	3.06447	CENPE						FGFR3 KD human GSE41035 sample 106	1/309	0.322604	1	2.589	2.92901	SH3BGRL2
		Myc KD mouse GSE30323 sample 2609	1/301	0.315686	1	2.65781	3.06447	TCP11L2						Adora2b Deficiency mouse GSE19875 sample 547	1/309	0.322604	1	2.589	2.92901	TCP11L2
		PTGS2 INHIBITION human GSE11237 sample 1037	1/301	0.315686	1	2.65781	3.06447	ACSL1						BST1 OE human GSE36364 sample 2330	1/309	0.322604	1	2.589	2.92901	STARD4
		ALK KD human GSE7578 sample 132	1/301	0.315686	1	2.65781	3.06447	ERRFI1						Pten KO mouse GSE64303 sample 2254	1/309	0.322604	1	2.589	2.92901	CENPE
		Lama2 Deficiency mouse GSE12049 sample 622	1/301	0.315686	1	2.65781	3.06447	CD9						WHSC1 KD human GSE50588 sample 2813	1/309	0.322604	1	2.589	2.92901	TMEM30A
		TGFB1I1 KD human GSE46448 sample 1210	1/301	0.315686	1	2.65781	3.06447	PLD1						SPDEF KD human GSE48928 sample 2897	1/310	0.323464	1	2.58065	2.91269	TMEM30A
		Rps6ka3 KO mouse GSE52992 sample 2894	1/302	0.316555	1	2.64901	3.04704	ERRFI1						Gata4 KO mouse GSE52317 sample 356	1/310	0.323464	1	2.58065	2.91269	ELOVL7
		Igf1r druginhibition mouse GSE14024 sample 1886	1/302	0.316555	1	2.64901	3.04704	STARD4						DENND4B OE human GSE39999 sample 1563	1/310	0.323464	1	2.58065	2.91269	SLX4IP
		FLI1 KD human GSE27524 sample 1611	1/302	0.316555	1	2.64901	3.04704	PLD1						Notch2 KO mouse GSE45681 sample 2768	1/310	0.323464	1	2.58065	2.91269	SESN3
		E2F1 KD human GSE50588 sample 2781	1/302	0.316555	1	2.64901	3.04704	CEP135						Hunk KO mouse GSE14226 sample 1455	1/311	0.324323	1	2.57235	2.8965	ERRFI1
		Nod2 KO mouse GSE58948 sample 1120	1/303	0.317422	1	2.64026	3.02976	PLD1						NANOG KD human GSE34904 sample 1349	1/311	0.324323	1	2.57235	2.8965	PTAR1
		BRAF Drug human GSE50791 sample 2545	1/303	0.317422	1	2.64026	3.02976	SH3BGRL2						Runx1 KO mouse GSE47375 sample 2899	1/311	0.324323	1	2.57235	2.8965	TMEM2
		Clpp KO mouse GSE40207 sample 133	1/303	0.317422	1	2.64026	3.02976	CD9						Foxd3 OE mouse GSE58960 sample 1415	1/311	0.324323	1	2.57235	2.8965	CD9
		FGFR3 KD human GSE41035 sample 1020	1/304	0.318288	1	2.63158	3.01262	STARD4						MIR126 OE human GSE40458 sample 2334	1/312	0.325181	1	2.5641	2.88044	ELOVL7
		STAT6 KD human GSE50588 sample 2805	1/304	0.318288	1	2.63158	3.01262	CEP135						Pde10a KO mouse GSE40377 sample 608	1/312	0.325181	1	2.5641	2.88044	SESN3
		SOX2 OE human GSE34920 sample 1422	1/304	0.318288	1	2.63158	3.01262	TMEM2						IGF1 OE human GSE7561 sample 569	1/312	0.325181	1	2.5641	2.88044	CD9
		Gast KO mouse GSE2772 sample 949	1/305	0.319154	1	2.62295	2.99563	ERRFI1						Htt CAG knock in mouse GSE9038 sample 1282	1/312	0.325181	1	2.5641	2.88044	ELOVL7
		Cftr OE mouse GSE4512 sample 1035	1/305	0.319154	1	2.62295	2.99563	ERRFI1						PPARGC1A KD human GSE36879 sample 2869	1/312	0.325181	1	2.5641	2.88044	CD9
		Srf KO mouse GSE1948 sample 1185	1/305	0.319154	1	2.62295	2.99563	CD9						PTEN KD human GSE7562 sample 1368	1/312	0.325181	1	2.5641	2.88044	ERRFI1
		NR2C2 KO human GSE52452 sample 2714	1/305	0.319154	1	2.62295	2.99563	TCP11L2						Aire KO mouse GSE2585 sample 273	1/313	0.326038	1	2.55591	2.86451	CD9
		Socs3 KO mouse GSE411 sample 1762	1/305	0.319154	1	2.62295	2.99563	CD9						ALAS2 OE human GSE4619 sample 101	1/313	0.326038	1	2.55591	2.86451	ACSL1
		CTNNB1 Activation (deltaNB-cateninER transgenics) mouse GSE1579 sample 795	1/305	0.319154	1	2.62295	2.99563	CD9						Dusp1 KO mouse GSE3565 sample 801	1/313	0.326038	1	2.55591	2.86451	ERRFI1
		FLI1 KD human GSE27524 sample 1608	1/305	0.319154	1	2.62295	2.99563	PLD1						FOXP1 OE human GSE51382 sample 1434	1/313	0.326038	1	2.55591	2.86451	BLOC1S6
		HDAC1 KD human GSE22366 sample 1412	1/306	0.320018	1	2.61438	2.97877	CD9						Cd70 transgene mouse GSE22656 sample 1109	1/314	0.326894	1	2.54777	2.84871	ACSL1
		Dock8 KO mouse GSE44814 sample 2405	1/306	0.320018	1	2.61438	2.97877	EID3						Klf15 KO mouse GSE53231 sample 446	1/314	0.326894	1	2.54777	2.84871	ACSL1
		Sftpc KO mouse GSE35989 sample 75	1/306	0.320018	1	2.61438	2.97877	IL18R1						Klhl40 KO mouse GSE56570 sample 2831	1/314	0.326894	1	2.54777	2.84871	ACSL1
		ZNF395 KD human GSE49613 sample 813	1/306	0.320018	1	2.61438	2.97877	ERRFI1						MALAT1 OE human GSE9951 sample 1584	1/314	0.326894	1	2.54777	2.84871	CENPE
		SYK druginhibition human GSE43510 sample 2022	1/306	0.320018	1	2.61438	2.97877	CENPE						Yy1 KO mouse GSE39009 sample 76	1/314	0.326894	1	2.54777	2.84871	ACSL1
		OGT siOGT human GSE44624 sample 1840	1/307	0.320881	1	2.60586	2.96204	ACSL1						Stat1 KO mouse GSE38375 sample 2476	1/315	0.327749	1	2.53968	2.83304	CD9
		E2f3 KD mouse GSE24594 sample 475	1/307	0.320881	1	2.60586	2.96204	ERRFI1						RNF2 KD human GSE23035 sample 2172	1/315	0.327749	1	2.53968	2.83304	ELOVL7
		Setd2 Deficiency mouse GSE10113 sample 549	1/307	0.320881	1	2.60586	2.96204	CD109						Ebf1 OE mouse GSE2192 sample 858	1/315	0.327749	1	2.53968	2.83304	ERRFI1
		FLI1 KD human GSE27524 sample 1609	1/307	0.320881	1	2.60586	2.96204	PLD1						Prkca KO mouse GSE3915 sample 327	1/315	0.327749	1	2.53968	2.83304	SESN3
		CDH1 OE human GSE32540 sample 1233	1/307	0.320881	1	2.60586	2.96204	IL18R1						RRM2 OE human GSE39999 sample 1560	1/315	0.327749	1	2.53968	2.83304	SLX4IP
		Setd2 KO mouse GSE54931 sample 1475	1/307	0.320881	1	2.60586	2.96204	EID3						IL6 anti-IL6 monoclonal antibody, neutralization human GSE62941 sample 1557	1/315	0.327749	1	2.53968	2.83304	ERRFI1
		Pten KO mouse GSE47520 sample 2251	1/307	0.320881	1	2.60586	2.96204	CD9						RNF185 KD human GSE47685 sample 1780	1/315	0.327749	1	2.53968	2.83304	ERRFI1
		SRF KD human GSE22606 sample 2323	1/308	0.321743	1	2.5974	2.94546	STARD4						AKAP12 OE human GSE9951 sample 1572	1/315	0.327749	1	2.53968	2.83304	SPIN4
		ZNF148 KD human GSE31092 sample 2162	1/308	0.321743	1	2.5974	2.94546	TMEM30A						H3f3b KO mouse GSE35303 sample 2359	1/316	0.328603	1	2.53165	2.81748	EID3
		Fgfr1 activemutant mouse GSE3260 sample 1851	1/308	0.321743	1	2.5974	2.94546	CD9						Pgr KO mouse GSE39920 sample 3078	1/316	0.328603	1	2.53165	2.81748	CD9
		Acadm KO mouse GSE37546 sample 449	1/308	0.321743	1	2.5974	2.94546	ACSL1						ZHX2 KD human GSE50588 sample 2814	1/316	0.328603	1	2.53165	2.81748	CENPE
		LRRK2 mutant human GSE33298 sample 2039	1/309	0.322604	1	2.589	2.92901	CD9						CLDN1 OE human GSE10309 sample 58	1/316	0.328603	1	2.53165	2.81748	KDSR
		Ifnb1 Induction mouse GSE3400 sample 1752	1/309	0.322604	1	2.589	2.92901	ERRFI1						Rb1 KO mouse GSE22234 sample 2685	1/316	0.328603	1	2.53165	2.81748	ERRFI1
		Ppara KO mouse GSE18564 sample 543	1/309	0.322604	1	2.589	2.92901	ERRFI1						Pten KD mouse GSE47150 sample 954	1/316	0.328603	1	2.53165	2.81748	STARD4
		ATM knockdown human GSE1676 sample 1865	1/310	0.323464	1	2.58065	2.91269	CD9						JAG1 OE human GSE16906 sample 67	1/317	0.329455	1	2.52366	2.80206	CD9
		Cdkn1b KO mouse GSE27672 sample 2178	1/310	0.323464	1	2.58065	2.91269	TMEM2						Pdk1 knockout mouse GSE42187 sample 2009	1/317	0.329455	1	2.52366	2.80206	IL18R1
		Acadm KO mouse GSE37546 sample 539	1/310	0.323464	1	2.58065	2.91269	ACSL1						STAT2 KD human GSE50588 sample 2800	1/317	0.329455	1	2.52366	2.80206	SLX4IP
		Vldlr KO mouse GSE55247 sample 2777	1/310	0.323464	1	2.58065	2.91269	PLD1						PCGF2 KD human GSE7578 sample 130	1/317	0.329455	1	2.52366	2.80206	CD9
		Ebf1 OE mouse GSE2192 sample 860	1/310	0.323464	1	2.58065	2.91269	ACSL1						Pctp KO mouse GSE17666 sample 3015	1/317	0.329455	1	2.52366	2.80206	ERRFI1
		Bach2 KO mouse GSE42598 sample 2778	1/310	0.323464	1	2.58065	2.91269	CD9						MYC KD human GSE5823 sample 136	1/317	0.329455	1	2.52366	2.80206	EID3
		Cdk4 Heterozygotic knockout (Cdk4 +/-) mouse GSE614 sample 1291	1/310	0.323464	1	2.58065	2.91269	ERRFI1						CXCL8 OE human GSE39999 sample 1561	1/318	0.330307	1	2.51572	2.78675	SLX4IP
		TFAP2C KD human GSE15481 sample 2970	1/310	0.323464	1	2.58065	2.91269	PLD1						Mut KD mouse GSE41044 sample 2736	1/318	0.330307	1	2.51572	2.78675	LRRC28
		Rybp KO mouse GSE32287 sample 2668	1/311	0.324323	1	2.57235	2.8965	CD9						Yy1 KD mouse GSE31784 sample 1333	1/318	0.330307	1	2.51572	2.78675	SPIN4
		Trim24 Deficiency mouse GSE9012 sample 636	1/311	0.324323	1	2.57235	2.8965	CD9						Cstf2t OE mouse GSE2002 sample 866	1/319	0.331158	1	2.50784	2.77156	TMEM30A
		FOXM1 KD human GSE2222 sample 1733	1/311	0.324323	1	2.57235	2.8965	CD9						CITED1 KD human GSE66113 sample 2750	1/319	0.331158	1	2.50784	2.77156	ERRFI1
		Neurod1 Conditional KO under Crx promoter mouse GSE35396 sample 3093	1/311	0.324323	1	2.57235	2.8965	CD9						Irs1 KO mouse GSE2556 sample 2537	1/320	0.332007	1	2.5	2.7565	ERRFI1
		SMARCB1 KD human GSE35909 sample 1419	1/311	0.324323	1	2.57235	2.8965	ERRFI1						FGFR3 knockdown human GSE41035 sample 1879	1/320	0.332007	1	2.5	2.7565	STARD4
		EPAS1 KD human GSE54360 sample 2882	1/311	0.324323	1	2.57235	2.8965	ELOVL7						LRRK2 dominant negative mutation - G2019S homozygous human GSE33298 sample 1743	1/320	0.332007	1	2.5	2.7565	TMEM2
		Nrl Deficiency mouse GSE8972 sample 658	1/311	0.324323	1	2.57235	2.8965	CD9						Bmpr1a KO mouse GSE48092 sample 1622	1/321	0.332856	1	2.49221	2.74155	ERRFI1
		Mnat1 Deficiency - Ablation mouse GSE6662 sample 717	1/311	0.324323	1	2.57235	2.8965	CD9						Cebpa KD mouse GSE55760 sample 2883	1/321	0.332856	1	2.49221	2.74155	CD9
		Ebf1 OE mouse GSE2192 sample 859	1/312	0.325181	1	2.5641	2.88044	ACSL1						Il10 KO mouse GSE25095 sample 1537	1/322	0.333703	1	2.48447	2.72672	ERRFI1
		TET1 OE human GSE43741 sample 2855	1/312	0.325181	1	2.5641	2.88044	ERRFI1						Lmna KO mouse GSE5304 sample 1205	1/322	0.333703	1	2.48447	2.72672	TMEM2
		CREB1 DEPLETION human GSE12056 sample 68	1/312	0.325181	1	2.5641	2.88044	STARD4						GSK3B KD human GSE35200 sample 210	1/322	0.333703	1	2.48447	2.72672	TMEM30A
		Rybp KO mouse GSE32287 sample 2667	1/312	0.325181	1	2.5641	2.88044	CD9						Adra2b KO mouse GSE6909 sample 2746	1/322	0.333703	1	2.48447	2.72672	ERRFI1
		Lmna KO mouse GSE5304 sample 1204	1/312	0.325181	1	2.5641	2.88044	CD9						ZXDC depletion (treatment with phorbol 12-myristate 13-acetate) human GSE45417 sample 3044	1/322	0.333703	1	2.48447	2.72672	CD109
		Mecom OE mouse GSE34729 sample 1428	1/312	0.325181	1	2.5641	2.88044	SH3BGRL2						Dmd Deficiency mouse GSE1025 sample 925	1/322	0.333703	1	2.48447	2.72672	ACSL1
		Ppt1 KO mouse GSE15379 sample 2780	1/312	0.325181	1	2.5641	2.88044	CD9						POU5F1 KD human GSE34904 sample 1350	1/322	0.333703	1	2.48447	2.72672	PTAR1
		DOCK4 OE human GSE9951 sample 1578	1/313	0.326038	1	2.55591	2.86451	CENPE						Nfe2l2 deficiency mouse GSE8969 sample 183	1/323	0.33455	1	2.47678	2.712	ERRFI1
		CDK9 knockdown human GSE21751 sample 1900	1/313	0.326038	1	2.55591	2.86451	SH3BGRL2						MS4A1 blockade of gene product (CD20) human GSE24742 sample 2692	1/323	0.33455	1	2.47678	2.712	ERRFI1
		Nfe2l2 Mutation mouse GSE35160 sample 624	1/313	0.326038	1	2.55591	2.86451	ACSL1						Dnmt1 KO mouse GSE31626 sample 1237	1/323	0.33455	1	2.47678	2.712	CENPE
		Dgcr8 KO mouse GSE58493 sample 2480	1/313	0.326038	1	2.55591	2.86451	ACSL1						RPS24 OE human GSE9951 sample 1577	1/323	0.33455	1	2.47678	2.712	TMEM2
		Trp53 KO mouse GSE40545 sample 1829	1/313	0.326038	1	2.55591	2.86451	CENPE						Met knockout mouse GSE4451 sample 2000	1/323	0.33455	1	2.47678	2.712	ERRFI1
		Dusp1 KO mouse GSE3565 sample 802	1/313	0.326038	1	2.55591	2.86451	ERRFI1						Gtf2i KO mouse GSE48790 sample 1452	1/323	0.33455	1	2.47678	2.712	ERRFI1
		NFKB1 Inactivation (IKK Inhibition) human GSE20667 sample 2575	1/313	0.326038	1	2.55591	2.86451	STARD4						CXCR4 Stimulation of gene product human GSE20484 sample 2951	1/324	0.335395	1	2.46914	2.6974	CD9
		PTEN KD human GSE7562 sample 1367	1/313	0.326038	1	2.55591	2.86451	ERRFI1						RAD21 KD human GSE50588 sample 2792	1/324	0.335395	1	2.46914	2.6974	CD9
		RNF40 KD human GSE38173 sample 1386	1/314	0.326894	1	2.54777	2.84871	IL18R1						FH mutation (unspecified) human GSE2152 sample 1747	1/324	0.335395	1	2.46914	2.6974	CD9
		Pycard KO mouse GSE30769 sample 2770	1/314	0.326894	1	2.54777	2.84871	CENPE						Elavl4 OE mouse GSE2005 sample 872	1/324	0.335395	1	2.46914	2.6974	TMEM30A
		ZMPSTE24 KD human GSE41799 sample 3022	1/314	0.326894	1	2.54777	2.84871	ERRFI1						Por DELETION mouse GSE1468 sample 267	1/324	0.335395	1	2.46914	2.6974	ACSL1
		Myrf KO mouse GSE15303 sample 2306	1/315	0.327749	1	2.53968	2.83304	CD9						MAP3K1 INHIBITION human GSE55624 sample 305	1/325	0.33624	1	2.46154	2.68291	SPIN4
		ERBB2 OE human GSE18938 sample 1232	1/315	0.327749	1	2.53968	2.83304	ERRFI1						SYK druginhibition human GSE43510 sample 2060	1/325	0.33624	1	2.46154	2.68291	KDSR
		Pten KO mouse GSE63625 sample 2582	1/316	0.328603	1	2.53165	2.81748	CENPE						PAGE5 KD human GSE31351 sample 2752	1/325	0.33624	1	2.46154	2.68291	CD9
		B2M KO human GSE42289 sample 1499	1/316	0.328603	1	2.53165	2.81748	PTAR1						DLX4 OE human GSE21657 sample 2160	1/325	0.33624	1	2.46154	2.68291	CD9
		RARRES1 KD human GSE30543 sample 341	1/316	0.328603	1	2.53165	2.81748	ACSL1						Mef2a KD mouse GSE47150 sample 957	1/325	0.33624	1	2.46154	2.68291	STARD4
		Dmd Deficiency mouse GSE1008 sample 1636	1/316	0.328603	1	2.53165	2.81748	ERRFI1						Pten KO mouse GSE60057 sample 2317	1/326	0.337083	1	2.45399	2.66853	IL18R1
		MYC KD human GSE54872 sample 1313	1/316	0.328603	1	2.53165	2.81748	ERRFI1						PARK7 KD human GSE17204 sample 400	1/326	0.337083	1	2.45399	2.66853	CD9
		RAF1 OE human GSE3542 sample 193	1/316	0.328603	1	2.53165	2.81748	ACSL1						Prkaca KO mouse GSE2413 sample 939	1/326	0.337083	1	2.45399	2.66853	SESN3
		Akt1 KO mouse GSE2746 sample 223	1/316	0.328603	1	2.53165	2.81748	CD9						TET1 DEPLETION human GSE51901 sample 2987	1/326	0.337083	1	2.45399	2.66853	SPIN4
		FGFR3 mutant rat GSE2606 sample 1862	1/317	0.329455	1	2.52366	2.80206	CD9						Gnb5 KO mouse GSE29081 sample 2490	1/327	0.337925	1	2.44648	2.65426	TMEM30A
		AGR2 KD human GSE12513 sample 1843	1/317	0.329455	1	2.52366	2.80206	ELOVL7						Jun KO mouse GSE47898 sample 3073	1/327	0.337925	1	2.44648	2.65426	ELOVL7
		Nr2c2 KO mouse GSE21903 sample 2200	1/317	0.329455	1	2.52366	2.80206	ERRFI1						Pink1 KO mouse GSE60413 sample 2277	1/327	0.337925	1	2.44648	2.65426	ERRFI1
		Srf KO mouse GSE1948 sample 1157	1/317	0.329455	1	2.52366	2.80206	CD9						REST Drug inhibition (X5050) human GSE40695 sample 1710	1/327	0.337925	1	2.44648	2.65426	STARD4
		Sox10 KO mouse GSE12007 sample 284	1/317	0.329455	1	2.52366	2.80206	TMEM30A						PIAS1 KD human GSE44024 sample 160	1/327	0.337925	1	2.44648	2.65426	CD9
		Fshr KO mouse GSE4323 sample 2734	1/318	0.330307	1	2.51572	2.78675	ERRFI1						Shank3 KD mouse GSE47150 sample 955	1/328	0.338767	1	2.43902	2.64011	STARD4
		GAPDH KD human GSE15723 sample 2239	1/318	0.330307	1	2.51572	2.78675	CD9						EZR KD human GSE11279 sample 806	1/328	0.338767	1	2.43902	2.64011	SESN3
		LRRK2 dominant negative mutation - G2019S heterozygous human GSE33298 sample 1739	1/318	0.330307	1	2.51572	2.78675	IL18R1						Ppara KO mouse GSE6864 sample 1371	1/328	0.338767	1	2.43902	2.64011	ERRFI1
		Sfrp5 KO mouse GSE37514 sample 54	1/318	0.330307	1	2.51572	2.78675	IL18R1						Nlgn1 KD mouse GSE47150 sample 952	1/328	0.338767	1	2.43902	2.64011	SESN3
		E2F6 KD human GSE50588 sample 2807	1/318	0.330307	1	2.51572	2.78675	CD9						MYC OE human GSE43730 sample 359	1/328	0.338767	1	2.43902	2.64011	TMEM2
		Hspb8 KO mouse GSE24489 sample 2996	1/319	0.331158	1	2.50784	2.77156	SESN3						Gata6 KO mouse GSE11165 sample 1165	1/329	0.339607	1	2.43161	2.62606	ERRFI1
		Cftr Deficiency mouse GSE3100 sample 1795	1/319	0.331158	1	2.50784	2.77156	ERRFI1						LRRK2 dominant negative mutation - G2019S heterozygous human GSE33298 sample 1742	1/329	0.339607	1	2.43161	2.62606	TMEM2
		POU2F1 KD human GSE50588 sample 2799	1/319	0.331158	1	2.50784	2.77156	PLD1						Tnfaip6 KO mouse GSE17160 sample 1685	1/329	0.339607	1	2.43161	2.62606	STARD4
		RB1 KD human GSE50532 sample 654	1/319	0.331158	1	2.50784	2.77156	CD109						Clcn5 KO mouse GSE10162 sample 997	1/330	0.340446	1	2.42424	2.61212	ACSL1
		EZH2 DEPLETION human GSE6015 sample 144	1/319	0.331158	1	2.50784	2.77156	CD9						Gata4 KO mouse GSE66016 sample 2656	1/330	0.340446	1	2.42424	2.61212	ERRFI1
		Gata4 KO mouse GSE11194 sample 510	1/319	0.331158	1	2.50784	2.77156	CD9						YAP1 KD human GSE50053 sample 2927	1/330	0.340446	1	2.42424	2.61212	ERRFI1
		THOC1 KD human GSE27091 sample 2872	1/319	0.331158	1	2.50784	2.77156	ZNF17						TRIM33 KD human GSE28448 sample 476	1/330	0.340446	1	2.42424	2.61212	SPIN4
		Tgfbr2 knockout mouse GSE36778 sample 2025	1/320	0.332007	1	2.5	2.7565	ERRFI1						Ubr5 KD mouse GSE39771 sample 1760	1/330	0.340446	1	2.42424	2.61212	CD9
		Klf3 KO mouse GSE35592 sample 2674	1/320	0.332007	1	2.5	2.7565	EID3						GRN deficiency (mutation) human GSE13162 sample 1721	1/331	0.341285	1	2.41692	2.59828	TMEM30A
		Klf7 KO mouse GSE3595 sample 95	1/320	0.332007	1	2.5	2.7565	ERRFI1						ZNF750 KD human GSE38039 sample 2704	1/331	0.341285	1	2.41692	2.59828	CENPE
		Ikbkb KO mouse GSE30049 sample 2245	1/320	0.332007	1	2.5	2.7565	CD109						NEUROG1 OE human GSE18296 sample 1426	1/331	0.341285	1	2.41692	2.59828	PLD1
		TFAP2C Silencing - siRNA3 human GSE15481 sample 2895	1/320	0.332007	1	2.5	2.7565	PLD1						Lrp5 KO mouse GSE55900 sample 3042	1/331	0.341285	1	2.41692	2.59828	CD9
		Nfe2l2 KO mouse GSE8969 sample 2190	1/321	0.332856	1	2.49221	2.74155	ERRFI1						TP63 human GSE20286 sample 2452	1/331	0.341285	1	2.41692	2.59828	CENPE
		DIP2B KD human GSE50588 sample 2824	1/321	0.332856	1	2.49221	2.74155	CEP135						Pmp22 KO mouse GSE1947 sample 969	1/332	0.342122	1	2.40964	2.58455	CD9
		CMAHP KO mouse GSE16438 sample 141	1/321	0.332856	1	2.49221	2.74155	ERRFI1						NPAP1 OE human GSE36575 sample 2354	1/332	0.342122	1	2.40964	2.58455	SPIN4
		EGFR drugactivation human GSE22288 sample 1876	1/321	0.332856	1	2.49221	2.74155	CENPE						LMO3 KD human GSE41712 sample 1785	1/332	0.342122	1	2.40964	2.58455	CD9
		Rictor KO mouse GSE46515 sample 2392	1/321	0.332856	1	2.49221	2.74155	CD9						Mnat1 Deficiency - Ablation mouse GSE6662 sample 716	1/332	0.342122	1	2.40964	2.58455	ACSL1
		Tmem173 KO mouse GSE61835 sample 1699	1/321	0.332856	1	2.49221	2.74155	CD9						Insr KO mouse GSE65624 sample 1299	1/332	0.342122	1	2.40964	2.58455	ERRFI1
		MIR1-2 KO mouse GSE7333 sample 825	1/321	0.332856	1	2.49221	2.74155	PLD1						SYNCRIP KD human GSE17385 sample 113	1/333	0.342958	1	2.4024	2.57092	CENPE
		Cldn16 Deficiency mouse GSE19961 sample 1177	1/321	0.332856	1	2.49221	2.74155	ERRFI1						Pparg OE mouse GSE2192 sample 862	1/333	0.342958	1	2.4024	2.57092	ERRFI1
		HNRNPU-AS1 OE human GSE9951 sample 1583	1/321	0.332856	1	2.49221	2.74155	IL18R1						Mut KO mouse GSE41044 sample 2986	1/333	0.342958	1	2.4024	2.57092	LRRC28
		Pparg Deficiency mouse GSE23421 sample 1231	1/322	0.333703	1	2.48447	2.72672	CENPE						Pde10a KO mouse GSE40377 sample 2916	1/333	0.342958	1	2.4024	2.57092	CD109
		CCND1 KD human GSE48989 sample 2207	1/322	0.333703	1	2.48447	2.72672	CD9						Ddb1 KD mouse GSE39771 sample 1759	1/333	0.342958	1	2.4024	2.57092	CD9
		Nfkbiz KO mouse GSE43075 sample 2529	1/323	0.33455	1	2.47678	2.712	ACSL1						Nr3c1 KO mouse GSE23724 sample 3014	1/334	0.343793	1	2.39521	2.5574	ELOVL7
		Rbm15 KO mouse GSE37047 sample 173	1/323	0.33455	1	2.47678	2.712	CD9						Irf8 KO mouse GSE39228 sample 2195	1/334	0.343793	1	2.39521	2.5574	ERRFI1
		Ifnar2 KO mouse GSE45632 sample 1139	1/323	0.33455	1	2.47678	2.712	CD9						Lmna Lmna Gly609Gly knock-in mouse GSE32609 sample 642	1/335	0.344628	1	2.38806	2.54398	ACSL1
		NCSTN KD human GSE57949 sample 1748	1/323	0.33455	1	2.47678	2.712	ERRFI1						SYK DEPLETION human GSE16200 sample 63	1/335	0.344628	1	2.38806	2.54398	CENPE
		Il2 KO mouse GSE23398 sample 1489	1/323	0.33455	1	2.47678	2.712	IL18R1						Gtf2i KO mouse GSE48790 sample 1451	1/335	0.344628	1	2.38806	2.54398	ERRFI1
		IPMK KD human GSE49658 sample 1814	1/323	0.33455	1	2.47678	2.712	TMEM2						SOX2 KO human GSE59234 sample 2957	1/335	0.344628	1	2.38806	2.54398	ERRFI1
		Ackr3 Deficiency mouse GSE8710 sample 631	1/323	0.33455	1	2.47678	2.712	CD9						Nfe2l2 KO mouse GSE48879 sample 2834	1/335	0.344628	1	2.38806	2.54398	CD9
		CHEK1 KD human GSE54267 sample 699	1/324	0.335395	1	2.46914	2.6974	ERRFI1						Pde10a KO mouse GSE40377 sample 319	1/335	0.344628	1	2.38806	2.54398	CD109
		HDAC1 KD human GSE22366 sample 1411	1/324	0.335395	1	2.46914	2.6974	CD9						Twist1 OE mouse GSE50002 sample 3025	1/336	0.345461	1	2.38095	2.53066	TCP11L2
		CMAHP KO mouse GSE16438 sample 1124	1/324	0.335395	1	2.46914	2.6974	ACSL1						ETS2 KD human GSE43459 sample 156	1/336	0.345461	1	2.38095	2.53066	TCP11L2
		Dicer1 KO mouse GSE39181 sample 2406	1/324	0.335395	1	2.46914	2.6974	ERRFI1						Rptor KO mouse GSE55490 sample 1484	1/337	0.346293	1	2.37389	2.51744	STARD4
		Dmrta2 OE mouse GSE25179 sample 2203	1/324	0.335395	1	2.46914	2.6974	CD9						Fgfr1 activemutant mouse GSE3260 sample 1850	1/337	0.346293	1	2.37389	2.51744	ACSL1
		ESRRA Deficiency mouse GSE7196 sample 673	1/325	0.33624	1	2.46154	2.68291	CD9						Htt Mutation (HTT exon1 142Q) mouse GSE3248 sample 2283	1/337	0.346293	1	2.37389	2.51744	CD9
		Ache AChE-R over-expressor mutation mouse GSE31458 sample 2432	1/325	0.33624	1	2.46154	2.68291	SH3BGRL2						Neurog3 OE mouse GSE3653 sample 2585	1/338	0.347124	1	2.36686	2.50432	CD9
		Cftr KO mouse GSE769 sample 1287	1/325	0.33624	1	2.46154	2.68291	ERRFI1						CCND1 KD human GSE8866 sample 2163	1/338	0.347124	1	2.36686	2.50432	SPIN4
		Fcgr3 KO mouse GSE54812 sample 1524	1/325	0.33624	1	2.46154	2.68291	CD9						Ndel1 KO mouse GSE35366 sample 1640	1/338	0.347124	1	2.36686	2.50432	BLOC1S6
		Trim24 knockout mouse GSE19675 sample 2031	1/325	0.33624	1	2.46154	2.68291	ACSL1						Ssfa2 Deficiency mouse GSE13585 sample 591	1/338	0.347124	1	2.36686	2.50432	STARD4
		TBK1 druginhibition human GSE53658 sample 1958	1/326	0.337083	1	2.45399	2.66853	BLOC1S6						Jak2 activemutant mouse GSE21842 sample 1901	1/338	0.347124	1	2.36686	2.50432	ERRFI1
		PARK7 KO human GSE17204 sample 2413	1/326	0.337083	1	2.45399	2.66853	CD9						EIF1AY OE human GSE36036 sample 1571	1/338	0.347124	1	2.36686	2.50432	SESN3
		Med23 KO mouse GSE60779 sample 2579	1/326	0.337083	1	2.45399	2.66853	SH3BGRL2						Apod OE mouse GSE28643 sample 516	1/338	0.347124	1	2.36686	2.50432	SESN3
		HMGN5 OE mouse GSE16564 sample 2297	1/326	0.337083	1	2.45399	2.66853	TCP11L2						Id4 KO mouse GSE25100 sample 647	1/338	0.347124	1	2.36686	2.50432	IL18R1
		Syncrip OE mouse GSE13130 sample 114	1/326	0.337083	1	2.45399	2.66853	STARD4						THOC5 KD human GSE42327 sample 2858	1/339	0.347954	1	2.35988	2.49129	SPIN4
		Tgfbr2 knockout mouse GSE46211 sample 2063	1/326	0.337083	1	2.45399	2.66853	CD109						Cstb KO mouse GSE47516 sample 196	1/339	0.347954	1	2.35988	2.49129	SPIN4
		MTDH DEPLETION human GSE9187 sample 125	1/327	0.337925	1	2.44648	2.65426	CD9						Snca KO mouse GSE19534 sample 472	1/339	0.347954	1	2.35988	2.49129	SESN3
		SYK druginhibition human GSE43510 sample 2019	1/327	0.337925	1	2.44648	2.65426	PTAR1						Prdm16 DEPLETION mouse GSE35011 sample 487	1/340	0.348783	1	2.35294	2.47836	ACSL1
		Grid2 KO mouse GSE55314 sample 3043	1/327	0.337925	1	2.44648	2.65426	CD9						TGFB1I1 KD human GSE46448 sample 1212	1/340	0.348783	1	2.35294	2.47836	SESN3
		PIAS1 Depletion human GSE44024 sample 37	1/328	0.338767	1	2.43902	2.64011	CD9						Psap hypomorphic prosaposin deficiency mouse GSE8307 sample 2497	1/341	0.349611	1	2.34604	2.46553	SESN3
		NR2F2 KD human GSE47438 sample 2217	1/328	0.338767	1	2.43902	2.64011	ERRFI1						Smad3 KO mouse GSE28598 sample 1159	1/341	0.349611	1	2.34604	2.46553	ERRFI1
		FLI1 KD human GSE27524 sample 1607	1/328	0.338767	1	2.43902	2.64011	PLD1						Ywhae KO mouse GSE35366 sample 1616	1/341	0.349611	1	2.34604	2.46553	SPIN4
		Syncrip OE mouse GSE10535 sample 111	1/328	0.338767	1	2.43902	2.64011	CD9						Dnajc7 KO mouse GSE56557 sample 2695	1/341	0.349611	1	2.34604	2.46553	ERRFI1
		Dmd Deficiency mouse GSE1472 sample 1642	1/329	0.339607	1	2.43161	2.62606	CD9						Sarm1 KO mouse GSE44331 sample 439	1/342	0.350438	1	2.33918	2.4528	CD9
		Ppara KO mouse GSE6864 sample 981	1/329	0.339607	1	2.43161	2.62606	ERRFI1						SIN3A Silencing - siRNA human GSE38956 sample 3038	1/342	0.350438	1	2.33918	2.4528	SH3BGRL2
		NELFE KD human GSE50588 sample 2796	1/329	0.339607	1	2.43161	2.62606	IL18R1						Nfya KD mouse GSE56838 sample 1341	1/342	0.350438	1	2.33918	2.4528	STARD4
		Tnf KD mouse GSE31906 sample 1526	1/329	0.339607	1	2.43161	2.62606	ERRFI1						PPRC1 KD human GSE14428 sample 3116	1/342	0.350438	1	2.33918	2.4528	BLOC1S6
		Neurod1 Conditional KO under Crx promoter mouse GSE35396 sample 3092	1/329	0.339607	1	2.43161	2.62606	CD9						Lin28a KD mouse GSE37113 sample 1751	1/342	0.350438	1	2.33918	2.4528	ACSL1
		MYB KD human GSE49286 sample 1839	1/330	0.340446	1	2.42424	2.61212	TMEM2						Nat6 KD mouse GSE36153 sample 2536	1/343	0.351265	1	2.33236	2.44015	TMEM2
		CMAHP KO mouse GSE59964 sample 2449	1/330	0.340446	1	2.42424	2.61212	PLD1						Pafah1b1 KD mouse GSE35366 sample 1618	1/343	0.351265	1	2.33236	2.44015	SPIN4
		AKAP12 OE human GSE9951 sample 1580	1/330	0.340446	1	2.42424	2.61212	CENPE						Por KO mouse GSE4262 sample 789	1/344	0.35209	1	2.32558	2.4276	ERRFI1
		Rpe65 KD mouse GSE3249 sample 1143	1/330	0.340446	1	2.42424	2.61212	CD9						Gata1 Truncated Expression ( GATA-1deltaNeodeltaHS mutant) mouse GSE2433 sample 2658	1/344	0.35209	1	2.32558	2.4276	CD9
		Trim71 KD mouse GSE37712 sample 1713	1/330	0.340446	1	2.42424	2.61212	TCP11L2						Dhcr7 KO mouse GSE39811 sample 3084	1/345	0.352914	1	2.31884	2.41515	CD9
		Adam10 KO mouse GSE25480 sample 982	1/330	0.340446	1	2.42424	2.61212	CD9						Nfia Deficiency mouse GSE4623 sample 667	1/345	0.352914	1	2.31884	2.41515	CD9
		Dmd Deficiency mouse GSE1026 sample 930	1/331	0.341285	1	2.41692	2.59828	CD9						Nlgn3 KD mouse GSE47150 sample 953	1/345	0.352914	1	2.31884	2.41515	STARD4
		ZNF658 KD human GSE59385 sample 2923	1/331	0.341285	1	2.41692	2.59828	SPIN4						Pebp1 KO mouse GSE31150 sample 79	1/346	0.353737	1	2.31214	2.40278	ERRFI1
		IRF9 KD human GSE50588 sample 2809	1/331	0.341285	1	2.41692	2.59828	CEP135						Aurka KD mouse GSE23541 sample 1348	1/346	0.353737	1	2.31214	2.40278	STARD4
		CTNNB1 KO mouse GSE9629 sample 999	1/331	0.341285	1	2.41692	2.59828	SESN3						Clock mutant mouse GSE454 sample 1530	1/346	0.353737	1	2.31214	2.40278	ERRFI1
		Slc9a3 KO mouse GSE10740 sample 522	1/331	0.341285	1	2.41692	2.59828	CD9						ESR1 L540Q point mutation human GSE1045 sample 1193	1/346	0.353737	1	2.31214	2.40278	CD9
		IRF9 OE human GSE50002 sample 1656	1/331	0.341285	1	2.41692	2.59828	TMEM2						Neurog3 OE mouse GSE3653 sample 1660	1/346	0.353737	1	2.31214	2.40278	CD9
		Prkaca KO mouse GSE2413 sample 937	1/331	0.341285	1	2.41692	2.59828	STARD4						ERBB2 OE human GSE3542 sample 191	1/346	0.353737	1	2.31214	2.40278	CENPE
		Pten KO mouse GSE64303 sample 2253	1/331	0.341285	1	2.41692	2.59828	SH3BGRL2						AR KD human GSE22483 sample 2194	1/346	0.353737	1	2.31214	2.40278	BLOC1S6
		Pdpn NULL MUTATION mouse GSE1363 sample 902	1/331	0.341285	1	2.41692	2.59828	CD9						Dicer1 KO mouse GSE26822 sample 2682	1/347	0.354559	1	2.30548	2.3905	CD9
		Tgfbr2 knockout mouse GSE45968 sample 2026	1/332	0.342122	1	2.40964	2.58455	CD9						Neurog3 Conditional expression (induced with doxycycline) mouse GSE3653 sample 2289	1/347	0.354559	1	2.30548	2.3905	CD9
		BRAF Drug human GSE50791 sample 2542	1/332	0.342122	1	2.40964	2.58455	SH3BGRL2						ESR1 KD human GSE37820 sample 2326	1/347	0.354559	1	2.30548	2.3905	TMEM2
		Dmd KO mouse GSE466 sample 880	1/332	0.342122	1	2.40964	2.58455	CD9						Mylk knockdown mouse GSE14525 sample 1887	1/348	0.35538	1	2.29885	2.37832	PTAR1
		Rb1 KO mouse GSE6206 sample 1164	1/332	0.342122	1	2.40964	2.58455	CD109						TGFB1I1 KD human GSE47203 sample 1823	1/348	0.35538	1	2.29885	2.37832	CENPE
		KDM5A KD human GSE43552 sample 1828	1/332	0.342122	1	2.40964	2.58455	TMEM2						Cav1 KO mouse GSE10849 sample 393	1/348	0.35538	1	2.29885	2.37832	CD9
		ZNF750 KD human GSE38039 sample 204	1/332	0.342122	1	2.40964	2.58455	CENPE						Vdr KO mouse GSE2421 sample 1151	1/349	0.3562	1	2.29226	2.36622	CD9
		Gmnn KD mouse GSE25737 sample 1354	1/333	0.342958	1	2.4024	2.57092	CD9						ZNF217 OE human GSE35511 sample 344	1/349	0.3562	1	2.29226	2.36622	ERRFI1
		Pdpn KO mouse GSE62081 sample 2592	1/333	0.342958	1	2.4024	2.57092	CD9						SDC1 KD human GSE23362 sample 1830	1/349	0.3562	1	2.29226	2.36622	TMEM2
		FGFR3 KD human GSE41035 sample 104	1/333	0.342958	1	2.4024	2.57092	SLX4IP						TNF OE human GSE2639 sample 1801	1/349	0.3562	1	2.29226	2.36622	CD9
		CDH1 OE human GSE32540 sample 2350	1/333	0.342958	1	2.4024	2.57092	CENPE						Hnf1a KO mouse GSE23040 sample 2995	1/349	0.3562	1	2.29226	2.36622	SESN3
		Ret mutant mouse GSE10743 sample 1870	1/333	0.342958	1	2.4024	2.57092	ERRFI1						Traf3 KO mouse GSE48818 sample 2366	1/349	0.3562	1	2.29226	2.36622	IL18R1
		Mmp8 KO mouse GSE22971 sample 1687	1/334	0.343793	1	2.39521	2.5574	LRRC28						RNF40 KD human GSE38173 sample 1385	1/350	0.357019	1	2.28571	2.35421	ERRFI1
		KLF2 KD human GSE55667 sample 2879	1/334	0.343793	1	2.39521	2.5574	ACSL1						VPRBP KD human GSE50414 sample 117	1/351	0.357837	1	2.2792	2.34229	TMEM2
		PARK2 KD human GSE50864 sample 1799	1/334	0.343793	0.999683	2.39521	2.5574	PLD1						Vhl Deficiency mouse GSE20335 sample 540	1/351	0.357837	1	2.2792	2.34229	CD9
		LRRK2 Gly2019Ser (G2019S) mutation knockin human GSE36321 sample 1688	1/335	0.344628	1	2.38806	2.54398	CD9						Myod1 Mutation - MyoD altered at lysine residues 99, 102, and 104, ren mouse GSE6487 sample 1178	1/352	0.358654	1	2.27273	2.33045	STARD4
		CMAHP KO mouse GSE16438 sample 1149	1/335	0.344628	0.999745	2.38806	2.54398	ERRFI1						Tcof1 KD mouse GSE1956 sample 182	1/352	0.358654	1	2.27273	2.33045	CD9
		Wfs1 KO mouse GSE33372 sample 831	1/335	0.344628	0.998568	2.38806	2.54398	SH3BGRL2						Nsun2 KO mouse GSE39480 sample 2515	1/352	0.358654	1	2.27273	2.33045	EID3
		ETS2 KD human GSE43459 sample 34	1/335	0.344628	0.997393	2.38806	2.54398	TCP11L2						Lat2 KO mouse GSE40731 sample 1705	1/352	0.358654	1	2.27273	2.33045	CENPE
		MED12 KD human GSE38252 sample 2221	1/336	0.345461	0.998629	2.38095	2.53066	ELOVL7						HMGA2 OE mouse GSE24071 sample 2564	1/353	0.35947	1	2.26629	2.3187	TCP11L2
		MAP3K7 knockout mouse GSE34417 sample 2057	1/336	0.345461	0.997457	2.38095	2.53066	TCP11L2						Lat2 KO mouse GSE40731 sample 1702	1/353	0.35947	1	2.26629	2.3187	CENPE
		Tal1 KO mouse GSE46970 sample 1447	1/336	0.345461	0.996288	2.38095	2.53066	TMEM2						Polg Mutation mouse GSE4866 sample 1515	1/354	0.360285	1	2.25989	2.30703	CD9
		SYK KD human GSE16200 sample 2375	1/336	0.345461	0.995121	2.38095	2.53066	CENPE						ETS2 KD human GSE43459 sample 2888	1/354	0.360285	1	2.25989	2.30703	TCP11L2
		SNORD14E OE human GSE23702 sample 1568	1/336	0.345461	0.993957	2.38095	2.53066	IL18R1						Gata4 ablation S105 phosphorylation site mouse GSE30314 sample 837	1/355	0.361099	1	2.25352	2.29544	ERRFI1
		IRF9 OE human GSE50002 sample 1655	1/336	0.345461	0.992796	2.38095	2.53066	TMEM2						Kdm2b KD mouse GSE40701 sample 1745	1/355	0.361099	1	2.25352	2.29544	CD109
		OLR1 OE human GSE13139 sample 461	1/337	0.346293	0.994026	2.37389	2.51744	CD9						PTK7 knockdown human GSE50138 sample 1955	1/355	0.361099	1	2.25352	2.29544	LRRC28
		TP63 knock-down using shRNA targeting p63 transactivating (TA) domain human GSE20286 sample 2453	1/337	0.346293	0.992868	2.37389	2.51744	ACSL1						BRD4 knockdown mouse GSE50865 sample 1985	1/356	0.361912	1	2.24719	2.28394	ERRFI1
		Pou1f1 Snell mutant PIT1-dw mouse GSE3129 sample 1729	1/337	0.346293	0.991712	2.37389	2.51744	ACSL1						KDM4C natural variation human GSE41040 sample 615	1/356	0.361912	1	2.24719	2.28394	CENPE
		Socs3 KO mouse GSE411 sample 2451	1/337	0.346293	0.990559	2.37389	2.51744	CD9						TNF Stimulation of gene product human GSE2639 sample 3112	1/356	0.361912	1	2.24719	2.28394	CD9
		Dysf Deficiency mouse GSE2629 sample 870	1/337	0.346293	0.989408	2.37389	2.51744	ERRFI1						Prkaca KO mouse GSE2413 sample 940	1/357	0.362724	1	2.2409	2.27252	SESN3
		LRRK2 dominant negative mutation - G2019S homozygous human GSE33298 sample 1741	1/337	0.346293	0.98826	2.37389	2.51744	CD9						HMGN5 Overexpression of mutated NSBP1SE protein which does not bind to mouse GSE16564 sample 2300	1/357	0.362724	1	2.2409	2.27252	SESN3
		PCDH12 OE human GSE32540 sample 875	1/338	0.347124	0.989484	2.36686	2.50432	STARD4						IL6 anti-IL6 monoclonal antibody, neutralization human GSE62941 sample 1556	1/357	0.362724	1	2.2409	2.27252	TMEM30A
		Mbd3 KD mouse GSE31008 sample 1325	1/338	0.347124	0.988339	2.36686	2.50432	ELOVL7						Mecp2 KD mouse GSE47150 sample 951	1/357	0.362724	1	2.2409	2.27252	STARD4
		FGFR3 knock-down (shRNA 2-4) human GSE41035 sample 1251	1/338	0.347124	0.987197	2.36686	2.50432	SLX4IP						Slc39a13 Deficiency mouse GSE10556 sample 597	1/358	0.363535	1	2.23464	2.26118	CD9
		Rp1 KO mouse GSE128 sample 217	1/338	0.347124	0.986057	2.36686	2.50432	CD9						CMAHP KO mouse GSE16438 sample 448	1/358	0.363535	1	2.23464	2.26118	ERRFI1
		SOX2 KO human GSE59234 sample 2956	1/338	0.347124	0.984919	2.36686	2.50432	ERV3-1						TYROBP KD human GSE3624 sample 2470	1/359	0.364345	1	2.22841	2.24992	CD9
		NOTCH3 KD human GSE27424 sample 1410	1/338	0.347124	0.983785	2.36686	2.50432	CENPE						Stk11 knockout mouse GSE34866 sample 2016	1/359	0.364345	1	2.22841	2.24992	CD109
		Ager KO mouse GSE22873 sample 1125	1/338	0.347124	0.982653	2.36686	2.50432	CD9						FOXP1 KD human GSE51382 sample 1435	1/359	0.364345	1	2.22841	2.24992	STARD4
		Hras OE mouse GSE3530 sample 2708	1/338	0.347124	0.981523	2.36686	2.50432	CD9						MAPK1 KD human GSE24592 sample 2891	1/359	0.364345	1	2.22841	2.24992	TMEM30A
		MYB KD human GSE49286 sample 1835	1/339	0.347954	0.982741	2.35988	2.49129	PTAR1						MIR140 KO mouse GSE27177 sample 1734	1/359	0.364345	1	2.22841	2.24992	CD109
		KRAS oncogenic KRAS mutation human GSE17643 sample 2625	1/339	0.347954	0.981614	2.35988	2.49129	CD9						EZH2 KO human GSE39452 sample 2664	1/361	0.365963	1	2.21607	2.22764	CENPE
		Hras mouse GSE3530 sample 985	1/339	0.347954	0.980489	2.35988	2.49129	CD9						Gys1 OE mouse GSE2198 sample 2460	1/361	0.365963	1	2.21607	2.22764	ACSL1
		Snca KO mouse GSE19534 sample 557	1/339	0.347954	0.979368	2.35988	2.49129	SESN3						Dicer1 KO mouse GSE35844 sample 610	1/361	0.365963	1	2.21607	2.22764	TMEM30A
		FLI1 KD human GSE27524 sample 1602	1/339	0.347954	0.978248	2.35988	2.49129	PLD1						PAX3 KD human GSE16249 sample 2757	1/361	0.365963	1	2.21607	2.22764	TMEM2
		LMNA HGPS single-point mutation human GSE24487 sample 2257	1/339	0.347954	0.977132	2.35988	2.49129	SESN3						Keap1 OE mouse GSE11287 sample 1000	1/362	0.36677	1	2.20994	2.21662	ACSL1
		STK19 OE human GSE36036 sample 1570	1/339	0.347954	0.976017	2.35988	2.49129	ELOVL7						Nod2 KO mouse GSE37179 sample 1122	1/362	0.36677	1	2.20994	2.21662	CENPE
		ERG KD human GSE14801 sample 2614	1/339	0.347954	0.974906	2.35988	2.49129	TMEM30A						DOT1L INHIBITION - EPZ004777 human GSE29828 sample 1239	1/362	0.36677	1	2.20994	2.21662	SPIN4
		ERO1L overexpressing a hyperactive mutant human GSE40601 sample 2349	1/340	0.348783	0.976117	2.35294	2.47836	STARD4						RUNX1 KD human GSE29639 sample 1288	1/362	0.36677	1	2.20994	2.21662	ERRFI1
		Cstb KO mouse GSE47516 sample 513	1/340	0.348783	0.975008	2.35294	2.47836	SPIN4						Sirt1 KO mouse GSE28790 sample 70	1/364	0.368381	1	2.1978	2.19481	SH3BGRL2
		Ovol2 OE mouse GSE55074 sample 2603	1/340	0.348783	0.973901	2.35294	2.47836	ACSL1						CMAHP KO mouse GSE16438 sample 447	1/364	0.368381	1	2.1978	2.19481	CD9
		Tgfbr2 KO mouse GSE46150 sample 309	1/340	0.348783	0.972797	2.35294	2.47836	TCP11L2						Ikzf4 KO mouse GSE40273 sample 1061	1/364	0.368381	1	2.1978	2.19481	SESN3
		Map2k3 mouse GSE3530 sample 992	1/341	0.349611	0.974002	2.34604	2.46553	CD9						Pten KO mouse GSE29010 sample 2745	1/364	0.368381	1	2.1978	2.19481	CD109
		Sgk1 KO mouse GSE43956 sample 1536	1/341	0.349611	0.9729	2.34604	2.46553	CD9						Cbx2 KO mouse GSE29485 sample 381	1/365	0.369185	1	2.19178	2.18402	PLD1
		ERBB2 OE human GSE37009 sample 2742	1/342	0.350438	0.9741	2.33918	2.4528	ELOVL7						MYC KD human GSE5823 sample 2075	1/365	0.369185	1	2.19178	2.18402	SH3BGRL2
		Itk KO mouse GSE12466 sample 1554	1/342	0.350438	0.973001	2.33918	2.4528	IL18R1						TCF7 KO mouse GSE20754 sample 3010	1/365	0.369185	1	2.19178	2.18402	SESN3
		MED12 KD human GSE38252 sample 2861	1/342	0.350438	0.971904	2.33918	2.4528	ELOVL7						PPRC1 Depletion human GSE14428 sample 2864	1/366	0.369988	1	2.18579	2.1733	BLOC1S6
		Tgfb1 OE mouse GSE6676 sample 164	1/342	0.350438	0.970809	2.33918	2.4528	ERRFI1						TGM2 KD human GSE23702 sample 742	1/366	0.369988	1	2.18579	2.1733	ERRFI1
		KLF13 KD human GSE50588 sample 2795	1/342	0.350438	0.969717	2.33918	2.4528	CEP135						Sod1 SOD1-G93A transgenic mouse GSE4390 sample 1767	1/368	0.371592	1	2.17391	2.15209	TMEM30A
		Src overexpression mouse GSE15161 sample 2015	1/343	0.351265	0.970911	2.33236	2.44015	ERRFI1						YAP1 KD human GSE35004 sample 2337	1/369	0.372392	1	2.16802	2.14159	PTAR1
		Itk knockout mouse GSE12465 sample 1994	1/343	0.351265	0.969821	2.33236	2.44015	IL18R1						BCOR VR human GSE30442 sample 2106	1/369	0.372392	1	2.16802	2.14159	IL18R1
		Eed KO mouse GSE51084 sample 1449	1/343	0.351265	0.968734	2.33236	2.44015	SH3BGRL2						Srf homozygous Srf mutant 81 (non-binding Srf treatment) mouse GSE1948 sample 1396	1/369	0.372392	1	2.16802	2.14159	CD9
		Stap2 KO mouse GSE48543 sample 2830	1/344	0.35209	0.969922	2.32558	2.4276	ERRFI1						Atxn1 Knock-in mouse GSE2867 sample 260	1/370	0.373191	1	2.16216	2.13117	SESN3
		SYK Depletion human GSE16200 sample 2857	1/344	0.35209	0.968837	2.32558	2.4276	CENPE						Akt1 activemutant mouse GSE9484 sample 2055	1/370	0.373191	1	2.16216	2.13117	ACSL1
		FLI1 KD human GSE27524 sample 1604	1/344	0.35209	0.967755	2.32558	2.4276	PLD1						Cdk5rap1 OE mouse GSE46600 sample 255	1/370	0.373191	1	2.16216	2.13117	TCP11L2
		Cftr Deficiency mouse GSE3100 sample 1798	1/344	0.35209	0.966675	2.32558	2.4276	ASB7						SIN3A KD human GSE35696 sample 3118	1/371	0.373989	1	2.15633	2.12081	SLX4IP
		Kdm6a KD mouse GSE45034 sample 1302	1/345	0.352914	0.967857	2.31884	2.41515	TCP11L2						Hmgn1 KO mouse GSE44356 sample 433	1/371	0.373989	1	2.15633	2.12081	ERRFI1
		Acvr1 KO mouse GSE46689 sample 2520	1/345	0.352914	0.966779	2.31884	2.41515	ERRFI1						Fgfr1 activemutant mouse GSE3260 sample 1852	1/371	0.373989	1	2.15633	2.12081	ACSL1
		Ahr low-affinity mutant mouse GSE44715 sample 1467	1/345	0.352914	0.965704	2.31884	2.41515	IL18R1						Gata1 DeltaN mutation mouse GSE2433 sample 979	1/372	0.374787	1	2.15054	2.11053	CD9
		Cftr mouse GSE3100 sample 1794	1/345	0.352914	0.964631	2.31884	2.41515	SPIN4						Esr2 KO mouse GSE9371 sample 2431	1/372	0.374787	1	2.15054	2.11053	ERRFI1
		Satb1 KO mouse GSE17490 sample 2215	1/345	0.352914	0.96356	2.31884	2.41515	CD9						NOTCH1 Reactivation (WASHOUT - 2 Hours) human GSE29544 sample 2567	1/372	0.374787	1	2.15054	2.11053	SLX4IP
		FOXA1 OE human GSE49153 sample 2963	1/345	0.352914	0.962492	2.31884	2.41515	ACSL1						HSF1 KD human GSE3697 sample 777	1/372	0.374787	1	2.15054	2.11053	TMEM2
		UBB KO mouse GSE27568 sample 518	1/345	0.352914	0.961426	2.31884	2.41515	ERRFI1						Taf7l KO mouse GSE5510 sample 583	1/372	0.374787	1	2.15054	2.11053	EID3
		POU1F1 OE human GSE64101 sample 2931	1/346	0.353737	0.962602	2.31214	2.40278	ERRFI1						NFKB1 Inactivation (IKK Inhibition) human GSE20667 sample 2577	1/372	0.374787	1	2.15054	2.11053	SPIN4
		Jak1 druginhibition mouse GSE38335 sample 1941	1/346	0.353737	0.961538	2.31214	2.40278	TCP11L2						Arhgap5 KD mouse GSE53388 sample 2314	1/373	0.375583	1	2.14477	2.10032	CENPE
		Pebp1 KO mouse GSE31150 sample 41	1/346	0.353737	0.960477	2.31214	2.40278	ERRFI1						ERG KD human GSE14801 sample 827	1/373	0.375583	1	2.14477	2.10032	TMEM30A
		Bcl11a KO mouse GSE28333 sample 1542	1/346	0.353737	0.959418	2.31214	2.40278	TCP11L2						TET3 DEPLETION human GSE51901 sample 2989	1/373	0.375583	1	2.14477	2.10032	SPIN4
		Setd2 Deficiency mouse GSE10113 sample 550	1/347	0.354559	0.960589	2.30548	2.3905	CD109						Gata1 KD mouse GSE2527 sample 108	1/374	0.376378	1	2.13904	2.09018	SH3BGRL2
		Klf13 KO mouse GSE25502 sample 1821	1/347	0.354559	0.959532	2.30548	2.3905	CD9						ALK druginhibition human GSE50803 sample 1957	1/374	0.376378	1	2.13904	2.09018	ACSL1
		Cav1 Deficiency mouse GSE10849 sample 586	1/347	0.354559	0.958477	2.30548	2.3905	CD9						Otx2 KO mouse GSE27630 sample 78	1/375	0.377173	1	2.13333	2.08011	ELOVL7
		TGM2 KD human GSE23702 sample 740	1/347	0.354559	0.957425	2.30548	2.3905	SESN3						CHEK2 KD human GSE54268 sample 694	1/376	0.377966	1	2.12766	2.07011	ACSL1
		Itk KO mouse GSE12465 sample 1553	1/347	0.354559	0.956376	2.30548	2.3905	IL18R1						Ppargc1a KO mouse GSE43798 sample 1347	1/376	0.377966	1	2.12766	2.07011	TCP11L2
		Des depletion (at 12-14 month old) mouse GSE34388 sample 3048	1/347	0.354559	0.955328	2.30548	2.3905	ACSL1						CHEK1 KD human GSE54268 sample 693	1/377	0.378759	1	2.12202	2.06017	ACSL1
		SYNCRIP OE human GSE4425 sample 110	1/347	0.354559	0.954283	2.30548	2.3905	TMEM30A						Dmd Deficiency mouse GSE897 sample 904	1/377	0.378759	1	2.12202	2.06017	ERRFI1
		Hdac1 KO mouse GSE5583 sample 94	1/348	0.35538	0.955447	2.29885	2.37832	CD9						Pou1f1 Snell mutant PIT1-dw mouse GSE3129 sample 1728	1/378	0.37955	1	2.1164	2.0503	ERRFI1
		KDM6B KD human GSE28155 sample 2984	1/348	0.35538	0.954404	2.29885	2.37832	ACSL1						Gata5 KO mouse GSE47425 sample 413	1/379	0.380341	1	2.11082	2.0405	TMEM2
		EGFR drugactivation rat GSE5282 sample 1866	1/348	0.35538	0.953363	2.29885	2.37832	ERRFI1						Tlr5 KO mouse GSE5113 sample 923	1/380	0.38113	1	2.10526	2.03077	CD9
		Ghr Mutation (569) mouse GSE988 sample 1401	1/349	0.3562	0.954522	2.29226	2.36622	ERRFI1						Gata5 KO mouse GSE47425 sample 77	1/380	0.38113	1	2.10526	2.03077	TMEM2
		Hoxa10 KO mouse GSE6439 sample 1535	1/349	0.3562	0.953484	2.29226	2.36622	IL18R1						NOTCH1 Reactivation (WASHOUT - 4 Hours) human GSE29544 sample 2568	1/380	0.38113	1	2.10526	2.03077	SLX4IP
		Foxp3 Knockin mouse GSE2389 sample 2950	1/349	0.3562	0.952447	2.29226	2.36622	TCP11L2						KDM4C natural variation human GSE41040 sample 616	1/380	0.38113	1	2.10526	2.03077	CENPE
		ZNF217 OE human GSE35511 sample 1079	1/349	0.3562	0.951413	2.29226	2.36622	ERRFI1						Rorc KO mouse GSE27241 sample 1686	1/382	0.382706	1	2.09424	2.01149	CENPE
		Pla2g4a KO mouse GSE46533 sample 1525	1/349	0.3562	0.950381	2.29226	2.36622	EID3						Ahr KO mouse GSE19411 sample 1468	1/382	0.382706	1	2.09424	2.01149	CD9
		NPTX1 KO human GSE34551 sample 1673	1/350	0.357019	0.951535	2.28571	2.35421	CENPE						Pparg OE mouse GSE10192 sample 2733	1/383	0.383493	1	2.08877	2.00195	CD109
		Scd1 KO mouse GSE3889 sample 2654	1/350	0.357019	0.950505	2.28571	2.35421	ERRFI1						NOTCH1 Reactivation (WASHOUT - 2 Hours) human GSE29544 sample 2571	1/385	0.385063	1	2.07792	1.98306	CENPE
		TCF4 DN human GSE18560 sample 1275	1/350	0.357019	0.949477	2.28571	2.35421	ACSL1						Bmpr2 R899X mutation mouse GSE28043 sample 1736	1/385	0.385063	1	2.07792	1.98306	CD109
		Tcf12 KO mouse GSE27402 sample 2168	1/351	0.357837	0.950625	2.2792	2.34229	IL18R1						NR2C2 KD human GSE16219 sample 2628	1/388	0.387412	1	2.06186	1.95519	CENPE
		MYC Silencing human GSE22139 sample 1007	1/351	0.357837	0.9496	2.2792	2.34229	ERRFI1						Srf KD mouse GSE1948 sample 1156	1/390	0.388973	1	2.05128	1.93692	CD9
		CCND1 KD human GSE48989 sample 2202	1/351	0.357837	0.948576	2.2792	2.34229	SLX4IP						NRAS KD human GSE12445 sample 2758	1/391	0.389752	1	2.04604	1.92787	TMEM30A
		Atm KO mouse GSE2118 sample 2724	1/351	0.357837	0.947555	2.2792	2.34229	CD9						Hspa9 heterocygotic for Hspa9+/- mouse GSE65588 sample 1344	1/391	0.389752	1	2.04604	1.92787	TCP11L2
		Lep KO mouse GSE3293 sample 2723	1/351	0.357837	0.946536	2.2792	2.34229	STARD4						SYK druginhibition human GSE34176 sample 1930	1/392	0.39053	1	2.04082	1.91888	ACSL1
		Ffar4 KO mouse GSE32095 sample 534	1/352	0.358654	0.947679	2.27273	2.33045	CD9						SYK druginhibition human GSE43510 sample 2021	1/393	0.391307	1	2.03562	1.90995	ACSL1
		TIAM1 KD human GSE45130 sample 2236	1/352	0.358654	0.946662	2.27273	2.33045	TMEM2						Il10 KO mouse GSE39859 sample 1097	1/393	0.391307	1	2.03562	1.90995	IL18R1
		Zfx KO mouse GSE7069 sample 177	1/352	0.358654	0.945647	2.27273	2.33045	ERRFI1						PARK7 KD human GSE17204 sample 2446	1/394	0.392083	1	2.03046	1.90108	CD9
		OLR1 OE human GSE13139 sample 1008	1/353	0.35947	0.946784	2.26629	2.3187	STARD4						Dmd Deficiency mouse GSE1026 sample 926	1/395	0.392858	1	2.02532	1.89227	CD9
		Twist1 OE mouse GSE50002 sample 1071	1/353	0.35947	0.945771	2.26629	2.3187	TCP11L2						Mfi2 KO mouse GSE4523 sample 975	1/395	0.392858	1	2.02532	1.89227	CD9
		Mmp10 KO mouse GSE7957 sample 2748	1/353	0.35947	0.944761	2.26629	2.3187	STARD4						BAP1 KO human GSE36895 sample 1495	1/395	0.392858	1	2.02532	1.89227	IL18R1
		MIR517A OE human GSE20679 sample 2561	1/353	0.35947	0.943753	2.26629	2.3187	SH3BGRL2						Mybl1 KO mouse GSE28025 sample 377	1/396	0.393632	1	2.0202	1.88351	EID3
		Prkag3 KO mouse GSE4063 sample 3072	1/353	0.35947	0.942746	2.26629	2.3187	ERRFI1						CD24 Reduced expression human GSE2779 sample 120	1/396	0.393632	1	2.0202	1.88351	CD9
		Fmr1 KO mouse GSE40630 sample 2419	1/354	0.360285	0.943878	2.25989	2.30703	SH3BGRL2						TP53BP1 KD human GSE54268 sample 697	1/396	0.393632	1	2.0202	1.88351	ERRFI1
		Sirt3 KO mouse GSE27309 sample 42	1/354	0.360285	0.942874	2.25989	2.30703	ERRFI1						Tmod3 KO mouse GSE51960 sample 66	1/396	0.393632	1	2.0202	1.88351	TCP11L2
		Ppargc1a Deficiency mouse GSE52550 sample 338	1/354	0.360285	0.941872	2.25989	2.30703	SESN3						Dmd Deficiency mouse GSE897 sample 907	1/397	0.394405	1	2.01511	1.87481	ACSL1
		Abca1 Heterozygotic knockout (Abca1+/-) mouse GSE614 sample 1293	1/354	0.360285	0.940872	2.25989	2.30703	ERRFI1						Ahnak KO mouse GSE37218 sample 2510	1/397	0.394405	1	2.01511	1.87481	ERRFI1
		Ahr KO mouse GSE44715 sample 1466	1/355	0.361099	0.941998	2.25352	2.29544	IL18R1						Atf2 KO mouse GSE9328 sample 2544	1/397	0.394405	1	2.01511	1.87481	CD9
		Zmpste24 Deficiency mouse GSE25257 sample 533	1/355	0.361099	0.941	2.25352	2.29544	CD9						Runx1 KO mouse GSE46970 sample 1446	1/399	0.395949	1	2.00501	1.85758	CD9
		Abcb4 KO mouse GSE4612 sample 312	1/356	0.361912	0.942121	2.24719	2.28394	ERRFI1						LMO3 KD human GSE41712 sample 1789	1/399	0.395949	1	2.00501	1.85758	ERV3-1
		Irf8 KO mouse GSE24972 sample 2997	1/356	0.361912	0.941125	2.24719	2.28394	EID3						RNF40 KD human GSE38173 sample 1378	1/400	0.39672	1	2	1.84905	SPIN4
		Ovol2 KO mouse GSE53923 sample 1486	1/356	0.361912	0.940131	2.24719	2.28394	ERRFI1						IGF1R OE human GSE5225 sample 2977	1/400	0.39672	1	2	1.84905	ACSL1
		Smarca4 KO mouse GSE41608 sample 2383	1/357	0.362724	0.941246	2.2409	2.27252	ERRFI1						Dmrt1 KO mouse GSE27261 sample 2740	1/400	0.39672	1	2	1.84905	EID3
		Runx1 KO mouse GSE34292 sample 2397	1/357	0.362724	0.940255	2.2409	2.27252	ERRFI1						Il1rn KO mouse GSE7705 sample 1690	1/400	0.39672	1	2	1.84905	IL18R1
		Iltifb KO mouse GSE65472 sample 2663	1/358	0.363535	0.941365	2.23464	2.26118	SESN3						UBB KO mouse GSE27568 sample 523	1/402	0.398258	1	1.99005	1.83215	EID3
		Nfe2l2 KO mouse GSE867 sample 726	1/358	0.363535	0.940375	2.23464	2.26118	ACSL1						Dmd Deficiency mouse GSE1471 sample 641	1/402	0.398258	1	1.99005	1.83215	ACSL1
		Dmd Deficiency mouse GSE1026 sample 927	1/358	0.363535	0.939387	2.23464	2.26118	ERRFI1						NRAS DEPLETION - siRNA siMut12 human GSE12445 sample 1024	1/403	0.399025	1	1.98511	1.82378	TMEM30A
		Rag1 KO mouse GSE6858 sample 1240	1/358	0.363535	0.938402	2.23464	2.26118	CEP135						Ikbkb KO mouse GSE22223 sample 2779	1/404	0.399792	1	1.9802	1.81547	ERRFI1
		Sirt7 KO mouse GSE50076 sample 2580	1/359	0.364345	0.939507	2.22841	2.24992	CD9						Dicer1 KO mouse GSE44162 sample 1501	1/406	0.401322	1	1.97044	1.799	CD109
		EWSR1 KD human GSE27524 sample 495	1/360	0.365154	0.940607	2.22222	2.23874	CD9						HSF1 KD human GSE3697 sample 2093	1/406	0.401322	1	1.97044	1.799	TMEM2
		FLI1 KD human GSE27524 sample 1597	1/361	0.365963	0.941703	2.21607	2.22764	CD9						MYC KD human GSE5823 sample 2206	1/408	0.402849	1	1.96078	1.78273	SH3BGRL2
		Dicer1 Deficiency - Null Deletion mouse GSE35844 sample 1226	1/361	0.365963	0.940719	2.21607	2.22764	TMEM30A						CHEK1 KD human GSE54268 sample 692	1/408	0.402849	1	1.96078	1.78273	ACSL1
		Pgr KO mouse GSE39920 sample 3080	1/362	0.36677	0.941809	2.20994	2.21662	ACSL1						Nsun2 KO mouse GSE39480 sample 2516	1/408	0.402849	1	1.96078	1.78273	PTAR1
		L1cam KO mouse GSE13984 sample 1017	1/363	0.367576	0.942895	2.20386	2.20568	ACSL1						Tlr4 KO mouse GSE20715 sample 1144	1/411	0.405132	1	1.94647	1.75872	CD9
		Abcb4 KO mouse GSE4612 sample 974	1/363	0.367576	0.941913	2.20386	2.20568	ERRFI1						ATM KD human GSE54268 sample 688	1/412	0.405891	1	1.94175	1.75081	ACSL1
		NPTX1 KD human GSE34551 sample 1674	1/363	0.367576	0.940933	2.20386	2.20568	CD9						Cstb KO mouse GSE47516 sample 2730	1/413	0.40665	1	1.93705	1.74296	CD9
		Map3k1 knockout mouse GSE39240 sample 1998	1/363	0.367576	0.939955	2.20386	2.20568	SLX4IP						Lmx1b KO mouse GSE10516 sample 84	1/415	0.408163	1	1.92771	1.7274	CENPE
		MYC KD human GSE5823 sample 2702	1/363	0.367576	0.938979	2.20386	2.20568	SPIN4						RAP1A KO human GSE61900 sample 2904	1/415	0.408163	1	1.92771	1.7274	TMEM2
		MTDH KD human GSE9187 sample 2693	1/364	0.368381	0.940059	2.1978	2.19481	CD9						Pten KD mouse GSE29010 sample 2875	1/415	0.408163	1	1.92771	1.7274	CD109
		Dmd Deficiency mouse GSE897 sample 908	1/364	0.368381	0.939085	2.1978	2.19481	CD9						Smarca4 DEPLETION mouse GSE5371 sample 747	1/416	0.408919	1	1.92308	1.71969	PLD1
		SYK KD human GSE16200 sample 468	1/365	0.369185	0.940161	2.19178	2.18402	CENPE						Xbp1 KO mouse GSE52857 sample 2765	1/420	0.411932	1	1.90476	1.68933	STARD4
		Cdk4 Heterozygotic knockout (Cdk4 +/-) mouse GSE614 sample 1361	1/365	0.369185	0.939189	2.19178	2.18402	ERRFI1						CCAR2 KD human GSE54707 sample 1072	1/422	0.413432	1	1.89573	1.67443	ELOVL7
		TP63 Over-expression of TAp63&Icirc;&sup3; isoform human GSE20286 sample 2455	1/365	0.369185	0.938218	2.19178	2.18402	TMEM2						Irak4 IRAK4 kinase deficient mutant mouse GSE9037 sample 1131	1/426	0.416423	1	1.87793	1.64517	ERRFI1
		Zfp42 KD mouse GSE9978 sample 1335	1/365	0.369185	0.93725	2.19178	2.18402	CD9						Prkcz KO mouse GSE29145 sample 320	1/427	0.417168	1	1.87354	1.63797	ERRFI1
		Dgcr8 KO mouse GSE58493 sample 2475	1/365	0.369185	0.936284	2.19178	2.18402	ACSL1						S1pr2 KO mouse GSE7191 sample 2555	1/432	0.420881	1	1.85185	1.6026	TMEM30A
		Stat3 Actvation of gene product mouse GSE21060 sample 3063	1/365	0.369185	0.93532	2.19178	2.18402	EID3						Esr2 KO mouse GSE1050 sample 901	1/433	0.421621	1	1.84758	1.59565	ACSL1
		TNF Stimulation of gene product human GSE2638 sample 3111	1/366	0.369988	0.93639	2.18579	2.1733	CD9						DROSHA KD human GSE6767 sample 805	1/436	0.423835	1	1.83486	1.57506	STARD4
		PIK3CA OE human GSE3737 sample 1590	1/367	0.37079	0.937456	2.17984	2.16266	CD9						Mecom KO mouse GSE11557 sample 581	1/438	0.425307	1	1.82648	1.56154	KDSR
		CYTL1 OE human GSE23702 sample 1569	1/367	0.37079	0.936493	2.17984	2.16266	ERRFI1						Nfe2l2 KO mouse GSE29632 sample 2152	1/439	0.426041	1	1.82232	1.55484	TCP11L2
		ALOX5AP OE human GSE23702 sample 1566	1/367	0.37079	0.935533	2.17984	2.16266	ERRFI1						NR4A2 OE human GSE58475 sample 1431	1/439	0.426041	1	1.82232	1.55484	ERRFI1
		CTNNB1 KO mouse GSE43628 sample 2249	1/367	0.37079	0.934574	2.17984	2.16266	CD9						PRLH OE human GSE36314 sample 2691	1/440	0.426775	1	1.81818	1.54818	CD9
		Akt2 knockout mouse GSE19079 sample 1983	1/368	0.371592	0.935635	2.17391	2.15209	ACSL1						MYC KD human GSE5823 sample 2220	1/448	0.432611	1	1.78571	1.49628	SH3BGRL2
		Pten PTEN F341V mouse GSE64303 sample 2252	1/368	0.371592	0.934678	2.17391	2.15209	SH3BGRL2						Rb1 KO mouse GSE52157 sample 2829	1/450	0.434061	1	1.77778	1.48368	TCP11L2
		CDK19 knockdown human GSE38061 sample 2050	1/368	0.371592	0.933724	2.17391	2.15209	TMEM2						Ahr KO mouse GSE48130 sample 1464	1/451	0.434785	1	1.77384	1.47744	CD9
		SYK druginhibition human GSE43510 sample 2070	1/368	0.371592	0.932771	2.17391	2.15209	SPIN4						Rora KO mouse GSE23736 sample 1154	1/457	0.439108	1	1.75055	1.44072	ACSL1
		Dmd Deficiency mouse GSE897 sample 913	1/369	0.372392	0.933827	2.16802	2.14159	CD9						Klf15 Deficiency mouse GSE7137 sample 676	1/458	0.439826	1	1.74672	1.43472	ACSL1
		Rfwd2 KO mouse GSE18636 sample 2994	1/369	0.372392	0.932876	2.16802	2.14159	SPIN4						Zbtb7b KO mouse GSE17812 sample 1681	1/459	0.440543	1	1.74292	1.42876	IL18R1
		Ppargc1a KO mouse GSE5786 sample 326	1/369	0.372392	0.931927	2.16802	2.14159	SESN3						SYNCRIP OE human GSE4209 sample 109	1/469	0.447661	1	1.70576	1.37095	IL18R1
		Igf1 KO mouse GSE65202 sample 1320	1/370	0.373191	0.932978	2.16216	2.13117	IL18R1						UBB KO mouse GSE27568 sample 521	1/474	0.451187	1	1.68776	1.34325	EID3
		OLR1 OE human GSE13139 sample 460	1/370	0.373191	0.932031	2.16216	2.13117	STARD4						Gnmt KO mouse GSE45701 sample 1496	1/476	0.452591	1	1.68067	1.33238	ACSL1
		IRX5 KO mouse GSE38826 sample 2744	1/372	0.374787	0.935066	2.15054	2.11053	TCP11L2						MYB OE human GSE2816 sample 2154	1/477	0.453292	1	1.67715	1.32699	ACSL1
		OLR1 OE human GSE13139 sample 459	1/372	0.374787	0.934119	2.15054	2.11053	STARD4						Parp2 KO mouse GSE54864 sample 1474	1/485	0.458869	1	1.64948	1.28493	CD9
		TGM2 KO human GSE23702 sample 1564	1/373	0.375583	0.935156	2.14477	2.10032	ERRFI1						E2f8 KO mouse GSE52157 sample 2828	1/485	0.458869	1	1.64948	1.28493	SESN3
		Kras Knock-down, shRNA mouse GSE15326 sample 2247	1/373	0.375583	0.934211	2.14477	2.10032	SESN3						Cldn2 OE mouse GSE46006 sample 1551	1/492	0.463704	1	1.62602	1.24961	CD109
		Mn1 OE mouse GSE13189 sample 2305	1/373	0.375583	0.933267	2.14477	2.10032	ELOVL7						TREM2 KD human GSE3624 sample 2471	1/502	0.470538	1	1.59363	1.2014	CD9
		Scd1 Deficiency mouse GSE3889 sample 848	1/375	0.377173	0.936272	2.13333	2.08011	ERRFI1						Il10 KO mouse GSE25846 sample 3062	1/524	0.485282	1	1.52672	1.10386	ACSL1
		Flnb KO mouse GSE10989 sample 2596	1/375	0.377173	0.935328	2.13333	2.08011	IL18R1						Prmt1 KD mouse GSE47214 sample 1707	1/534	0.491852	1	1.49813	1.06304	CD109
		Pten KO mouse GSE16073 sample 2322	1/376	0.377966	0.936351	2.12766	2.07011	SH3BGRL2						Crem KO mouse GSE29593 sample 2559	1/539	0.495107	1	1.48423	1.04338	ACSL1
		FOXL2 OE human GSE39890 sample 2737	1/376	0.377966	0.935409	2.12766	2.07011	SPIN4						Hprt KO mouse GSE48790 sample 1450	1/543	0.497697	1	1.4733	1.02801	ERRFI1
		Erbb2 druginhibition mouse GSE4066 sample 1853	1/377	0.378759	0.936428	2.12202	2.06017	ERRFI1						Gata3 OE mouse GSE12999 sample 2531	1/594	0.529617	1	1.3468	0.856029	ERRFI1
		Nfe2l1 KO mouse GSE867 sample 893	1/377	0.378759	0.935488	2.12202	2.06017	CD9
		GSK3B knockdown human GSE35351 sample 1934	1/377	0.378759	0.93455	2.12202	2.06017	STARD4
		MTDH KD human GSE59057 sample 2955	1/377	0.378759	0.933614	2.12202	2.06017	EID3
		IRF4 KD human GSE22036 sample 2601	1/378	0.37955	0.934628	2.1164	2.0503	STARD4
		Pycard KO mouse GSE25205 sample 2680	1/378	0.37955	0.933693	2.1164	2.0503	ERRFI1
		Dmd Deficiency mouse GSE1025 sample 920	1/379	0.380341	0.934703	2.11082	2.0405	CD9
		TFPI OE human GSE30037 sample 2338	1/379	0.380341	0.93377	2.11082	2.0405	CENPE
		Rnf2 VR mouse GSE19076 sample 2170	1/379	0.380341	0.932839	2.11082	2.0405	CD9
		Eed VR mouse GSE19076 sample 2171	1/379	0.380341	0.93191	2.11082	2.0405	CD9
		Rps6ka3 knockout mouse GSE22137 sample 2046	1/380	0.38113	0.932916	2.10526	2.03077	TMEM30A
		Stat1 Stat1 delta beta (db), deficient for STAT1 dimer without C-termi mouse GSE48970 sample 1521	1/380	0.38113	0.931988	2.10526	2.03077	SPIN4
		BMI1 OE mouse GSE20958 sample 1644	1/381	0.381919	0.932989	2.09974	2.0211	CD9
		Tlr5 KO mouse GSE5113 sample 921	1/381	0.381919	0.932064	2.09974	2.0211	CD9
		Adrb1 mutation, beta1-Arg389 mouse GSE11887 sample 1268	1/381	0.381919	0.93114	2.09974	2.0211	CD9
		Nr0b2 KO mouse GSE40775 sample 2398	1/382	0.382706	0.932136	2.09424	2.01149	CD9
		IRS4 KO mouse GSE2556 sample 2540	1/383	0.383493	0.933128	2.08877	2.00195	CD9
		NOTCH1 Reactivation (WASHOUT - 2 Hours) human GSE29544 sample 2569	1/384	0.384279	0.934116	2.08333	1.99247	TMEM2
		MYC KD human GSE5823 sample 140	1/384	0.384279	0.933194	2.08333	1.99247	STARD4
		Dgcr8 KO mouse GSE58493 sample 2477	1/385	0.385063	0.934177	2.07792	1.98306	ACSL1
		Rad21 KD mouse GSE23923 sample 1330	1/386	0.385847	0.935157	2.07254	1.97371	CD109
		USF1 OE human GSE17300 sample 2973	1/386	0.385847	0.934236	2.07254	1.97371	ACSL1
		Cebpg KO mouse GSE47777 sample 3104	1/386	0.385847	0.933318	2.07254	1.97371	ERRFI1
		Cstb KO mouse GSE47516 sample 45	1/387	0.38663	0.934292	2.06718	1.96442	CD9
		Pparg OE mouse GSE2192 sample 863	1/387	0.38663	0.933375	2.06718	1.96442	ACSL1
		Srf homozygous Srf mutant 81 (constitutive Srf treatment) mouse GSE1948 sample 1399	1/388	0.387412	0.934346	2.06186	1.95519	CD9
		Snai1 KO mouse GSE53107 sample 1448	1/388	0.387412	0.933431	2.06186	1.95519	CENPE
		Cav3 KO mouse GSE12881 sample 44	1/389	0.388193	0.934397	2.05656	1.94602	CENPE
		CTNNB1 VR mouse GSE28476 sample 2186	1/391	0.389752	0.937232	2.04604	1.92787	STARD4
		FLI1 KD human GSE27524 sample 1600	1/391	0.389752	0.936317	2.04604	1.92787	CD9
		IRF1 OE human GSE26817 sample 2502	1/391	0.389752	0.935404	2.04604	1.92787	IL18R1
		MIR122 KO mouse GSE27713 sample 2407	1/393	0.391307	0.938221	2.03562	1.90995	CD9
		Phgdh KO mouse GSE8555 sample 152	1/393	0.391307	0.937307	2.03562	1.90995	SESN3
		Rb1 Deficiency mouse GSE6787 sample 671	1/393	0.391307	0.936395	2.03562	1.90995	ERRFI1
		SOX11 DEPLETION human GSE34763 sample 353	1/393	0.391307	0.935485	2.03562	1.90995	CENPE
		Rp1 KO mouse GSE128 sample 1778	1/393	0.391307	0.934577	2.03562	1.90995	CD9
		Kcnip3 KO mouse GSE16874 sample 1030	1/394	0.392083	0.935522	2.03046	1.90108	CD9
		Dgcr8 KO mouse GSE58493 sample 2478	1/394	0.392083	0.934616	2.03046	1.90108	ACSL1
		Akt1 knockout mouse GSE39699 sample 1977	1/395	0.392858	0.935557	2.02532	1.89227	IL18R1
		Zfp322a KD mouse GSE45139 sample 1709	1/395	0.392858	0.934652	2.02532	1.89227	LRRC28
		Eed KO mouse GSE49305 sample 1482	1/396	0.393632	0.935589	2.0202	1.88351	CD9
		Tsc1 Deficiency mouse GSE29797 sample 373	1/396	0.393632	0.934686	2.0202	1.88351	STARD4
		IL1B Challenge human GSE26315 sample 3057	1/396	0.393632	0.933785	2.0202	1.88351	CENPE
		Pcgf6 KD mouse GSE56126 sample 1340	1/397	0.394405	0.934718	2.01511	1.87481	CD109
		Dmd Deficiency mouse GSE1008 sample 1633	1/397	0.394405	0.933818	2.01511	1.87481	CD9
		Cnr1 KO mouse GSE7694 sample 663	1/399	0.395949	0.936572	2.00501	1.85758	CD9
		Pou5f1 KD mouse GSE56853 sample 1336	1/399	0.395949	0.935672	2.00501	1.85758	ERRFI1
		CTNNB1 beta-catenin S37A mutant human GSE1473 sample 1217	1/400	0.39672	0.936593	2	1.84905	CD9
		Bmpr2 Delx4 mutation mouse GSE28043 sample 1735	1/401	0.397489	0.93751	1.99501	1.84057	CENPE
		Il2 KO mouse GSE23398 sample 1487	1/402	0.398258	0.938423	1.99005	1.83215	SESN3
		Htt Gain of function by knock in of htt cag repeat length-7/45 mouse GSE26001 sample 1626	1/402	0.398258	0.937525	1.99005	1.83215	CENPE
		Hras mouse GSE3530 sample 990	1/403	0.399025	0.938434	1.98511	1.82378	CD9
		Mapk14 KD mouse GSE7342 sample 560	1/404	0.399792	0.939339	1.9802	1.81547	SPIN4
		FLI1 KD human GSE27524 sample 1601	1/405	0.400558	0.94024	1.97531	1.80721	CD9
		Tsc1 KO mouse GSE55490 sample 1483	1/406	0.401322	0.941137	1.97044	1.799	SESN3
		ERBB3 OE human GSE37009 sample 2741	1/406	0.401322	0.940241	1.97044	1.799	SESN3
		IKBKB expression of a constitutively active allele of the I&Icirc;&ord human GSE17129 sample 2974	1/409	0.403611	0.944703	1.95599	1.77468	ACSL1
		NET1 KD human GSE26309 sample 464	1/410	0.404372	0.945585	1.95122	1.76667	CENPE
		Srf homozygous Srf mutant 100 (non-binding Srf treatment) mouse GSE1948 sample 1397	1/410	0.404372	0.944687	1.95122	1.76667	CD9
		RB1 KD human GSE50532 sample 651	1/411	0.405132	0.945565	1.94647	1.75872	STARD4
		NFE2L2 KD human GSE38332 sample 2212	1/411	0.405132	0.944669	1.94647	1.75872	STARD4
		Sgpl1 Deficiency mouse GSE18745 sample 548	1/412	0.405891	0.945543	1.94175	1.75081	CD9
		Map2k7 mouse GSE3530 sample 994	1/414	0.407407	0.948175	1.93237	1.73515	CD9
		Dicer1 KD mouse GSE57511 sample 891	1/414	0.407407	0.947279	1.93237	1.73515	SESN3
		Ache AChE-S over-expressor mutation mouse GSE31458 sample 2433	1/415	0.408163	0.948142	1.92771	1.7274	SH3BGRL2
		Cstb KO mouse GSE47516 sample 226	1/415	0.408163	0.947247	1.92771	1.7274	CD9
		Tada3 Conditional KO on inmortalized MEFs mouse GSE37542 sample 3085	1/416	0.408919	0.948106	1.92308	1.71969	TCP11L2
		KLF4 OE human GSE3113 sample 2071	1/417	0.409673	0.948961	1.91847	1.71203	CD9
		Eed KO mouse GSE49305 sample 1479	1/418	0.410427	0.949812	1.91388	1.70442	ACSL1
		Htt Gain of function by knock in of htt cag repeat length-7/16 mouse GSE26001 sample 1625	1/419	0.41118	0.95066	1.90931	1.69685	SESN3
		Myc myc +/- vs. WT mouse GSE55272 sample 1826	1/419	0.41118	0.949767	1.90931	1.69685	IL18R1
		MIR122 KO mouse GSE31453 sample 2408	1/419	0.41118	0.948876	1.90931	1.69685	CD9
		CD44 KD human GSE20914 sample 2612	1/419	0.41118	0.947987	1.90931	1.69685	TMEM2
		Dmd Deficiency mouse GSE897 sample 912	1/419	0.41118	0.947099	1.90931	1.69685	CD9
		Dmd Deficiency mouse GSE1008 sample 1634	1/422	0.413432	0.951397	1.89573	1.67443	ERRFI1
		Rb1 Deficiency mouse GSE934 sample 932	1/422	0.413432	0.950508	1.89573	1.67443	SH3BGRL2
		POU5F1 KD human GSE21135 sample 1329	1/423	0.414181	0.951341	1.89125	1.66705	SH3BGRL2
		ANCR KD human GSE34528 sample 2610	1/423	0.414181	0.950453	1.89125	1.66705	ELOVL7
		Kat5 KD mouse GSE31008 sample 1323	1/424	0.414929	0.951283	1.88679	1.65971	TCP11L2
		Foxo1 KD mouse GSE6623 sample 504	1/425	0.415677	0.952108	1.88235	1.65242	ERRFI1
		Prkcz KO mouse GSE29145 sample 1242	1/427	0.417168	0.954636	1.87354	1.63797	ERRFI1
		Bcl11b KO mouse GSE9330 sample 28	1/429	0.418656	0.957151	1.8648	1.62369	SESN3
		Ffar4 KO mouse GSE32095 sample 440	1/429	0.418656	0.956262	1.8648	1.62369	ACSL1
		Ighmbp2 mutation Ighmbp2nmd-2J (homozygous) mouse GSE3075 sample 1731	1/432	0.420881	0.960453	1.85185	1.6026	CD9
		Htt Knock-in mouse GSE26001 sample 2936	1/436	0.423835	0.966297	1.83486	1.57506	SESN3
		Dnmt1 KO mouse GSE27434 sample 1052	1/439	0.426041	0.970428	1.82232	1.55484	IL18R1
		NCOA1 KO human GSE28645 sample 1244	1/439	0.426041	0.96953	1.82232	1.55484	IL18R1
		Ikzf1 KO mouse GSE46093 sample 2547	1/439	0.426041	0.968634	1.82232	1.55484	SPIN4
		FLI1 KD human GSE27524 sample 1598	1/440	0.426775	0.969406	1.81818	1.54818	CD9
		Dgcr8 KO mouse GSE16923 sample 1456	1/440	0.426775	0.968511	1.81818	1.54818	CD109
		Zfp42 KD mouse GSE9978 sample 1334	1/440	0.426775	0.967619	1.81818	1.54818	CD9
		EWSR1 KD human GSE27524 sample 496	1/442	0.428239	0.970045	1.80995	1.53497	CD9
		CHRNA9 KO mouse GSE18567 sample 2364	1/443	0.42897	0.970806	1.80587	1.52843	TMEM2
		Erbb3 drugactivation mouse GSE21463 sample 1899	1/443	0.42897	0.969914	1.80587	1.52843	CENPE
		Setdb1 KO mouse GSE28593 sample 2205	1/443	0.42897	0.969024	1.80587	1.52843	ERRFI1
		Cbfb Truncation of gene product mouse GSE21155 sample 2949	1/444	0.4297	0.969782	1.8018	1.52192	CD9
		Prmt6 OE mouse GSE27685 sample 1424	1/445	0.430429	0.970537	1.79775	1.51546	ERRFI1
		Mbd2 KO mouse GSE48653 sample 1051	1/454	0.436951	0.984339	1.76211	1.45892	CD9
		Myc Activation - 2 hours mouse GSE4356 sample 750	1/459	0.440543	0.991523	1.74292	1.42876	ERRFI1
		ADRB1 Beta-1 receptor blocker (METOPROLOL) human GSE3356 sample 2278	1/469	0.447661	1	1.70576	1.37095	TMEM30A
		Bcl6 KO mouse GSE40493 sample 2772	1/471	0.449074	1	1.69851	1.35978	CENPE
		SIRT6 OE human GSE28548 sample 1117	1/518	0.481301	1	1.5444	1.12936	EID3
		PTHLH siRNA human GSE4292 sample 465	1/521	0.483295	1	1.53551	1.11651	CD9
		PAX5 OE human GSE44244 sample 574	1/558	0.507295	1	1.43369	0.972993	ERRFI1
		Cdx2 KO mouse GSE12999 sample 773	1/594	0.529617	1	1.3468	0.856029	ERRFI1

## Sheet: Ligands
25 genes	Term	Overlap	P-value	Odds Ratio	Combined Score	Genes	Ligand Perturbations from GEO up				25 genes	Term	Overlap	P-value	Odds Ratio	Combined Score	Genes	Ligand Perturbations from GEO down
25-gene fb-PMT pathway activation & inteference signature in K562 cells	estradiol human MCF-7 breast cancer cells GDS3283 ligand:43	4/433	0.0019109	7.3903	46.2646	PTAR1;TMEM2;CEP135;SLX4IP					25-gene fb-PMT pathway activation & inteference signature in K562 cells	interleukin 28B human hepatocyte GDS4390 ligand:189	5/201	4.40022e-06	19.9005	245.45	CENPE;TMEM2;SESN3;CD109;SH3BGRL2
	triiodothyronine (T3) human HepG2 cells GDS3945 ligand:69	3/311	0.00664734	7.71704	38.6897	ERRFI1;STARD4;ACSL1						Thyroid hormone human Endometrial cells GDS4987 ligand:168	3/378	0.0113167	6.34921	28.4538	TMEM30A;LRRC28;CD9
	TNFSF11 (RANKL) human monocyte-derived macrophage GSE72292 ligand:239	3/316	0.00694564	7.59494	37.7441	ACSL1;ELOVL7;IL18R1						interferon-y human keratinocyte GDS4601 ligand:177	2/217	0.0298426	7.37327	25.8936	CENPE;CD109
	triiodothyronine (T3) human HepG2 cells GDS3945 ligand:66	3/320	0.00718997	7.5	37.013	ERRFI1;STARD4;ACSL1						17beta-estradiol human MCF-7 cells GSE5840 ligand:84	2/247	0.0378184	6.47773	21.2143	STARD4;ELOVL7
	estrogen human human epithelial ovarian cancer (EOC) cells GDS4066 ligand:64	3/325	0.00750253	7.38462	36.1293	ERRFI1;CENPE;EID3						triiodothyronine (T3) human HepG2 cells GDS3945 ligand:68	2/268	0.0438362	5.97015	18.6704	TMEM2;SH3BGRL2
	triiodothyronine (T3) human HepG2 cells GDS3945 ligand:65	3/362	0.0100673	6.62983	30.487	ERRFI1;ACSL1;CD9						interleukin 28B human hepatocyte GDS4390 ligand:183	2/271	0.0447236	5.90406	18.3454	TMEM2;ELOVL7
	estradiol mouse mammary cells GSE46116 ligand:117	3/390	0.0123104	6.15385	27.0604	ERRFI1;CENPE;TCP11L2						interferon-&Icirc;&plusmn; human hepatocyte GDS4390 ligand:181	2/277	0.0465187	5.77617	17.7207	SH3BGRL2;ELOVL7
	growth hormone mouse 3T3-F442A adipocytes GDS1489 ligand:10	2/196	0.0247241	8.16327	30.2039	ERRFI1;ACSL1						CHEBI:60311 human Kidney GDS3945 ligand:170	2/278	0.0468205	5.7554	17.6198	TMEM2;SH3BGRL2
	Growth hormone mouse Adipocytes GDS1489 ligand:171	2/232	0.0337361	6.89655	23.3737	ERRFI1;ACSL1						progesterone mouse uterus GSE31406 ligand:161	2/279	0.047123	5.73477	17.5197	SESN3;TCP11L2
	growth hormone mouse 3T3-F442A adipocytes GDS1489 ligand:11	2/246	0.0375405	6.50407	21.3485	ERRFI1;ACSL1						triiodothyronine (T3) human HepG2 cells GDS3945 ligand:66	2/280	0.0474263	5.71429	17.4204	TMEM2;SH3BGRL2
	calcitriol human RWPE1 prostate epithelial cell line GDS3761 ligand:201	2/276	0.0462177	5.7971	17.8226	ACSL1;ELOVL7						progesterone mouse uterus GSE31406 ligand:162	2/282	0.048035	5.67376	17.2245	SESN3;TCP11L2
	testosterone mouse liver GSE13388 ligand:158	2/287	0.0495695	5.57491	16.7492	ERRFI1;ACSL1						estradiol human estrogen receptor (ER)-positive MCF7 breast cancer cells GDS3217 ligand:40	2/292	0.0511218	5.47945	16.2934	TMEM30A;CD9
	17beta-estradiol mouse ovarian cancer cells GSE45271 ligand:94	2/289	0.0501883	5.53633	16.5646	ERRFI1;SESN3						norepinephrine rat pineal organ GDS3702 ligand:132	2/296	0.0523765	5.40541	15.9422	ACSL1;TCP11L2
	estrogen mouse left lung from ovariectomized animals GDS960 ligand:51	2/298	0.053008	5.36913	15.7708	ERRFI1;TMEM2						triiodothyronine (T3) human HepG2 cells GDS3945 ligand:70	2/297	0.0526919	5.38721	15.8561	TMEM2;SH3BGRL2
	interleukin-10 human PBMC GDS4551 ligand:141	2/298	0.053008	5.36913	15.7708	TMEM2;ACSL1						estrogen mouse left lung from ovariectomized animals GDS960 ligand:51	2/302	0.0542793	5.29801	15.4364	CD9;IL18R1
	interleukin-10 human PBMC GSE59184 ligand:143	2/298	0.053008	5.36913	15.7708	TMEM2;ACSL1						estradiol mouse BAL cells GSE52649 ligand:95	2/318	0.0594731	5.03145	14.1999	STARD4;CD9
	progesterone mouse uterine horn GDS187 ligand:47	2/299	0.0533248	5.35117	15.6862	ERRFI1;IL18R1						insulin-like growth factor-I (IGF-I) human MCF-7 cells GDS3484 ligand:13	2/320	0.0601343	5	14.0559	TMEM30A;CD9
	estrogen mouse beta null aorta GDS3064 ligand:27	2/309	0.0565305	5.17799	14.8762	ERRFI1;SESN3						interleukin-17 human Bronchial epithelial cells GDS3393 ligand:199	2/322	0.060798	4.96894	13.914	CENPE;IL18R1
	17beta-estradiol human MCF-7 cells GSE5840 ligand:83	2/312	0.0575054	5.12821	14.6455	ERRFI1;SPIN4						17beta-estradiol human MCF-7 cells GSE5840 ligand:85	2/324	0.0614643	4.93827	13.7743	STARD4;ELOVL7
	TGF-beta1 mouse renal mesangial MES-13 cells GDS1892 ligand:15	2/314	0.0581587	5.09554	14.4947	ERRFI1;CD9						calcitriol human RWPE1 prostate epithelial cell line GDS3761 ligand:195	2/334	0.0648342	4.79042	13.1062	CENPE;SPIN4
	interleukin-4 human PBMC GSE59184 ligand:146	2/315	0.0584863	5.07937	14.4201	BLOC1S6;CD9						TGF-beta human prostate fibroblasts GSE68164 ligand:240	2/352	0.0710553	4.54545	12.0195	EID3;SH3BGRL2
	triiodothyronine (T3) human HepG2 cells GDS3945 ligand:71	2/316	0.0588146	5.06329	14.3462	ERRFI1;ACSL1						estradiol human MCF-7 breast cancer cells GDS3105 ligand:38	2/371	0.0778283	4.31267	11.0113	TMEM30A;SPIN4
	interleukin-15 human PBMC GSE59184 ligand:144	2/321	0.0604658	4.98442	13.9847	ACSL1;ELOVL7						Interleukin-1 beta human epidermal keratinocytes GDS2611 ligand:56	2/371	0.0778283	4.31267	11.0113	ERRFI1;SH3BGRL2
	progesterone mouse uterus GSE31406 ligand:161	2/321	0.0604658	4.98442	13.9847	ERRFI1;CD9						estrogen mouse lungs from ovariectomized animals GDS960 ligand:49	2/397	0.0874175	4.03023	9.8219	SESN3;IL18R1
	CHEBI:60311 human Kidney GDS3945 ligand:170	2/322	0.060798	4.96894	13.914	ERRFI1;ACSL1						interleukin-33 mouse CD8 T cells GSE72791 ligand:237	2/465	0.114041	3.44086	7.4708	SESN3;TCP11L2
	leptin mouse liver GDS3653 ligand:277	2/323	0.0611309	4.95356	13.8439	ERRFI1;ACSL1						estradiol human estrogen receptor (ER)-positive MCF7 breast cancer cells GDS3217 ligand:39	1/210	0.232062	3.80952	5.56476	TMEM30A
	interleukin-10 human PBMC GSE59184 ligand:142	2/324	0.0614643	4.93827	13.7743	TMEM2;ACSL1						TGF-beta human A549 epithelial cells GDS3710 ligand:250	1/210	0.232062	3.80952	5.56476	EID3
	triiodothyronine (T3) human HepG2 cells GDS3945 ligand:68	2/332	0.0641552	4.81928	13.2359	STARD4;ACSL1						leptin mouse liver GDS3653 ligand:276	1/218	0.23979	3.66972	5.24033	LRRC28
	interleukin-17A human keratinocyte GDS4601 ligand:185	2/333	0.0644944	4.8048	13.1708	ERRFI1;ELOVL7						calcitriol human RWPE1 prostate epithelial cell line GDS3761 ligand:192	1/219	0.240751	3.65297	5.2018	SESN3
	3beta-Adiol(17beta-diol) human MCF7cells GSE33287 ligand:80	2/340	0.0668861	4.70588	12.7283	TMEM2;ERV3-1						TGF-beta human A549 epithelial cells GDS3710 ligand:251	1/221	0.242669	3.61991	5.126	SH3BGRL2
	17beta-estradiol mouse cervical tissue GSE46890 ligand:119	2/348	0.069656	4.5977	12.2491	ACSL1;SH3BGRL2						triiodothyronine (T3) human HepG2 cells GDS3945 ligand:65	1/238	0.258785	3.36134	4.54372	SH3BGRL2
	transforming growth factor-beta human fibroblasts GDS4574 ligand:18	2/362	0.0745944	4.41989	11.4727	STARD4;TMEM2						Interleukin-1B human myometrium GSE68171 ligand:241	1/238	0.258785	3.36134	4.54372	SESN3
	calcium(2+) mouse blastocyst GDS3293 ligand:281	2/377	0.0800092	4.24403	10.7188	CENPE;ELOVL7						17beta-estradiol mouse vagina GSE6931 ligand:88	1/239	0.259723	3.34728	4.51261	ACSL1
	leptin mouse liver GDS3653 ligand:276	2/382	0.0818415	4.18848	10.4836	ERRFI1;ACSL1						Anti-Mullerian hormone rat ovary GDS3199 ligand:249	1/243	0.263462	3.29218	4.39126	CD9
	estradiol human MCF-7 cells GSE46924 ligand:163	2/394	0.086293	4.06091	9.94927	CENPE;SPIN4						Thyroid hormone mouse Cerebellar neuronal cell GDS4484 ligand:169	1/250	0.269962	3.2	4.19032	SESN3
	17beta-estradiol human MCF-7 cells GSE8597 ligand:259	2/397	0.0874175	4.03023	9.8219	CENPE;SPIN4						Insulin mouse Kidney GDS4839 ligand:164	1/256	0.27549	3.125	4.02876	PLD1
	17beta-estradiol human MCF-7 cells GSE8597 ligand:258	2/402	0.0893017	3.9801	9.61486	CENPE;CEP135						Interleukin 1&Icirc;&sup2; rat insulinoma cell line (Pdx1 overexpression) GDS4332 ligand:202	1/265	0.283706	3.01887	3.80322	TMEM30A
	Interleukin 1, beta human amnion mesenchymal cells (AMC) GDS4595 ligand:24	2/443	0.105203	3.61174	8.13314	TMEM2;PLD1						TGF-beta human A549 epithelial cells GDS3710 ligand:252	1/270	0.288232	2.96296	3.68589	SH3BGRL2
	interleukin-1&Icirc;&sup2; human fibroblast GDS4539 ligand:208	2/445	0.105998	3.59551	8.06952	ERRFI1;TMEM2						estrogen mouse right lung from ovariectomized animals GDS960 ligand:52	1/271	0.289134	2.95203	3.66307	CD9
	interferon-&Icirc;&plusmn; human hepatocyte GDS4390 ligand:179	2/488	0.123485	3.27869	6.85783	STARD4;IL18R1						Interleukin 1&Icirc;&sup2; rat insulinoma cell line GDS4332 ligand:186	1/275	0.292731	2.90909	3.57382	TMEM30A
	estrogen mouse alpha null aorta GDS3064 ligand:26	1/119	0.138675	6.72269	13.2815	ERRFI1						17beta-estradiol mouse uterus GSE6931 ligand:86	1/276	0.293627	2.89855	3.55201	CD9
	interleukin-33 mouse CD8 T cells GSE72791 ligand:237	1/135	0.155849	5.92593	11.0155	IL18R1						interleukin-10 human PBMC GSE59184 ligand:142	1/276	0.293627	2.89855	3.55201	CD9
	interleukin-12 mouse CD8 T cells GSE72791 ligand:236	1/168	0.190237	4.7619	7.90231	IL18R1						leptin mouse liver GDS3653 ligand:277	1/277	0.294522	2.88809	3.5304	LRRC28
	estradiol mouse uterus GSE23072 ligand:77	1/181	0.203411	4.41989	7.03879	ACSL1						Interleukin-1 human epidermal keratinocyte GDS3011 ligand:227	1/277	0.294522	2.88809	3.5304	CD9
	estrogen mouse lungs from ovariectomized animals GDS960 ligand:49	1/203	0.225238	3.94089	5.87427	ERRFI1						interleukin-15 human PBMC GSE59184 ligand:144	1/279	0.29631	2.86738	3.48774	CD9
	Interleukin-1 beta mouse embryonic fibroblasts GDS2641 ligand:57	1/208	0.230118	3.84615	5.65062	ERRFI1						Interleukin-6 mouse macrophage (SOCS3 KO) GSE411 ligand:233	1/284	0.300759	2.8169	3.38435	CD9
	estrogen mouse right lung from ovariectomized animals GDS960 ligand:50	1/216	0.237865	3.7037	5.31871	ERRFI1						interleukin-4 human PBMC GSE59184 ligand:146	1/285	0.301646	2.80702	3.36421	ACSL1
	All-trans-retinoic acid human NB4 APL cells (TG2-knockdown) GDS4180 ligand:193	1/220	0.241711	3.63636	5.16369	STARD4						TGF-beta human Panc-1 cells GDS4106 ligand:16	1/286	0.302531	2.7972	3.34425	EID3
	Thyroid hormone human Endometrial cells GDS4987 ligand:168	1/222	0.243626	3.6036	5.08872	ELOVL7						interleukin-15 human PBMC GSE59184 ligand:145	1/289	0.305182	2.76817	3.28539	CD9
	testosterone mouse liver GSE13388 ligand:159	1/235	0.255965	3.40426	4.63903	ACSL1						3beta-Adiol(17beta-diol) human MCF7cells GSE33287 ligand:79	1/289	0.305182	2.76817	3.28539	TMEM30A
	All-trans-retinoic acid human NB4 APL cells (TG2-knockdown) GDS4180 ligand:196	1/237	0.257846	3.37553	4.57516	STARD4						TGF-beta human A549 epithelial cells GDS3710 ligand:254	1/293	0.3087	2.73038	3.20924	SH3BGRL2
	17beta-estradiol mouse prostate gland GSE36630 ligand:127	1/242	0.262529	3.30579	4.42114	CD109						estradiol human MCF-7 breast cancer cells GDS3283 ligand:42	1/296	0.311328	2.7027	3.15381	STARD4
	interleukin-2 mouse Cytotoxic T cell line GDS3222 ligand:203	1/242	0.262529	3.30579	4.42114	ERRFI1						TGF-beta1 human IOSE - immortalized ovarian surface epithelial cell line GDS2975 ligand:257	1/297	0.312202	2.6936	3.13564	IL18R1
	Interleukin-1 beta mouse embryonic fibroblasts GDS2641 ligand:58	1/246	0.266255	3.25203	4.30342	ERRFI1						triiodothyronine (T3) human HepG2 cells GDS3945 ligand:67	1/300	0.314817	2.66667	3.08204	TMEM2
	interleukin-22 human Bronchial epithelial cells GDS3393 ligand:198	1/246	0.266255	3.25203	4.30342	TMEM2						testosterone mouse bed nucleus of the stria terminalis/preoptic area GSE49986 ligand:282	1/300	0.314817	2.66667	3.08204	TMEM2
	estradiol mouse uterus GSE24525 ligand:139	1/247	0.267183	3.23887	4.27472	ERRFI1						progesterone mouse uterine horn GDS187 ligand:47	1/301	0.315686	2.65781	3.06447	ACSL1
	interleukin-4 human PBMC GSE59184 ligand:147	1/251	0.270886	3.18725	4.16273	BLOC1S6						interleukin-10 human PBMC GDS4551 ligand:141	1/302	0.316555	2.64901	3.04704	CD9
	All-trans-retinoic acid human NB4 APL cells GDS4180 ligand:187	1/252	0.271809	3.1746	4.13541	STARD4						interleukin-10 human PBMC GSE59184 ligand:143	1/302	0.316555	2.64901	3.04704	CD9
	All-trans-retinoic acid human NB4 APL cells GDS4180 ligand:190	1/260	0.279153	3.07692	3.92614	STARD4						TGF-beta human A549 epithelial cells GDS3710 ligand:253	1/303	0.317422	2.64026	3.02976	SH3BGRL2
	interleukin-1 rat chondrocyte GDS2472 ligand:228	1/262	0.280978	3.05344	3.87628	ERRFI1						Interleukin 1&Icirc;&sup2; rat insulinoma cell line (Pdx1 overexpression) GDS4332 ligand:204	1/304	0.318288	2.63158	3.01262	TMEM30A
	estradiol human endothelial cells GSE29881 ligand:129	1/263	0.281888	3.04183	3.85169	TMEM30A						17beta-estradiol mouse ovarian cancer cells GSE45271 ligand:94	1/311	0.324323	2.57235	2.8965	PLD1
	Interleukin-13 human Breast cancer - MCF10CA1a cell line (pLKO-shIL13RA2) GSE57677 ligand:243	1/264	0.282798	3.0303	3.82734	EID3						insulin-like growth factor-I (IGF-I) human MCF-7 cells GDS3484 ligand:14	1/312	0.325181	2.5641	2.88044	CD9
	calcitriol human RWPE1 prostate epithelial cell line GDS3761 ligand:195	1/266	0.284614	3.00752	3.77932	ELOVL7						Interleukin 17C human keratinocyte GDS4807 ligand:174	1/314	0.326894	2.54777	2.84871	SPIN4
	Interleukin-1 beta mouse embryonic fibroblasts from IRAK-4 kinase deficient mutants GDS2641 ligand:59	1/269	0.287329	2.97398	3.70893	ERRFI1						Interleukin-8 (IL-8) human immature dendritic cells GDS4567 ligand:74	1/315	0.327749	2.53968	2.83304	SLX4IP
	17beta-estradiol mouse uterus GSE1839 ligand:157	1/269	0.287329	2.97398	3.70893	CD9						testosterone mouse prostate (following castration) GDS2562 ligand:54	1/322	0.333703	2.48447	2.72672	CD9
	testosterone mouse brain striatum GSE49986 ligand:285	1/269	0.287329	2.97398	3.70893	ERRFI1						estradiol human estrogen receptor (ER)-positive MCF7 breast cancer cells GDS3217 ligand:41	1/324	0.335395	2.46914	2.6974	TMEM30A
	Interleukin-21 mouse CD8+ T cells GDS1030 ligand:231	1/270	0.288232	2.96296	3.68589	SESN3						calcitriol human RWPE1 prostate epithelial cell line GDS3761 ligand:201	1/324	0.335395	2.46914	2.6974	SLX4IP
	17beta-estradiol mouse uterus GDS1058 ligand:31	1/271	0.289134	2.95203	3.66307	ERRFI1						Interleukin-6 mouse macrophage GSE411 ligand:232	1/325	0.33624	2.46154	2.68291	CD9
	testosterone human skeletal muscle GDS2920 ligand:62	1/271	0.289134	2.95203	3.66307	ACSL1						Interleukin-6 mouse macrophage (SOCS3 KO) GSE411 ligand:234	1/335	0.344628	2.38806	2.54398	CD9
	estradiol mouse uterus GSE23241 ligand:148	1/276	0.293627	2.89855	3.55201	ERRFI1						Interleukin-13 human Breast cancer - MCF10CA1a cell line (pLKO-shIL13RA2) GSE57677 ligand:243	1/336	0.345461	2.38095	2.53066	ERV3-1
	growth hormone mouse 3T3-F442A adipocytes GDS1489 ligand:12	1/278	0.295417	2.8777	3.50897	ERRFI1						estradiol human endothelial cells GSE29881 ligand:129	1/337	0.346293	2.37389	2.51744	CD9
	Interleukin-8 (IL-8) human immature dendritic cells GDS4567 ligand:74	1/285	0.301646	2.80702	3.36421	SPIN4						All-trans-retinoic acid human NB4 APL cells GDS4180 ligand:190	1/340	0.348783	2.35294	2.47836	CENPE
	Progesterone mouse Uterus tissue after 14 days after ovariectomy (6hrs after injection) GDS186 ligand:55	1/286	0.302531	2.7972	3.34425	ERRFI1						interleukin-4 human PBMC GSE59184 ligand:147	1/349	0.3562	2.29226	2.36622	ACSL1
	estrogen mouse aorta GDS3064 ligand:25	1/289	0.305182	2.76817	3.28539	ERRFI1						leptin mouse gallbladder GDS1509 ligand:278	1/353	0.35947	2.26629	2.3187	STARD4
	interleukin-13 human esophageal epithelial cells GDS3223 ligand:205	1/291	0.306943	2.74914	3.24699	CD9						interleukin-22 human Bronchial epithelial cells GDS3393 ligand:198	1/354	0.360285	2.25989	2.30703	CENPE
	interleukin-6 human prostate fibroblasts GSE68164 ligand:238	1/295	0.310453	2.71186	3.17213	ERRFI1						morphogenetic protein 4 (BMP-4) mouse C3H10T1/2 (10T1/2) stem cells committed to the adipocyte lineage GDS3025 ligand:8	1/356	0.361912	2.24719	2.28394	ERRFI1
	triiodothyronine (T3) human HepG2 cells GDS3945 ligand:67	1/300	0.314817	2.66667	3.08204	ACSL1						testosterone mouse liver GSE13388 ligand:159	1/365	0.369185	2.19178	2.18402	ERRFI1
	TGF-beta1 human IOSE - immortalized ovarian surface epithelial cell line GDS2975 ligand:257	1/303	0.317422	2.64026	3.02976	STARD4						17beta-estradiol mouse mammary gland GSE6931 ligand:87	1/371	0.373989	2.15633	2.12081	CD9
	triiodothyronine (T3) human HepG2 cells GDS3945 ligand:70	1/303	0.317422	2.64026	3.02976	ACSL1						All-trans-retinoic acid human NB4 APL cells (TG2-knockdown) GDS4180 ligand:193	1/380	0.38113	2.10526	2.03077	ERRFI1
	estradiol human MCF-7 breast cancer cells GDS3283 ligand:42	1/304	0.318288	2.63158	3.01262	SLX4IP						estrogen mouse right lung from ovariectomized animals GDS960 ligand:50	1/384	0.384279	2.08333	1.99247	TMEM30A
	testosterone human MCF-7aro cells GSE10911 ligand:160	1/304	0.318288	2.63158	3.01262	CENPE						interleukin-12 mouse CD8 T cells GSE72791 ligand:236	1/432	0.420881	1.85185	1.6026	CD9
	norepinephrine rat pineal organ GDS3702 ligand:132	1/304	0.318288	2.63158	3.01262	ERRFI1						estradiol mouse uterus GSE23072 ligand:78	1/442	0.428239	1.80995	1.53497	CD9
	testosterone mouse submandibular glands from BALB/c females GDS1833 ligand:53	1/306	0.320018	2.61438	2.97877	CD9
	17beta-estradiol mouse uterus GDS1058 ligand:36	1/307	0.320881	2.60586	2.96204	CD9
	TGF-beta human A549 epithelial cells GDS3710 ligand:254	1/307	0.320881	2.60586	2.96204	ACSL1
	Interleukin-6 mouse macrophage GSE411 ligand:230	1/310	0.323464	2.58065	2.91269	CD9
	estradiol human MCF7cells GSE33287 ligand:82	1/311	0.324323	2.57235	2.8965	ACSL1
	interleukin-15 human PBMC GSE59184 ligand:145	1/311	0.324323	2.57235	2.8965	ACSL1
	TGF-beta human Panc-1 cells GDS4106 ligand:16	1/314	0.326894	2.54777	2.84871	TMEM2
	17beta-estradiol human U2OS osteosarcoma cell line GDS1094 ligand:46	1/317	0.329455	2.52366	2.80206	CD9
	interleukin-2 mouse Cytotoxic T cell line GDS3222 ligand:209	1/317	0.329455	2.52366	2.80206	ERRFI1
	interleukin-2 mouse Cytotoxic T cell line GDS3222 ligand:207	1/317	0.329455	2.52366	2.80206	STARD4
	estradiol mouse urogenital sinus mesenchymal cells GSE16854 ligand:152	1/317	0.329455	2.52366	2.80206	ERRFI1
	progesterone mouse uterus GSE31406 ligand:162	1/318	0.330307	2.51572	2.78675	CD9
	progesterone mouse uterine horn GDS187 ligand:48	1/322	0.333703	2.48447	2.72672	ERRFI1
	aldosterone mouse inner medullary collecting duct cell line mIMCD-3 GDS345 ligand:279	1/324	0.335395	2.46914	2.6974	ERRFI1
	17beta-estradiol mouse uterus GSE6931 ligand:86	1/324	0.335395	2.46914	2.6974	ERRFI1
	17beta-estradiol mouse uterus GDS1058 ligand:34	1/328	0.338767	2.43902	2.64011	ERRFI1
	estradiol (E2) mouse uterine tissue GSE61921 ligand:288	1/328	0.338767	2.43902	2.64011	ERRFI1
	interleukin 28B human hepatocyte GDS4390 ligand:183	1/329	0.339607	2.43161	2.62606	STARD4
	estrogen mouse right lung from ovariectomized animals GDS960 ligand:52	1/329	0.339607	2.43161	2.62606	TMEM2
	estradiol human breast epithelial cells GSE23500 ligand:130	1/331	0.341285	2.41692	2.59828	TMEM2
	17beta-estradiol human U2OS osteosarcoma cell line GDS1094 ligand:45	1/332	0.342122	2.40964	2.58455	CD9
	estradiol human MCF-7 cells GSE26834 ligand:137	1/332	0.342122	2.40964	2.58455	CENPE
	17beta-estradiol mouse uterus GDS1058 ligand:33	1/334	0.343793	2.39521	2.5574	ERRFI1
	fibroblast growth factor 2 (FGF2) human embryonic fibroblast GDS2422 ligand:9	1/335	0.344628	2.38806	2.54398	ERRFI1
	interleukin-12 human PBMC peripheral blood mononuclear cells GDS3498 ligand:197	1/338	0.347124	2.36686	2.50432	ASB7
	estriol mouse uterus GSE23241 ligand:150	1/339	0.347954	2.35988	2.49129	ERRFI1
	insulin-like growth factor I (IGF-1) human MCF-7 cells GSE26834 ligand:138	1/343	0.351265	2.33236	2.44015	CENPE
	TGF-beta1 human IOSE - immortalized ovarian surface epithelial cell line GDS2975 ligand:256	1/350	0.357019	2.28571	2.35421	STARD4
	Interleukin-1 beta mouse embryonic fibroblasts from IRAK-4 kinase deficient mutants GDS2641 ligand:60	1/351	0.357837	2.2792	2.34229	ERRFI1
	interleukin-2 mouse Cytotoxic T cell line GDS3222 ligand:211	1/355	0.361099	2.25352	2.29544	ERRFI1
	17beta-estradiol mouse vagina GSE6931 ligand:88	1/361	0.365963	2.21607	2.22764	ERRFI1
	Interleukin-1B human myometrium GSE68171 ligand:241	1/362	0.36677	2.20994	2.21662	ELOVL7
	17beta-estradiol mouse uterus GDS1058 ligand:37	1/363	0.367576	2.20386	2.20568	CD9
	Interleukin-6 (IL-6) mouse liver GDS3773 ligand:61	1/365	0.369185	2.19178	2.18402	EID3
	angiotensin II mouse suprarenal aorta GSE17901 ligand:262	1/370	0.373191	2.16216	2.13117	IL18R1
	angiotensin II mouse suprarenal aorta GSE17901 ligand:260	1/372	0.374787	2.15054	2.11053	CENPE
	17beta-estradiol mouse uterus GSE38800 ligand:121	1/372	0.374787	2.15054	2.11053	ERRFI1
	estradiol mouse uterus GSE56423 ligand:92	1/374	0.376378	2.13904	2.09018	ERRFI1
	interleukin-2 mouse Cytotoxic T cell line GDS3222 ligand:212	1/375	0.377173	2.13333	2.08011	ERRFI1
	TGF-beta human A549 epithelial cells GDS3710 ligand:251	1/379	0.380341	2.11082	2.0405	ACSL1
	17beta-estradiol mouse uterus GDS1058 ligand:32	1/380	0.38113	2.10526	2.03077	ERRFI1
	interleukin-2 mouse Cytotoxic T cell line GDS3222 ligand:214	1/390	0.388973	2.05128	1.93692	ERRFI1
	TGF-beta human A549 epithelial cells GDS3710 ligand:250	1/390	0.388973	2.05128	1.93692	ACSL1
	estradiol mouse uterus GSE23072 ligand:75	1/394	0.392083	2.03046	1.90108	ERRFI1
	interleukin-17 human keratinocyte GDS4601 ligand:180	1/396	0.393632	2.0202	1.88351	SPIN4
	Interleukin 1, beta human amnion mesenchymal cells (AMC) GDS4595 ligand:23	1/396	0.393632	2.0202	1.88351	CENPE
	interleukin 28B human hepatocyte GDS4390 ligand:189	1/399	0.395949	2.00501	1.85758	STARD4
	17beta-estradiol mouse uterus GSE38800 ligand:125	1/399	0.395949	2.00501	1.85758	ERRFI1
	interleukin-2 mouse Cytotoxic T cell line GDS3222 ligand:210	1/400	0.39672	2	1.84905	ERRFI1
	interleukin-2 mouse Cytotoxic T cell line GDS3222 ligand:215	1/400	0.39672	2	1.84905	ERRFI1
	17beta-estradiol mouse cervical tissue GSE46890 ligand:118	1/402	0.398258	1.99005	1.83215	CD109
	interleukin-2 mouse Cytotoxic T cell line GDS3222 ligand:213	1/405	0.400558	1.97531	1.80721	ERRFI1
	17beta-estradiol mouse uterus GSE38800 ligand:123	1/416	0.408919	1.92308	1.71969	ERRFI1
	interleukin-2 mouse Cytotoxic T cell line GDS3222 ligand:216	1/418	0.410427	1.91388	1.70442	STARD4
	TGF-beta1 human IOSE - immortalized ovarian surface epithelial cell line GDS2975 ligand:255	1/432	0.420881	1.85185	1.6026	STARD4
	progesterone rat ovary GDS2783 ligand:275	1/432	0.420881	1.85185	1.6026	CD9
	estradiol mouse mammary gland GSE48884 ligand:115	1/442	0.428239	1.80995	1.53497	CD9
	17beta-estradiol mouse bone marrow-derived CD44+ stromal cells (StroCs) GDS3816 ligand:29	1/453	0.43623	1.766	1.46505	ERRFI1
	estrogen human MCF-7 cells GSE11324 ligand:91	1/461	0.441973	1.73536	1.41693	SPIN4

## Sheet: 536 genes
Description	Gene Symbol	Fold Change	P-val		• Gene-Level Fold Change < -1.5 or > 1.5
spindlin family, member 4	SPIN4	-4.2	0.0023		• Gene-Level P-Value < 0.05
CD9 molecule	CD9	-4.18	0.0131		down	518
centrosomal protein 135kDa	CEP135	-3.89	0.0045			540 individual gene symbols
sestrin 3	SESN3	-3.45	0.0294			Enrichr: 536 genes
zinc finger protein 26	ZNF26	-3.35	0.0102			(duplicate entries removed)
Transcript Identified by AceView, Entrez Gene ID(s) 23670	TMEM2	-3.3	0.0121
EP300 interacting inhibitor of differentiation 3	EID3	-3.16	0.033
Memczak2013 ALT_ACCEPTOR, ALT_DONOR, coding, INTERNAL, intronic best transcript NM_014713	LAPTM4A	-3.12	0.0246
CREB/ATF bZIP transcription factor	CREBZF	-3.07	0.0484
zinc finger and BTB domain containing 37	ZBTB37	-3.02	0.016
SRSF protein kinase 2	SRPK2	-2.99	0.032
coagulation factor II (thrombin) receptor-like 2	F2RL2	-2.95	0.0473
t-complex 11, testis-specific-like 2	TCP11L2	-2.93	0.0035
SLX4 interacting protein	SLX4IP	-2.92	0.029
centrosomal protein 120kDa	CEP120	-2.89	0.0382
interleukin 18 receptor 1	IL18R1	-2.89	0.0056
ALG10, alpha-1,2-glucosyltransferase	ALG10	-2.87	0.0175
ERBB receptor feedback inhibitor 1	ERRFI1	-2.83	0.0173
long intergenic non-protein coding RNA 649	LINC00649	-2.75	0.0036
transmembrane protein 30A	TMEM30A	-2.75	0.041
RNA 3-terminal phosphate cyclase	RTCA	-2.73	0.0084
zinc finger protein 664	ZNF664	-2.71	0.0199
acyl-CoA synthetase long-chain family member 1	ACSL1	-2.69	0.0259
SUMO1/sentrin specific peptidase 5	SENP5	-2.65	0.0332
phospholipase D1, phosphatidylcholine-specific	PLD1	-2.64	0.0449
neurocalcin delta	NCALD	-2.61	0.0169
ELOVL fatty acid elongase 7	ELOVL7	-2.59	0.002
UDP-GlcNAc:betaGal beta-1,3-N-acetylglucosaminyltransferase 2	B3GNT2	-2.58	0.0216
sodium channel, voltage gated, type IX alpha subunit	SCN9A	-2.58	0.0453
sorting nexin family member 27	SNX27	-2.58	0.0104
centromere protein E	CENPE	-2.57	0.0425
membrane bound transcription factor peptidase, site 2; YY2 transcription factor	MBTPS2	-2.56	0.0423
RAB33B, member RAS oncogene family	RAB33B	-2.56	0.0002
membrane bound transcription factor peptidase, site 2; YY2 transcription factor	YY2	-2.56	0.0423
StAR-related lipid transfer domain containing 4	STARD4	-2.54	0.0127
testin LIM domain protein	TES	-2.54	0.0159
zinc finger protein 184	ZNF184	-2.54	0.0094
collagen, type XX, alpha 1	COL20A1	-2.53	0.0409
3-ketodihydrosphingosine reductase	KDSR	-2.51	0.0341
ankyrin repeat and SOCS box containing 7	ASB7	-2.5	0.0273
Transcript Identified by AceView, Entrez Gene ID(s) 123355	LRRC28	-2.5	0.0307
biogenesis of lysosomal organelles complex-1, subunit 6, pallidin	BLOC1S6	-2.48	0.0237
BTB (POZ) domain containing 3	BTBD3	-2.47	0.0261
endogenous retrovirus group 3, member 1; zinc finger protein 117	ERV3-1	-2.47	0.0489
protein prenyltransferase alpha subunit repeat containing 1	PTAR1	-2.47	0.0235
endogenous retrovirus group 3, member 1; zinc finger protein 117	ZNF117	-2.47	0.0489
1-acylglycerol-3-phosphate O-acyltransferase 5	AGPAT5	-2.46	0.0215
glycerol-3-phosphate dehydrogenase 2	GPD2	-2.46	0.0344
CD109 molecule	CD109	-2.45	0.0062
SH3 domain binding glutamate-rich protein like 2	SH3BGRL2	-2.45	0.0446
forkhead-associated (FHA) phosphopeptide binding domain 1	FHAD1	-2.44	0.0415
protein phosphatase 6, regulatory subunit 3	PPP6R3	-2.44	0.0079
zinc finger protein 391	ZNF391	-2.44	0.0233
EFR3 homolog A	EFR3A	-2.42	0.0189
sperm antigen with calponin homology and coiled-coil domains 1-like	SPECC1L	-2.42	0.0352
UDP glucuronosyltransferase 2 family, polypeptide A2; UDP glucuronosyltransferase 2 family, polypeptide A1, complex locus	UGT2A1	-2.42	0.017
UDP glucuronosyltransferase 2 family, polypeptide A2; UDP glucuronosyltransferase 2 family, polypeptide A1, complex locus	UGT2A2	-2.42	0.017
non-SMC condensin I complex subunit G	NCAPG	-2.4	0.008
transmembrane protein 170A	TMEM170A	-2.4	0.0148
chromosome 18 open reading frame 25	C18orf25	-2.39	0.0461
phosphoserine aminotransferase 1	PSAT1	-2.39	0.0272
testis-specific kinase 2	TESK2	-2.39	0.035
UDP glycosyltransferase 8	UGT8	-2.39	0.0069
methionine adenosyltransferase II, alpha	MAT2A	-2.37	0.0297
programmed cell death 4 (neoplastic transformation inhibitor); microRNA 4680	MIR4680	-2.37	0.0174
programmed cell death 4 (neoplastic transformation inhibitor); microRNA 4680	PDCD4	-2.37	0.0174
centriolin	CNTRL	-2.36	0.0304
progestin and adipoQ receptor family member VI	PAQR6	-2.35	0.0305
cyclin-dependent kinase 19	CDK19	-2.34	0.0086
transient receptor potential cation channel, subfamily A, member 1	TRPA1	-2.34	0.0252
glucuronic acid epimerase	GLCE	-2.33	0.0015
chloride channel, voltage-sensitive 3	CLCN3	-2.32	0.0346
protein phosphatase, Mg2+/Mn2+ dependent, 1L	PPM1L	-2.32	0.0468
thioredoxin-related transmembrane protein 4	TMX4	-2.32	0.0318
family with sequence similarity 135, member A	FAM135A	-2.31	0.0156
MYC induced nuclear antigen	MINA	-2.31	0.0098
neural cell adhesion molecule 2	NCAM2	-2.31	0.003
receptor-interacting serine-threonine kinase 2	RIPK2	-2.31	0.0274
VMA21 vacuolar H+-ATPase homolog (S. cerevisiae)	VMA21	-2.31	0.0328
KIAA0586	KIAA0586	-2.3	0.025
zinc finger protein 197	ZNF197	-2.3	0.0166
zinc finger protein 713	ZNF713	-2.3	0.0384
hydroxysteroid dehydrogenase like 1	HSDL1	-2.28	0.0103
adenylate kinase 3	AK3	-2.27	0.0025
chloride intracellular channel 4	CLIC4	-2.27	0.0083
desmoglein 2	DSG2	-2.27	0.0335
peripheral myelin protein 22	PMP22	-2.27	0.0329
ankyrin repeat domain 13A	ANKRD13A	-2.26	0.0322
retinitis pigmentosa 2 (X-linked recessive)	RP2	-2.26	0.0279
optineurin	OPTN	-2.25	0.0191
ribonuclease L (2,5-oligoisoadenylate synthetase-dependent)	RNASEL	-2.25	0.0298
NAD kinase 2, mitochondrial	NADK2	-2.24	0.0137
serine/threonine/tyrosine interacting protein	STYX	-2.24	0.0065
threonyl-tRNA synthetase	TARS	-2.24	0.0436
catenin (cadherin-associated protein), alpha 1	CTNNA1	-2.23	0.014
regulator of chromosome condensation (RCC1) and BTB (POZ) domain containing protein 1	RCBTB1	-2.23	0.0283
coatomer protein complex subunit beta 1	COPB1	-2.22	0.0072
NIMA-related kinase 4	NEK4	-2.22	0.0168
transmembrane protein 154	TMEM154	-2.22	0.0151
nuclear receptor interacting protein 3	NRIP3	-2.21	0.0376
dishevelled associated activator of morphogenesis 1	DAAM1	-2.2	0.0135
endothelin converting enzyme 1	ECE1	-2.2	0.0376
phosphatidylinositol transfer protein, beta	PITPNB	-2.19	0.0078
Transcript Identified by AceView, Entrez Gene ID(s) 23126	POGZ	-2.19	0.0434
transcription elongation factor A (SII), 1	TCEA1	-2.19	0.006
RAB11 family interacting protein 2 (class I)	RAB11FIP2	-2.17	0.0222
serine/threonine protein kinase 26	STK26	-2.17	0.012
MKL/myocardin-like 2; TVP23C pseudogene 2	MKL2	-2.16	0.0344
MKL/myocardin-like 2; TVP23C pseudogene 2	TVP23CP2	-2.16	0.0344
core 1 synthase, glycoprotein-N-acetylgalactosamine 3-beta-galactosyltransferase 1	C1GALT1	-2.15	0.0088
microRNA 4728; erb-b2 receptor tyrosine kinase 2	ERBB2	-2.15	0.0463
fibroblast growth factor 2 (basic)	FGF2	-2.15	0.0102
microRNA 4728; erb-b2 receptor tyrosine kinase 2	MIR4728	-2.15	0.0463
ligase IV, DNA, ATP-dependent	LIG4	-2.14	0.0278
Transcript Identified by AceView, Entrez Gene ID(s) 91694	LONRF1	-2.14	0.0191
MDM4, p53 regulator	MDM4	-2.14	0.0333
retinoic acid early transcript 1G	RAET1G	-2.14	0.0275
zinc finger protein 770	ZNF770	-2.14	0.0232
transmembrane protein 263	TMEM263	-2.13	0.0483
zinc finger protein 112	ZNF112	-2.13	0.008
zinc finger protein 367	ZNF367	-2.13	0.0298
BCL2/adenovirus E1B 19kDa interacting protein 2	BNIP2	-2.12	0.0067
chromosome 3 open reading frame 17	C3orf17	-2.12	0.0299
COX10 heme A:farnesyltransferase cytochrome c oxidase assembly factor	COX10	-2.12	0.0258
cytochrome P450, family 2, subfamily R, polypeptide 1	CYP2R1	-2.12	0.0426
zinc finger protein 229	ZNF229	-2.12	0.037
coiled-coil domain containing 144 family, N-terminal like	CCDC144NL	-2.11	0.0142
centrosomal protein 290kDa	CEP290	-2.11	0.0027
lin-54 DREAM MuvB core complex component	LIN54	-2.11	0.0441
5-nucleotidase domain containing 1	NT5DC1	-2.11	0.0345
Sp4 transcription factor	SP4	-2.11	0.0042
WD repeat domain 47	WDR47	-2.11	0.0084
zinc finger protein 518A	ZNF518A	-2.11	0.0048
cytochrome b561 family, member D1	CYB561D1	-2.1	0.0032
galactosylceramidase	GALC	-2.1	0.0068
myotubularin related protein 2	MTMR2	-2.1	0.0283
solute carrier family 7, member 6 opposite strand	SLC7A6OS	-2.1	0.0206
tripartite motif containing 16-like	TRIM16L	-2.1	0.0289
zinc finger protein 28	ZNF28	-2.1	0.0284
DnaJ (Hsp40) homolog, subfamily C, member 3	DNAJC3	-2.09	0.0295
DTW domain containing 2	DTWD2	-2.09	0.0145
interleukin 6 signal transducer	IL6ST	-2.09	0.0456
kinesin-associated protein 3	KIFAP3	-2.09	0.0425
nuclear transcription factor, X-box binding-like 1	NFXL1	-2.09	0.0284
chromosome 5 open reading frame 51	C5orf51	-2.08	0.0368
family with sequence similarity 72, member A	FAM72A	-2.08	0.0429
oculocerebrorenal syndrome of Lowe	OCRL	-2.08	0.0083
par-3 family cell polarity regulator	PARD3	-2.08	0.0198
PDLIM1 interacting kinase 1 like	PDIK1L	-2.07	0.0298
spindlin 1	SPIN1	-2.07	0.034
thioredoxin domain containing 15	TXNDC15	-2.07	0.0108
Bardet-Biedl syndrome 5	BBS5	-2.06	0.0471
calcium binding and coiled-coil domain 2	CALCOCO2	-2.06	0.0438
family with sequence similarity 72, member D	FAM72D	-2.06	0.0361
solute carrier family 35 (UDP-N-acetylglucosamine (UDP-GlcNAc) transporter), member A3	SLC35A3	-2.06	0.0015
zinc finger protein 41	ZNF41	-2.06	0.0116
zinc finger protein 711	ZNF711	-2.06	0.0048
Bardet-Biedl syndrome 7	BBS7	-2.05	0.0044
thyroid hormone receptor, beta	THRB	-2.05	0.0157
Dmx-like 1	DMXL1	-2.04	0.0106
Rap guanine nucleotide exchange factor 2	RAPGEF2	-2.04	0.0192
sperm acrosome associated 7	SPACA7	-2.04	0.0225
echinoderm microtubule associated protein like 3	EML3	-2.03	0.0158
coiled-coil domain containing 92	CCDC92	-2.01	0.0447
glycerol kinase 5 (putative)	GK5	-2.01	0.0028
lamin B receptor	LBR	-2.01	0.0451
regulator of telomere elongation helicase 1; tumor necrosis factor receptor superfamily, member 6b, decoy; RTEL1-TNFRSF6B readthrough (NMD candidate)	RTEL1	-2.01	1.14e-05
regulator of telomere elongation helicase 1; tumor necrosis factor receptor superfamily, member 6b, decoy; RTEL1-TNFRSF6B readthrough (NMD candidate)	RTEL1-TNFRSF6B	-2.01	1.14e-05
solute carrier organic anion transporter family, member 4C1	SLCO4C1	-2.01	0.0107
regulator of telomere elongation helicase 1; tumor necrosis factor receptor superfamily, member 6b, decoy; RTEL1-TNFRSF6B readthrough (NMD candidate)	TNFRSF6B	-2.01	1.14e-05
zinc binding alcohol dehydrogenase domain containing 2	ZADH2	-2.01	0.044
ASH1L antisense RNA 1	ASH1L-AS1	-2	0.0255
chromosome 7 open reading frame 26	C7orf26	-2	0.0383
exocyst complex component 5	EXOC5	-2	0.0136
guanine nucleotide binding protein (G protein), alpha 13	GNA13	-2	0.0392
pyruvate dehydrogenase kinase, isozyme 1	PDK1	-2	0.0233
WD repeat domain 36	WDR36	-2	0.0408
ADAM metallopeptidase domain 17	ADAM17	-1.99	0.0308
dual specificity tyrosine-(Y)-phosphorylation regulated kinase 3	DYRK3	-1.99	0.0421
proline-rich protein BstNI subfamily 1	PRB1	-1.99	0.0281
sarcoma antigen 1	SAGE1	-1.99	0.0031
tripartite motif containing 10	TRIM10	-1.99	0.0205
component of oligomeric golgi complex 5	COG5	-1.98	0.0033
pyruvate dehyrogenase phosphatase catalytic subunit 1	PDP1	-1.98	0.0355
RAB22A, member RAS oncogene family	RAB22A	-1.98	0.0466
ATP binding cassette subfamily D member 3	ABCD3	-1.97	0.0306
ankyrin repeat domain 36	ANKRD36	-1.97	0.0197
actin related protein 2/3 complex subunit 1A	ARPC1A	-1.97	0.024
leucine rich repeat containing 8 family, member C	LRRC8C	-1.97	0.0379
von Hippel-Lindau tumor suppressor, E3 ubiquitin protein ligase	VHL	-1.97	0.0196
folliculin interacting protein 1	FNIP1	-1.96	0.014
G-protein signaling modulator 2	GPSM2	-1.96	0.0344
poly(ADP-ribose) polymerase family member 9	PARP9	-1.96	0.0088
transportin 1	TNPO1	-1.96	0.0263
ADP-ribosylation factor 4	ARF4	-1.95	0.0401
BRO1 domain and CAAX motif containing	BROX	-1.95	0.0177
fatty acyl CoA reductase 1	FAR1	-1.95	0.0106
lysocardiolipin acyltransferase 1	LCLAT1	-1.95	0.0054
neuroblastoma breakpoint family, member 1	NBPF1	-1.95	0.0095
SLAM family member 6	SLAMF6	-1.95	0.0452
tetratricopeptide repeat domain 3	TTC3	-1.95	0.0181
chromosome 20 open reading frame 96	C20orf96	-1.94	0.0246
GrpE-like 2, mitochondrial (E. coli)	GRPEL2	-1.94	0.0348
MOB kinase activator 1B	MOB1B	-1.94	0.0436
neutral cholesterol ester hydrolase 1	NCEH1	-1.94	0.0122
protein phosphatase 2, catalytic subunit, alpha isozyme	PPP2CA	-1.94	0.005
TAF5-like RNA polymerase II, p300/CBP-associated factor (PCAF)-associated factor, 65kDa	TAF5L	-1.94	0.0122
zinc finger and BTB domain containing 41	ZBTB41	-1.94	0.0326
asteroid homolog 1 (Drosophila)	ASTE1	-1.93	0.0034
BTB and CNC homology 1, basic leucine zipper transcription factor 1	BACH1	-1.93	0.0055
desmocollin 2	DSC2	-1.93	0.0235
ganglioside induced differentiation associated protein 2	GDAP2	-1.93	0.0159
karyopherin alpha 1	KPNA1	-1.93	0.0397
forkhead box N2	FOXN2	-1.92	0.0359
pleckstrin homology domain containing, family A member 8 pseudogene 1	PLEKHA8P1	-1.92	0.0128
v-rel avian reticuloendotheliosis viral oncogene homolog	REL	-1.92	0.0419
tumor necrosis factor receptor superfamily, member 9	TNFRSF9	-1.92	0.0403
nucleoporin 58kDa	NUP58	-1.91	0.0243
olfactory receptor, family 8, subfamily B, member 3	OR8B3	-1.91	0.0135
protein phosphatase 1, regulatory (inhibitor) subunit 14C	PPP1R14C	-1.91	0.0233
tubulin, epsilon 1	TUBE1	-1.91	0.0337
protein S (alpha)	PROS1	-1.9	0.0389
RANBP2-like and GRIP domain containing 5; RANBP2-like and GRIP domain containing 8	RGPD5	-1.9	0.0074
RANBP2-like and GRIP domain containing 5; RANBP2-like and GRIP domain containing 8	RGPD8	-1.9	0.0074
signal sequence receptor, alpha	SSR1	-1.9	0.0282
Salzman2013 ALT_ACCEPTOR, ALT_DONOR, coding, INTERNAL, intronic best transcript NM_133474	ZNF721	-1.9	0.0079
intraflagellar transport 172	IFT172	-1.89	0.0425
KRIT1, ankyrin repeat containing	KRIT1	-1.89	0.0077
LDL receptor related protein 2	LRP2	-1.89	0.0372
zinc finger, GRF-type containing 1	ZGRF1	-1.89	0.0235
heat shock 60kDa protein 1 (chaperonin)	HSPD1	-1.88	0.0277
olfactory receptor, family 6, subfamily C, member 1	OR6C1	-1.88	0.0373
poly(ADP-ribose) polymerase family member 15	PARP15	-1.88	0.0166
RAB6A, member RAS oncogene family	RAB6A	-1.88	0.0372
RING1 and YY1 binding protein	RYBP	-1.88	0.0269
zinc finger and BTB domain containing 5	ZBTB5	-1.88	0.02
arginyltransferase 1	ATE1	-1.87	0.0187
makorin ring finger protein 2	MKRN2	-1.87	0.0437
muscle-related coiled-coil protein	MURC	-1.87	0.0468
sperm antigen with calponin homology and coiled-coil domains 1	SPECC1	-1.87	0.0313
acyl-CoA binding domain containing 5	ACBD5	-1.86	0.0397
alkaline ceramidase 2	ACER2	-1.86	0.0081
coiled-coil domain containing 174	CCDC174	-1.86	0.0068
sterile alpha motif domain containing 4A	SAMD4A	-1.86	0.006
ADP-ribosylation factor like GTPase 8B	ARL8B	-1.85	0.0319
armadillo repeat containing 1	ARMC1	-1.85	0.0069
chromosome 9 open reading frame 64	C9orf64	-1.85	0.02
cap methyltransferase 2	CMTR2	-1.85	0.0313
small glutamine-rich tetratricopeptide repeat (TPR)-containing, beta	SGTB	-1.85	0.0258
zinc finger and BTB domain containing 14	ZBTB14	-1.85	0.0071
angel homolog 2 (Drosophila)	ANGEL2	-1.84	0.0463
adaptor-related protein complex 4, epsilon 1 subunit	AP4E1	-1.84	0.0341
BRCA1 associated RING domain 1	BARD1	-1.84	0.0446
chromosome 5 open reading frame 24	C5orf24	-1.84	0.0414
gephyrin	GPHN	-1.84	0.0498
glutamate receptor, metabotropic 7	GRM7	-1.84	0.0349
membrane bound O-acyltransferase domain containing 2	MBOAT2	-1.84	0.0337
serpin peptidase inhibitor, clade A (alpha-1 antiproteinase, antitrypsin), member 3	SERPINA3	-1.84	0.0385
family with sequence similarity 220, member A	FAM220A	-1.83	0.0023
osteopetrosis associated transmembrane protein 1	OSTM1	-1.83	0.0194
phosphoribosyl pyrophosphate amidotransferase	PPAT	-1.83	0.0144
sestrin 1	SESN1	-1.83	0.0375
signal peptidase complex subunit 3	SPCS3	-1.83	0.0205
tropomodulin 2 (neuronal)	TMOD2	-1.83	0.0154
tumor necrosis factor receptor superfamily, member 21	TNFRSF21	-1.83	0.0339
defensin, beta 134	DEFB134	-1.82	0.033
cyclin D binding myb-like transcription factor 1	DMTF1	-1.82	0.0133
lysophosphatidylglycerol acyltransferase 1	LPGAT1	-1.82	0.0162
spindle and kinetochore associated complex subunit 1	SKA1	-1.82	0.0461
Transcript Identified by AceView, Entrez Gene ID(s) 7227	TRPS1	-1.82	0.0107
ubiquitin specific peptidase 53	USP53	-1.82	0.0152
vacuolar protein sorting 41 homolog (S. cerevisiae)	VPS41	-1.82	0.0257
WD repeat and SOCS box containing 1	WSB1	-1.82	0.0279
zinc finger, DHHC-type containing 9	ZDHHC9	-1.82	0.0007
zinc finger protein 607	ZNF607	-1.82	0.0119
androgen-induced 1	AIG1	-1.81	0.006
MOB kinase activator 3A	MOB3A	-1.81	0.0183
protein phosphatase 1, regulatory subunit 12B	PPP1R12B	-1.81	0.0262
protein tyrosine phosphatase, non-receptor type 21	PTPN21	-1.81	0.0187
RAS p21 protein activator 2	RASA2	-1.81	0.0098
signal transducer and activator of transcription 3 (acute-phase response factor)	STAT3	-1.81	0.0127
alkB homolog 8, tRNA methyltransferase	ALKBH8	-1.8	0.0039
dorsal root ganglia homeobox	DRGX	-1.8	0.0369
ethanolamine kinase 1	ETNK1	-1.8	0.0341
hydroxysteroid dehydrogenase like 2	HSDL2	-1.8	0.0127
MAK16 homolog	MAK16	-1.8	0.013
SWI/SNF related, matrix associated, actin dependent regulator of chromatin, subfamily a, member 2	SMARCA2	-1.8	0.0136
syntaxin 12	STX12	-1.8	0.0127
uncharacterized LOC100130691; Transcript Identified by AceView, Entrez Gene ID(s) 100130691; 4780, RefSeq ID(s) NR_026966; novel transcript	AC074286.1	-1.78	0.0213
CKLF-like MARVEL transmembrane domain containing 6	CMTM6	-1.78	0.019
family with sequence similarity 210, member B	FAM210B	-1.78	0.0187
uncharacterized LOC100130691; Transcript Identified by AceView, Entrez Gene ID(s) 100130691; 4780, RefSeq ID(s) NR_026966; novel transcript	LOC100130691	-1.78	0.0213
uncharacterized LOC100130691; Transcript Identified by AceView, Entrez Gene ID(s) 100130691; 4780, RefSeq ID(s) NR_026966; novel transcript	NFE2L2	-1.78	0.0213
acetyl-CoA acyltransferase 2	ACAA2	-1.77	0.0087
CUGBP, Elav-like family member 2	CELF2	-1.77	0.0384
lipase A, lysosomal acid, cholesterol esterase	LIPA	-1.77	0.0459
MDM2 proto-oncogene, E3 ubiquitin protein ligase	MDM2	-1.77	0.0373
phosphomannomutase 2	PMM2	-1.77	0.0332
solute carrier family 18, subfamily B, member 1	SLC18B1	-1.77	0.0294
spire-type actin nucleation factor 1	SPIRE1	-1.77	0.0209
topoisomerase I binding, arginine/serine-rich, E3 ubiquitin protein ligase	TOPORS	-1.77	0.0087
adaptor-related protein complex 3, mu 2 subunit	AP3M2	-1.76	0.0086
atlastin GTPase 3	ATL3	-1.76	0.0066
collagen, type III, alpha 1; microRNA 3606	COL3A1	-1.76	0.0216
polypeptide N-acetylgalactosaminyltransferase 11	GALNT11	-1.76	0.019
collagen, type III, alpha 1; microRNA 3606	MIR3606	-1.76	0.0216
peptidylprolyl isomerase (cyclophilin)-like 1	PPIL1	-1.76	0.0297
RAB5A, member RAS oncogene family	RAB5A	-1.76	0.0271
tigger transposable element derived 2	TIGD2	-1.76	0.0072
ubiquitin protein ligase E3 component n-recognin 7 (putative)	UBR7	-1.76	0.012
WD repeat domain 5B	WDR5B	-1.76	0.0165
C2 calcium-dependent domain containing 5	C2CD5	-1.75	0.0225
coiled-coil domain containing 112	CCDC112	-1.75	0.0427
nuclear factor, interleukin 3 regulated	NFIL3	-1.75	0.0171
olfactory receptor, family 10, subfamily W, member 1	OR10W1	-1.75	0.0466
olfactory receptor, family 2, subfamily D, member 2	OR2D2	-1.75	0.0376
PHD finger protein 20-like 1	PHF20L1	-1.75	0.0471
phosphatidylinositol glycan anchor biosynthesis class A	PIGA	-1.75	0.0079
SH3 and SYLF domain containing 1	SH3YL1	-1.75	0.0478
Transcript Identified by AceView, Entrez Gene ID(s) 7752	ZNF200	-1.75	0.0011
adenosine A2b receptor	ADORA2B	-1.74	0.0354
cell division cycle 40	CDC40	-1.74	0.0021
family with sequence similarity 72, member C	FAM72C	-1.74	0.0332
insulin receptor	INSR	-1.74	0.0416
leucine rich repeat (in FLII) interacting protein 1	LRRFIP1	-1.74	0.0126
phosphatidylinositol glycan anchor biosynthesis class X	PIGX	-1.74	0.0409
prolyl endopeptidase-like	PREPL	-1.74	0.0257
PC4 and SFRS1 interacting protein 1	PSIP1	-1.74	0.0109
Zhang2013 ALT_DONOR, coding, INTERNAL, intronic best transcript NM_001006	RPS3A	-1.74	0.0299
ribosomal protein S6 kinase, 70kDa, polypeptide 1	RPS6KB1	-1.74	0.0309
sodium channel and clathrin linker 1	SCLT1	-1.74	0.0252
SERTA domain containing 4	SERTAD4	-1.74	0.0391
structural maintenance of chromosomes 6	SMC6	-1.74	0.0236
synaptotagmin X	SYT10	-1.74	0.0238
upstream transcription factor family member 3	USF3	-1.74	0.0494
BTB (POZ) domain containing 9	BTBD9	-1.73	0.0443
chromosome 7 open reading frame 60	C7orf60	-1.73	0.0363
DEP domain containing 1	DEPDC1	-1.73	0.0422
diacylglycerol kinase, eta	DGKH	-1.73	0.0459
glyceronephosphate O-acyltransferase	GNPAT	-1.73	0.0271
heterogeneous nuclear ribonucleoprotein H2 (H)	HNRNPH2	-1.73	0.0136
mitogen-activated protein kinase kinase kinase kinase 5	MAP4K5	-1.73	0.0027
zinc finger protein 107; microRNA 6839	MIR6839	-1.73	0.037
SUZ12 polycomb repressive complex 2 subunit	SUZ12	-1.73	0.0372
zinc finger, FYVE domain containing 16	ZFYVE16	-1.73	0.0048
zinc finger, MYND-type containing 11	ZMYND11	-1.73	0.0385
zinc finger protein 107; microRNA 6839	ZNF107	-1.73	0.037
chromosome 15 open reading frame 41	C15orf41	-1.72	0.0183
kinesin family member 12	KIF12	-1.72	0.0296
rabphilin 3A-like (without C2 domains)	RPH3AL	-1.72	0.0125
Transcript Identified by AceView, Entrez Gene ID(s) 10371	SEMA3A	-1.72	0.0466
TBC1 domain family, member 30	TBC1D30	-1.72	0.0462
cAMP-regulated phosphoprotein 19kDa	ARPP19	-1.71	0.002
5-hydroxytryptamine (serotonin) receptor 1F, G protein-coupled	HTR1F	-1.71	0.0231
importin 5	IPO5	-1.71	0.0317
transmembrane protein 206	TMEM206	-1.71	0.0445
translocase of outer mitochondrial membrane 70 homolog A (S. cerevisiae)	TOMM70A	-1.71	0.0406
AT rich interactive domain 2 (ARID, RFX-like)	ARID2	-1.7	0.0485
cellular repressor of E1A-stimulated genes 1	CREG1	-1.7	0.0097
hematopoietically expressed homeobox	HHEX	-1.7	0.0209
Homo sapiens TBC1 domain family, member 3H (TBC1D3H), mRNA.; Homo sapiens TBC1 domain family, member 3L (TBC1D3L), mRNA.; Homo sapiens TBC1 domain family, member 3I (TBC1D3I), mRNA.; Homo sapiens TBC1 domain family member-like (LOC101060389), mRNA.; TBC1 domain family member-like; Homo sapiens TBC1 domain family, member 3C, mRNA (cDNA clone MGC:87891 IMAGE:5165385), complete cds.; Homo sapiens TB…	LOC101060389	-1.7	0.0292
methionyl-tRNA synthetase 2, mitochondrial	MARS2	-1.7	0.0383
myotubularin related protein 9	MTMR9	-1.7	0.0149
Memczak2013 ALT_ACCEPTOR, ALT_DONOR, coding, INTERNAL, intronic best transcript NM_212471	PRKAR1A	-1.7	0.0162
ribosomal protein S6 kinase, 52kDa, polypeptide 1	RPS6KC1	-1.7	0.0206
Homo sapiens TBC1 domain family, member 3H (TBC1D3H), mRNA.; Homo sapiens TBC1 domain family, member 3L (TBC1D3L), mRNA.; Homo sapiens TBC1 domain family, member 3I (TBC1D3I), mRNA.; Homo sapiens TBC1 domain family member-like (LOC101060389), mRNA.; TBC1 domain family member-like; Homo sapiens TBC1 domain family, member 3C, mRNA (cDNA clone MGC:87891 IMAGE:5165385), complete cds.; Homo sapiens TB…	TBC1D3	-1.7	0.0292
Homo sapiens TBC1 domain family, member 3H (TBC1D3H), mRNA.; Homo sapiens TBC1 domain family, member 3L (TBC1D3L), mRNA.; Homo sapiens TBC1 domain family, member 3I (TBC1D3I), mRNA.; Homo sapiens TBC1 domain family member-like (LOC101060389), mRNA.; TBC1 domain family member-like; Homo sapiens TBC1 domain family, member 3C, mRNA (cDNA clone MGC:87891 IMAGE:5165385), complete cds.; Homo sapiens TB…	TBC1D3C	-1.7	0.0292
Homo sapiens TBC1 domain family, member 3H (TBC1D3H), mRNA.; Homo sapiens TBC1 domain family, member 3L (TBC1D3L), mRNA.; Homo sapiens TBC1 domain family, member 3I (TBC1D3I), mRNA.; Homo sapiens TBC1 domain family member-like (LOC101060389), mRNA.; TBC1 domain family member-like; Homo sapiens TBC1 domain family, member 3C, mRNA (cDNA clone MGC:87891 IMAGE:5165385), complete cds.; Homo sapiens TB…	TBC1D3D	-1.7	0.0292
Homo sapiens TBC1 domain family, member 3H (TBC1D3H), mRNA.; Homo sapiens TBC1 domain family, member 3L (TBC1D3L), mRNA.; Homo sapiens TBC1 domain family, member 3I (TBC1D3I), mRNA.; Homo sapiens TBC1 domain family member-like (LOC101060389), mRNA.; TBC1 domain family member-like; Homo sapiens TBC1 domain family, member 3C, mRNA (cDNA clone MGC:87891 IMAGE:5165385), complete cds.; Homo sapiens TB…	TBC1D3H	-1.7	0.0292
Homo sapiens TBC1 domain family, member 3H (TBC1D3H), mRNA.; Homo sapiens TBC1 domain family, member 3L (TBC1D3L), mRNA.; Homo sapiens TBC1 domain family, member 3I (TBC1D3I), mRNA.; Homo sapiens TBC1 domain family member-like (LOC101060389), mRNA.; TBC1 domain family member-like; Homo sapiens TBC1 domain family, member 3C, mRNA (cDNA clone MGC:87891 IMAGE:5165385), complete cds.; Homo sapiens TB…	TBC1D3I	-1.7	0.0292
Homo sapiens TBC1 domain family, member 3H (TBC1D3H), mRNA.; Homo sapiens TBC1 domain family, member 3L (TBC1D3L), mRNA.; Homo sapiens TBC1 domain family, member 3I (TBC1D3I), mRNA.; Homo sapiens TBC1 domain family member-like (LOC101060389), mRNA.; TBC1 domain family member-like; Homo sapiens TBC1 domain family, member 3C, mRNA (cDNA clone MGC:87891 IMAGE:5165385), complete cds.; Homo sapiens TB…	TBC1D3L	-1.7	0.0292
ADP-ribosylation factor like GTPase 5B	ARL5B	-1.69	0.0358
centrosomal protein 63kDa	CEP63	-1.69	0.02
DCN1, defective in cullin neddylation 1, domain containing 2	DCUN1D2	-1.69	0.0464
3-hydroxy-3-methylglutaryl-CoA reductase	HMGCR	-1.69	0.0376
noggin	NOG	-1.69	0.02
solute carrier family 44, member 5	SLC44A5	-1.69	0.0017
transmembrane protein 55A	TMEM55A	-1.69	0.0089
USO1 vesicle transport factor	USO1	-1.69	0.0055
ATPase family, AAA domain containing 2	ATAD2	-1.68	0.0234
chromosome 17 open reading frame 51	C17orf51	-1.68	0.0188
kinesin family member 4A	KIF4A	-1.68	0.0201
LDL receptor related protein 12	LRP12	-1.68	0.0159
mitogen-activated protein kinase 14	MAPK14	-1.68	0.0459
myosin regulatory light chain interacting protein; microRNA 4639	MIR4639	-1.68	0.0077
myosin regulatory light chain interacting protein; microRNA 4639	MYLIP	-1.68	0.0077
phosphatidylinositol 4-kinase type 2 beta	PI4K2B	-1.68	0.0043
solute carrier family 19 (thiamine transporter), member 2	SLC19A2	-1.68	0.0088
zinc finger, FYVE domain containing 26	ZFYVE26	-1.68	0.0153
ALG2, alpha-1,3/1,6-mannosyltransferase	ALG2	-1.67	0.0257
DENN/MADD domain containing 6A	DENND6A	-1.67	0.0379
protein kinase C, iota	PRKCI	-1.67	0.0142
phosphotriesterase related	PTER	-1.67	0.0241
serine active site containing 1	SERAC1	-1.67	0.0091
solute carrier family 31 (copper transporter), member 1	SLC31A1	-1.67	0.022
TAF5 RNA polymerase II, TATA box binding protein (TBP)-associated factor, 100kDa	TAF5	-1.67	0.0219
ZMYM6 neighbor; zinc finger, MYM-type 6	ZMYM6	-1.67	0.0256
ZMYM6 neighbor; zinc finger, MYM-type 6	ZMYM6NB	-1.67	0.0256
DBF4 zinc finger	DBF4	-1.66	0.0025
HEAT repeat containing 5A	HEATR5A	-1.66	0.0022
lysine (K)-specific demethylase 3A	KDM3A	-1.66	0.0161
Transcript Identified by AceView, Entrez Gene ID(s) 23355	VPS8	-1.66	0.0479
zinc finger, MYM-type 2	ZMYM2	-1.66	0.0383
density-regulated protein	DENR	-1.65	0.0465
elongation factor, RNA polymerase II, 2	ELL2	-1.65	0.0027
ELOVL fatty acid elongase 6	ELOVL6	-1.65	0.0236
G-patch domain containing 11	GPATCH11	-1.65	0.0391
paraoxonase 2	PON2	-1.65	0.0492
SDA1 domain containing 1	SDAD1	-1.65	0.0146
SKI-like proto-oncogene	SKIL	-1.65	0.0371
small proline-rich protein 2D	SPRR2D	-1.65	0.0024
translocation associated membrane protein 1	TRAM1	-1.65	0.0193
trafficking protein particle complex 4	TRAPPC4	-1.65	0.0131
UBX domain protein 4	UBXN4	-1.65	0.0265
zinc finger protein 267	ZNF267	-1.65	0.0326
dual specificity phosphatase 10	DUSP10	-1.64	0.0208
dynein, cytoplasmic 1, light intermediate chain 1	DYNC1LI1	-1.64	0.0031
G protein-coupled receptor associated sorting protein 1	GPRASP1	-1.64	0.0016
KIAA1211	KIAA1211	-1.64	0.0381
5-phosphohydroxy-L-lysine phospho-lyase	PHYKPL	-1.64	0.0334
protein inhibitor of activated STAT 2	PIAS2	-1.64	0.0228
perilipin 2	PLIN2	-1.64	0.0132
tryptophanyl tRNA synthetase 2, mitochondrial	WARS2	-1.64	0.0391
zinc finger protein 449	ZNF449	-1.64	0.0302
cytoskeleton associated protein 2-like	CKAP2L	-1.63	0.0344
inducible T-cell co-stimulator	ICOS	-1.63	0.0413
neuro-oncological ventral antigen 1	NOVA1	-1.63	0.0176
neuropeptide Y	NPY	-1.63	0.0031
olfactory receptor, family 8, subfamily B, member 2	OR8B2	-1.63	0.042
RNA (guanine-7-) methyltransferase	RNMT	-1.63	0.0445
sema domain, immunoglobulin domain (Ig), short basic domain, secreted, (semaphorin) 3C	SEMA3C	-1.63	0.0108
zinc finger protein 24	ZNF24	-1.63	0.0392
carbonic anhydrase VB, mitochondrial	CA5B	-1.62	0.0342
IgA-inducing protein	IGIP	-1.62	0.014
pleiomorphic adenoma gene 1	PLAG1	-1.62	0.0052
protein kinase, AMP-activated, alpha 1 catalytic subunit	PRKAA1	-1.62	0.0203
protein tyrosine phosphatase, non-receptor type 4 (megakaryocyte)	PTPN4	-1.62	0.0127
UXT antisense RNA 1	UXT-AS1	-1.62	0.0227
autophagy related 14	ATG14	-1.61	0.0106
MANSC domain containing 1	MANSC1	-1.61	0.0162
missing oocyte, meiosis regulator, homolog (Drosophila)	MIOS	-1.61	0.0043
myosin, heavy chain 15	MYH15	-1.61	0.0487
myosin IXA	MYO9A	-1.61	0.0188
ring finger protein 139	RNF139	-1.61	0.0153
Sp3 transcription factor	SP3	-1.61	0.032
tetratricopeptide repeat domain 19	TTC19	-1.61	0.0264
ubiquitin specific peptidase 46	USP46	-1.61	0.0119
WD repeat and HMG-box DNA binding protein 1	WDHD1	-1.61	0.0481
Transcript Identified by AceView, Entrez Gene ID(s) 7511	XPNPEP1	-1.61	0.0078
ZNF559-ZNF177 readthrough; zinc finger protein 177; zinc finger protein 559	ZNF177	-1.61	0.0328
ZNF559-ZNF177 readthrough; zinc finger protein 177; zinc finger protein 559	ZNF559	-1.61	0.0328
ZNF559-ZNF177 readthrough; zinc finger protein 177; zinc finger protein 559	ZNF559-ZNF177	-1.61	0.0328
3-hydroxyacyl-CoA dehydratase 3	HACD3	-1.6	0.0364
JRK-like	JRKL	-1.6	0.0373
ring finger protein 122	RNF122	-1.6	0.0335
salvador family WW domain containing protein 1	SAV1	-1.6	0.0227
solute carrier family 30 (zinc transporter), member 6	SLC30A6	-1.6	0.0361
chromosome 12 open reading frame 65	C12orf65	-1.59	0.0319
charged multivesicular body protein 2B	CHMP2B	-1.59	0.0115
phospholipase A2, group XIIA	PLA2G12A	-1.59	0.0313
speckle-type POZ protein-like	SPOPL	-1.59	0.0176
ADAM metallopeptidase domain 9	ADAM9	-1.58	0.0363
angiogenic factor with G-patch and FHA domains 1	AGGF1	-1.58	0.0484
ankyrin repeat domain 36B	ANKRD36B	-1.58	0.0221
chromosome 2 open reading frame 78	C2orf78	-1.58	0.0428
casein kinase 1, gamma 3	CSNK1G3	-1.58	0.0105
DnaJ (Hsp40) homolog, subfamily A, member 3	DNAJA3	-1.58	0.0348
leishmanolysin-like (metallopeptidase M8 family)	LMLN	-1.58	0.0329
mitochondrial calcium uniporter regulator 1	MCUR1	-1.58	0.0082
protein kinase, AMP-activated, beta 2 non-catalytic subunit	PRKAB2	-1.58	0.0167
zinc finger with KRAB and SCAN domains 2	ZKSCAN2	-1.58	0.0217
chromosome 4 open reading frame 32	C4orf32	-1.57	0.0189
CREB3 regulatory factor	CREBRF	-1.57	0.0307
kelch-like family member 20	KLHL20	-1.57	0.0158
olfactomedin 1	OLFM1	-1.57	0.0401
olfactory receptor, family 6, subfamily N, member 1	OR6N1	-1.57	0.0055
phosphodiesterase 8A	PDE8A	-1.57	0.0223
RNA binding motif protein 47	RBM47	-1.57	0.0399
serine/arginine-rich splicing factor 10	SRSF10	-1.57	0.0205
BLOC-1 related complex subunit 5	BORCS5	-1.56	0.0046
v-crk avian sarcoma virus CT10 oncogene homolog	CRK	-1.56	0.0455
IQ motif containing B1	IQCB1	-1.56	0.0072
integrin beta 1	ITGB1	-1.56	0.007
LSM14A mRNA processing body assembly factor	LSM14A	-1.56	0.0108
Myb-like, SWIRM and MPN domains 1	MYSM1	-1.56	0.0043
pleckstrin homology domain containing, family A member 5	PLEKHA5	-1.56	0.0303
ring finger and CCCH-type domains 2	RC3H2	-1.56	0.0366
zinc finger protein 326	ZNF326	-1.56	0.0407
centriolar coiled coil protein 110kDa	CCP110	-1.55	0.0072
cyclin-dependent kinase-like 1 (CDC2-related kinase)	CDKL1	-1.55	0.0215
F-box and leucine-rich repeat protein 3	FBXL3	-1.55	0.0429
F-box and WD repeat domain containing 11	FBXW11	-1.55	0.0044
G-patch domain containing 2 like	GPATCH2L	-1.55	0.0103
leucine rich repeat and Ig domain containing 4	LINGO4	-1.55	0.0068
suppressor of cytokine signaling 5	SOCS5	-1.55	0.0127
cytoskeleton associated protein 2	CKAP2	-1.54	0.0244
cytochrome b reductase 1	CYBRD1	-1.54	0.0082
DENN/MADD domain containing 4A	DENND4A	-1.54	0.0254
FERM, ARH/RhoGEF and pleckstrin domain protein 2	FARP2	-1.54	0.049
Fc fragment of IgG, low affinity IIIa, receptor (CD16a)	FCGR3A	-1.54	0.0208
fibronectin type III and SPRY domain containing 1-like	FSD1L	-1.54	0.0394
potassium channel, inwardly rectifying subfamily J, member 8	KCNJ8	-1.54	0.0027
microtubule associated monooxygenase, calponin and LIM domain containing 1	MICAL1	-1.54	0.0225
RNA binding region (RNP1, RRM) containing 3	RNPC3	-1.54	0.0174
ubiquitin conjugating enzyme E2E 2	UBE2E2	-1.54	0.0213
zinc finger, CCHC domain containing 2	ZCCHC2	-1.54	0.0274
zinc finger protein 433	ZNF433	-1.54	0.0092
zinc finger protein 585B	ZNF585B	-1.54	0.0476
elongation factor Tu GTP binding domain containing 1	EFTUD1	-1.53	0.0368
family with sequence similarity 111, member A	FAM111A	-1.53	0.0314
glycerol-3-phosphate acyltransferase 3	GPAT3	-1.53	0.0377
methylenetetrahydrofolate dehydrogenase (NADP+ dependent) 2, methenyltetrahydrofolate cyclohydrolase	MTHFD2	-1.53	0.0031
osteocrin	OSTN	-1.53	0.0455
transmembrane protein 212	TMEM212	-1.53	0.0403
tryptase gamma 1	TPSG1	-1.53	0.0276
zinc finger protein 416	ZNF416	-1.53	0.0239
ATP binding cassette subfamily G member 1	ABCG1	-1.52	0.0204
adenylate kinase 4	AK4	-1.52	0.0283
autophagy related 16-like 1	ATG16L1	-1.52	0.0126
family with sequence similarity 26, member E	FAM26E	-1.52	0.0248
Fc fragment of IgG, low affinity IIa, receptor (CD32)	FCGR2A	-1.52	0.0462
ring finger protein 217	RNF217	-1.52	0.0437
CDC42 small effector 1	CDC42SE1	-1.51	0.0231
cytokine-dependent hematopoietic cell linker	CLNK	-1.51	0.0287
cullin 5	CUL5	-1.51	0.03
DAZ interacting zinc finger protein 3	DZIP3	-1.51	0.0388
mitochondrial ribosomal protein L9	MRPL9	-1.51	0.034
sema domain, transmembrane domain (TM), and cytoplasmic domain, (semaphorin) 6D	SEMA6D	-1.51	0.0471
sterol O-acyltransferase 1	SOAT1	-1.51	0.0285
TBC1 domain family, member 3K	TBC1D3K	-1.51	0.0008
ubiquitin conjugating enzyme E2G 2	UBE2G2	-1.51	0.0296
cAMP responsive element binding protein 1	CREB1	-1.5	0.0005
nerve growth factor receptor	NGFR	-1.5	0.0236
PHD finger protein 14	PHF14	-1.5	0.0135
signal-regulatory protein delta	SIRPD	-1.5	0.0024
sorbin and SH3 domain containing 2	SORBS2	-1.5	0.0082

## Sheet: Enrichr536
536 down-regulated genes	Term	Overlap	P-value	Adjusted P-value	Odds Ratio	Combined Score	Genes	TF Perturbations Followed by Expression (60 significant records)																	536 down-regulated genes	Term	Overlap	P-value	Adjusted P-value	Odds Ratio	Combined Score	Genes	Ligand Perturbations from GEO up
	SNAI1 KO MOUSE GSE53107 CREEDSID GENE 1448 DOWN	22/171	1.21512e-09	1.1896e-06	4.80056	98.5479	BARD1;PI4K2B;WDHD1;GPSM2;TIGD2;STX12;MIOS;PROS1;CCP110;LCLAT1;ZBTB41;DTWD2;ARL5B;ZMYM2;SERTAD4;ZADH2;RNF217;SP3;ZMYM6;SKIL;NUP58;SOCS5																			Interleukin-1 beta mouse embryonic fibroblasts from IRAK-4 kinase deficient mutants GDS2641 ligand:60	28/351	3.11692e-07	8.13517e-05	2.97657	44.5927	TMEM55A;ERRFI1;ARF4;TRAM1;CLIC4;COPB1;ZBTB41;SERTAD4;YY2;MAT2A;RAB6A;SKIL;ACBD5;WSB1;FOXN2;ELL2;RAB33B;DNAJC3;PRKAR1A;RASA2;RAPGEF2;ADAM9;FBXL3;HNRNPH2;EXOC5;LSM14A;RAB5A;ARL8B
	SOX2 DEFICIENCY HUMAN GSE42937 CREEDSID GENE 347 UP	31/322	8.60713e-10	1.68528e-06	3.59229	74.9827	LIN54;CLIC4;ZNF197;LPGAT1;USP53;CCP110;MYSM1;BLOC1S6;PTAR1;ARL5B;FSD1L;PPAT;GRPEL2;SKIL;LMLN;STARD4;HSDL2;CEP135;BROX;TMOD2;TUBE1;USF3;MOB1B;CREB1;FCGR2A;HEATR5A;RPS6KB1;ETNK1;SP4;PDCD4;DGKH																			estrogen human MCF-7 cells GSE11324 ligand:90	32/508	7.77114e-06	0.00101413	2.35045	27.6533	ABCD3;SEMA3C;MAK16;RGPD5;RGPD8;ZBTB41;GNA13;EFR3A;PTER;PPAT;TRPS1;MAP4K5;ZNF367;SRSF10;ZNF267;CMTR2;SLC19A2;WDR36;ATAD2;NFXL1;TOPORS;ARMC1;DBF4;DMTF1;RPS6KB1;STK26;TTC3;DEPDC1;SPOPL;EXOC5;ZMYND11;ANKRD36B
	CHD1 KD 22RV1 HUMAN GSE84610 RNASEQ DOWN	31/343	3.97205e-09	2.59242e-06	3.37235	65.2347	ITGB1;ZNF770;CLIC4;PRKAA1;LPGAT1;CUL5;NCAPG;TARS;ZNF24;ARPP19;ZBTB41;HSPD1;ARL5B;SSR1;TNPO1;ZNF664;LBR;WDR36;DENND4A;ATAD2;RPS3A;PHF20L1;CENPE;SPCS3;MTHFD2;ETNK1;CHMP2B;DEPDC1;PHF14;ZNF117;IL6ST																			testosterone human MCF-7aro cells GSE10911 ligand:160	22/304	2.64227e-05	0.00229878	2.70031	28.4648	BARD1;SERPINA3;GPSM2;SEMA3C;PROS1;USO1;CKAP2;NCAPG;ELOVL6;HMGCR;SKA1;CENPE;DBF4;SESN1;KIF4A;DEPDC1;KRIT1;PDCD4;DSG2;LBR;ANKRD36B;SLC19A2
	LIN28 SIRNA MCF7 HUMAN GSE71012 RNASEQ DOWN	35/475	7.44225e-08	3.64298e-05	2.74941	45.1275	ITGB1;CLIC4;ATL3;SEMA3C;USO1;ZNF24;CLCN3;ARPP19;IPO5;HSPD1;SERTAD4;TRPS1;NCAM2;TNPO1;ZNF664;SKIL;PRKCI;TMEM30A;ATAD2;RPS3A;RC3H2;OLFM1;TMX4;DAAM1;PRKAR1A;STK26;VPS41;TTC3;REL;PDCD4;DSG2;IL6ST;ZMYND11;MBTPS2;ARL8B																			calcium(2+) mouse blastocyst GDS3293 ligand:281	24/377	8.96705e-05	0.005851	2.37539	22.1371	PRKCI;CLIC4;TES;LPGAT1;ACAA2;MAK16;MBOAT2;ELOVL6;ELOVL7;BACH1;CENPE;SPCS3;SOAT1;OSTM1;XPNPEP1;PDCD4;RAPGEF2;ADAM9;MRPL9;LRRFIP1;UBXN4;RAB6A;SKIL;LBR
	TFE3 SIRNA 8988T HUMAN GSE62077 CONSTRUCT1 RNASEQ DOWN	30/388	2.31616e-07	9.07007e-05	2.88506	44.0785	TRAM1;ATL3;PROS1;USO1;PSIP1;PPP2CA;NADK2;LAPTM4A;EFR3A;PPP6R3;FNIP1;LBR;HSDL1;TMEM30A;ATAD2;CYBRD1;RC3H2;ARMC1;GALC;OSTM1;GPD2;TTC3;CHMP2B;DEPDC1;FAR1;EXOC5;IL6ST;OPTN;NUP58;ARL8B																			norepinephrine rat pineal organ GDS3702 ligand:132	20/304	0.000220978	0.0115351	2.45483	20.6634	SRPK2;TMEM55A;ERRFI1;ARF4;GALNT11;PIAS2;NCALD;PPP2CA;DYNC1LI1;PREPL;RYBP;OSTM1;MAT2A;ETNK1;CTNNA1;B3GNT2;EXOC5;RAB6A;LRP12;SLC19A2
	PITX2 KO 786O HUMAN GSE67844 RNASEQ UP	33/483	9.73417e-07	0.000317658	2.54936	35.2895	ITGB1;ARF4;CLIC4;COPB1;TARS;ZNF24;CLCN3;MYSM1;HSPD1;LAPTM4A;PTAR1;ARL5B;ZMYM2;SESN3;MAT2A;TNPO1;UBXN4;SKIL;STARD4;WSB1;TMEM30A;SORBS2;RPS3A;SPCS3;COL3A1;PREPL;ZFYVE16;PRKAR1A;TTC3;ADAM9;FAR1;IL6ST;DGKH																			estrogen human MCF-7 cells GSE11324 ligand:89	28/529	0.000527743	0.0229568	1.975	14.9051	AGPAT5;C2CD5;ABCD3;SEMA3C;MAK16;RGPD8;ZBTB41;GNA13;PPAT;MAP4K5;ZNF367;ZNF267;CMTR2;SLC19A2;WDR36;ATAD2;NFXL1;NBPF1;TOPORS;DBF4;DAAM1;RPS6KB1;DMXL1;STK26;TTC3;SPOPL;EXOC5;ANKRD36B
	CHD1 KO 22RV1 HUMAN GSE84610 RNASEQ DOWN	20/213	1.28569e-06	0.000359626	3.50361	47.5237	STARD4;PRKCI;PRKAA1;CUL5;ATAD2;NCAPG;RGPD5;RPS3A;ZNF24;ZBTB41;HSPD1;CENPE;PTAR1;ARL5B;MTHFD2;ETNK1;DEPDC1;PHF14;FAR1;ARID2																			estrogen human human epithelial ovarian cancer (EOC) cells GDS4066 ligand:64	19/325	0.00130738	0.0487465	2.1814	14.4839	ERRFI1;WDHD1;PROS1;SEMA3A;MAK16;ELOVL6;SKA1;CENPE;COL3A1;EID3;OSTM1;DEPDC1;LRRC8C;ZNF711;ZNF367;ZNF267;CMTR2;TNFRSF21;ZNF112
	PPARG OE MOUSE GSE10192 CREEDSID GENE 2733 DOWN	25/322	2.18737e-06	0.00053536	2.89701	37.7561	SEMA3A;NCAPG;TARS;ZBTB41;ZFYVE26;SERTAD4;YY2;PDE8A;SKIL;SLC19A2;FARP2;PLA2G12A;HSDL1;KCNJ8;GLCE;IGIP;CKAP2;LIG4;FAM111A;OLFM1;MTHFD2;PSAT1;PARD3;CD109;DEPDC1																			TGF-beta1 human IOSE - immortalized ovarian surface epithelial cell line GDS2975 ligand:255	23/432	0.00149625	0.0488151	1.98659	12.9224	CDC42SE1;SPECC1;STARD4;PRKAB2;PPP1R14C;ZNF184;MBOAT2;RGPD5;RGPD8;GPATCH2L;FGF2;GNA13;C18ORF25;DAAM1;LRRC8C;B3GNT2;SKIL;MURC;ZNF267;LRP12;SLC19A2;ZNF200;DGKH
	SP140 KD PBMC HUMAN GSE83381 RNASEQ DOWN	28/403	4.72513e-06	0.00102798	2.5925	31.7908	TRAM1;CLIC4;RBM47;GNA13;ZFYVE26;MAT2A;MICAL1;CREG1;CTNNA1;SSR1;TNPO1;WSB1;TMEM30A;SGTB;RIPK2;ACSL1;CMTM6;ZFYVE16;SOAT1;DMXL1;GPD2;MDM2;RAPGEF2;B3GNT2;PLIN2;OPTN;ARL8B;NFE2L2																			estrogen human MCF-7 cells GSE11324 ligand:91	23/461	0.00339007	0.0983121	1.86162	10.5869	BARD1;WDHD1;C2CD5;SEMA3C;SPIN4;ATAD2;NCAPG;ZBTB41;TOPORS;ARMC1;GNA13;DBF4;STK26;GPD2;TRPS1;DEPDC1;DSG2;EXOC5;MAP4K5;FAM72D;ZNF367;SRSF10;ZNF267
	GATA6 OE HESC HUMAN GSE69322 KSRMEDIA RNASEQ DOWN	30/456	6.43757e-06	0.00114589	2.45483	29.3435	ITGB1;TRAM1;CLIC4;PSIP1;GPATCH2L;HMGCR;ZNF24;HACD3;ARPP19;IPO5;HSPD1;PTAR1;ZMYM2;SESN3;MAT2A;TNPO1;UBXN4;ZNF664;LBR;CKAP2;RPS3A;CENPE;COL3A1;PRKAR1A;PSAT1;STK26;SP3;TTC3;EXOC5;IL6ST																			interleukin-17A human keratinocyte GDS4601 ligand:185	18/333	0.00400262	0.104468	2.01694	11.1351	ERRFI1;ZNF770;LPGAT1;SEMA3C;ZNF184;ELOVL7;ZBTB41;PDIK1L;PIGA;STK26;TRPS1;REL;MANSC1;IL6ST;FAM72D;CMTR2;DSC2;LRP12
	HIF1A OE 786O HUMAN GSE67237 RNASEQ UP	26/363	6.00069e-06	0.00117494	2.67259	32.1342	ITGB1;ERRFI1;ARF4;TRAM1;CLIC4;LPGAT1;ATL3;SEMA3C;COPB1;USO1;ECE1;TMEM263;SSR1;UBXN4;TMEM30A;COG5;SPCS3;NCEH1;MTHFD2;PSAT1;CD109;VMA21;TTC3;DEPDC1;ADAM9;PLIN2																			Progesterone mouse Uterus tissue after 14 days after ovariectomy (6hrs after injection) GDS186 ligand:55	15/286	0.0106239	0.252076	1.957	8.89387	ERRFI1;STX12;MAK16;TARS;PSIP1;LRP2;DNAJC3;OLFM1;NFIL3;MAT2A;XPNPEP1;MTHFD2;ETNK1;TNFRSF21;KPNA1
	LEF1 KD HUMAN GSE42637 CREEDSID GENE 1775 UP	25/351	9.95624e-06	0.00162453	2.65765	30.609	SPIN4;HMGCR;ZBTB41;ZFYVE26;EFR3A;SESN1;ZNF721;CCDC92;CMTR2;TIGD2;MYLIP;ACBD5;TMEM30A;SGTB;DENND4A;GLCE;TMEM154;MOB1B;HEATR5A;DMTF1;RP2;VPS41;ZNF711;SLC18B1;OPTN																			17beta-estradiol human MCF-7 cells GSE8597 ligand:259	19/397	0.0111412	0.242321	1.78578	8.03085	BARD1;WDHD1;SERPINA3;SPIN4;ANKRD36;CKAP2L;ATAD2;NCAPG;AK4;SKA1;CENPE;DBF4;UBR7;KIF4A;DEPDC1;TAF5;FAM72D;ZNF367;ANKRD36B
	TP63 KD HUMAN GSE20286 CREEDSID GENE 2453 UP	24/334	1.2915e-05	0.00194519	2.6812	30.1827	AGPAT5;SERPINA3;ZNF770;KDM3A;ABCD3;SEMA3C;ACSL1;PROS1;RGPD8;HMGCR;BACH1;ZFYVE16;OSTM1;DMXL1;TRPS1;TTC3;PDCD4;EXOC5;TAF5;LBR;DSC2;ANKRD36B;NUP58;NFE2L2																			estradiol human MCF-7 breast cancer cells GDS3283 ligand:43	19/433	0.0251185	0.504301	1.63731	6.0321	C5ORF24;WSB1;CEP135;SEMA3C;SLX4IP;NCAPG;HMGCR;NBPF1;ZBTB41;OLFM1;PTAR1;TMEM2;SPIN1;ZNF711;IL6ST;MAP4K5;LONRF1;ANKRD36B;SLC19A2
	DUX4 OE HUMAN GSE33799 CREEDSID GENE 1430 DOWN	22/292	1.41944e-05	0.00198519	2.81129	31.3814	AGPAT5;WDR36;PRKAA1;TMEM30A;SPIN4;CKAP2L;ANGEL2;NCAPG;MTMR9;SMC6;SKA1;RAB22A;IPO5;ARMC1;CENPE;RPS6KB1;VMA21;KIF4A;SPIRE1;FAR1;LSM14A;OPTN																			TGF-beta1 human IOSE - immortalized ovarian surface epithelial cell line GDS2975 ligand:256	16/350	0.0273684	0.510226	1.70576	6.13794	CDC42SE1;SPECC1;STARD4;PPP1R14C;MBOAT2;RGPD8;FGF2;DAAM1;RASA2;B3GNT2;SKIL;MURC;ANKRD13A;LRP12;SLC19A2;DGKH
	HSF1 KD HUMAN GSE3697 CREEDSID GENE 780 UP	24/340	1.73217e-05	0.00226106	2.63389	28.8768	AGPAT5;ZNF770;GPSM2;FBXW11;DENND4A;CCP110;DCUN1D2;RCBTB1;TAF5L;SH3YL1;EFR3A;HHEX;ZFYVE16;RP2;PPAT;TRPS1;SPIN1;DEPDC1;ZNF107;BBS7;TAF5;TNPO1;PTPN4;SOCS5																			progesterone mouse uterine horn GDS187 ligand:47	14/299	0.0314957	0.548025	1.74712	6.04136	ERRFI1;STX12;SLC31A1;MAK16;TARS;DNAJC3;OLFM1;MAT2A;XPNPEP1;MTHFD2;ETNK1;IL18R1;TNFRSF21;KPNA1
	SOX11 DEPLETION HUMAN GSE34763 CREEDSID GENE 353 UP	26/390	2.11254e-05	0.00258522	2.48756	26.7787	ARF4;TRAM1;C2CD5;PITPNB;COPB1;ARPC1A;USO1;AK3;PSIP1;RGPD8;HSPD1;CREG1;SSR1;LBR;CMTR2;DENND4A;ATAD2;CKAP2;ARMC1;CENPE;GNPAT;DBF4;PRKAR1A;TTC3;TCEA1;FAM72D																			interleukin-22 human Bronchial epithelial cells GDS3393 ligand:198	12/246	0.0340328	0.522503	1.82017	6.15295	SPCS3;PREPL;TMEM2;ZFYVE16;RP2;PSAT1;DMXL1;CHMP2B;ZNF107;HMGCR;GPRASP1;ZNF267
	PIN1 DEPLETION HUMAN GSE26262 CREEDSID GENE 477 DOWN	23/323	2.25142e-05	0.0025931	2.65699	28.4335	WDHD1;GPSM2;CDK19;ACSL1;GLCE;ATAD2;CKAP2;CCP110;NCAPG;SORBS2;SMC6;SKA1;CENPE;HHEX;OSTM1;UBR7;KIF4A;CNTRL;RASA2;DEPDC1;PHF14;DENR;TAF5																			Interleukin-1 beta mouse embryonic fibroblasts GDS2641 ligand:58	12/246	0.0340328	0.555159	1.82017	6.15295	ERRFI1;CLIC4;WSB1;RIPK2;RASA2;MAK16;UBE2E2;ADAM9;DENR;BACH1;ELL2;SKIL
	ATF4 KO HEK293 HUMAN GSE97384 RNASEQ DOWN	27/423	3.15988e-05	0.00325634	2.38171	24.6802	CLIC4;RNMT;CALCOCO2;PITPNB;COPB1;USO1;ZNF518A;TARS;LRP2;ZNF24;IPO5;HSPD1;TRPS1;GRPEL2;SSR1;VHL;TNPO1;ZNF664;ATAD2;USF3;MTHFD2;PRKAR1A;PSAT1;STK26;ADAM9;FAR1;DSG2																			interleukin-17 human Bronchial epithelial cells GDS3393 ligand:199	13/278	0.0376114	0.545365	1.74487	5.72397	ZNF770;GLCE;ELOVL6;PREPL;ZFYVE16;MTHFD2;PSAT1;SLCO4C1;CHMP2B;GPRASP1;PDE8A;ANKRD36B;PDK1
	MYC HYPERACTIVE HMEC HUMAN GSE66182 RNASEQ DOWN	26/399	3.11717e-05	0.00339079	2.43145	25.2287	ITGB1;ARF4;ERRFI1;GPSM2;TRAM1;CLIC4;ATL3;SEMA3C;ARPC1A;TARS;ARPP19;IPO5;LAPTM4A;CTNNA1;CYBRD1;RPS3A;TMEM154;CENPE;SOAT1;PRKAR1A;CD109;PDCD4;ADAM9;FAR1;DSG2;IL6ST																			estradiol human MCF-7 cells GSE46924 ligand:163	17/394	0.0376176	0.516747	1.60997	5.28116	BARD1;WDHD1;SERPINA3;GPSM2;SPIN4;CKAP2L;ATAD2;SCLT1;NCAPG;SKA1;CENPE;DBF4;KIF4A;DEPDC1;TAF5;FAM72D;ZNF367
	ZEB2 SHRNA H1 HUMAN GSE69618 DAY2 RNASEQ UP	33/580	4.39948e-05	0.00430709	2.12301	21.2968	ITGB1;ZNF770;CLIC4;PSIP1;GPATCH2L;HMGCR;ZNF24;ARPP19;MYSM1;IPO5;HSPD1;BLOC1S6;LAPTM4A;PTAR1;ARL5B;ZMYM2;SESN3;PPP6R3;CTNNA1;TNPO1;SKIL;ZNF664;SPECC1;WSB1;C1GALT1;ELOVL6;RPS3A;ELL2;RC3H2;PRKAR1A;TTC3;CD9;ZNF117																			estradiol mouse BAL cells GSE52649 ligand:95	13/282	0.0413845	0.540067	1.72012	5.47833	CDC42SE1;AGPAT5;TES;WSB1;PROS1;USO1;CLCN3;ELL2;MOB1B;SPCS3;MDM2;PDCD4;SLC19A2
	TCF21 SIRNA HCASMC HUMAN GSE44461 RNASEQ DOWN	30/506	4.63365e-05	0.00432032	2.21226	22.0774	ITGB1;PRKAA1;CUL5;SEMA3C;COPB1;USO1;SMC6;TMEM263;IPO5;LAPTM4A;CREG1;BNIP2;TNPO1;ANKRD13A;CSNK1G3;BROX;RPS3A;DNAJC3;COL3A1;TMX4;MTHFD2;VPS41;TTC3;MDM2;ADAM9;ZNF117;PLIN2;HNRNPH2;IL6ST;OPTN																			interleukin-2 mouse Cytotoxic T cell line GDS3222 ligand:212	16/375	0.0465001	0.57793	1.59204	4.88486	ERRFI1;ARF4;TES;TNFRSF9;USO1;HSPD1;SPCS3;LAPTM4A;NFIL3;MAT2A;MTHFD2;PRKAR1A;GPD2;LRRC8C;CLNK;LRP12
	KLF10 SIRNA PANC1 HUMAN GSE90566 RNASEQ UP	23/346	6.53913e-05	0.00581983	2.48037	23.8987	TRAM1;LPGAT1;SEMA3C;PON2;SEMA3A;USO1;ATAD2;TARS;OCRL;RPS3A;SMC6;RC3H2;HSPD1;SPCS3;NCEH1;TTC3;PHF14;MDM2;SSR1;IL6ST;RAB6A;SKIL;LSM14A																			interleukin-2 mouse Cytotoxic T cell line GDS3222 ligand:207	14/317	0.0474594	0.538561	1.64791	5.02264	ARF4;STARD4;TES;WSB1;TNFRSF9;STAT3;CMTM6;NFIL3;MAT2A;PRKAR1A;LRRC8C;SKIL;RAB5A;LRP12
	IRF9 OE HUMAN GSE50002 CREEDSID GENE 1659 DOWN	19/265	0.000104422	0.00888951	2.6753	24.5247	PI4K2B;CDK19;C2CD5;SCLT1;NCAPG;ALKBH8;WARS2;CENPE;NADK2;SH3YL1;EID3;SESN3;CD109;RNF217;DEPDC1;PDCD4;ASB7;KIFAP3;PDK1																			interleukin-2 mouse Cytotoxic T cell line GDS3222 ligand:209	14/317	0.0474594	0.563041	1.64791	5.02264	ERRFI1;ARF4;TES;WSB1;USO1;CMTM6;RYBP;MAT2A;PRKAR1A;GPD2;LRRC8C;CLNK;SKIL;LRP12
	POU4F1 KO MOUSE GSE19997 CREEDSID GENE 2947 UP	23/360	0.000118569	0.00967325	2.38391	21.5506	CSNK1G3;PRKCI;CDK19;PRKAA1;ABCD3;TMEM30A;SLC31A1;GLCE;TESK2;RAB33B;DTWD2;OLFM1;EFR3A;NCEH1;SNX27;ZADH2;ETNK1;ADAM9;GPAT3;KDSR;RAB6A;RAB5A;MBTPS2																			Interleukin-1 beta mouse embryonic fibroblasts GDS2641 ligand:57	10/208	0.0542544	0.590017	1.79392	5.2276	TMEM55A;ERRFI1;WSB1;SERTAD4;TRPS1;MDM2;HNRNPH2;BACH1;ELL2;SKIL
	MBD2 KD HMLER HUMAN GSE63234 RNASEQ UP	18/252	0.00016515	0.0124371	2.66525	23.2107	ERRFI1;ARF4;TRAM1;CLIC4;TMEM30A;COPB1;PSIP1;RPS3A;TMEM263;SPCS3;EFR3A;LAPTM4A;SP3;ADAM9;FAR1;UBXN4;IL6ST;TNPO1																			estradiol human MCF-7 cells GSE26834 ligand:137	14/332	0.0645117	0.673502	1.57346	4.31271	WDHD1;SERPINA3;GPSM2;ATAD2;NCAPG;SORBS2;SKA1;GNA13;CENPE;KIF4A;CNTRL;DEPDC1;ZNF711;SLC19A2
	MYC OE MCF7 HUMAN GSE101738 RNASEQ UP	26/441	0.000160612	0.0125791	2.19988	19.2193	CREBZF;ZNF770;RBM47;CUL5;COPB1;RGPD5;ZNF24;LCLAT1;RAB22A;HSPD1;PPP2CA;GNA13;RNF139;PPP6R3;RAB6A;SKIL;CMTR2;FOXN2;DNAJC3;DBF4;RPS6KB1;PRKAR1A;GPD2;SP3;MDM2;NFE2L2																			growth hormone mouse 3T3-F442A adipocytes GDS1489 ligand:11	11/246	0.0682179	0.684803	1.66849	4.47997	ITGB1;ERRFI1;ARF4;CLIC4;ACAA2;ACSL1;MTHFD2;PSAT1;TARS;PLIN2;ELL2
	IRF9 OE HUMAN GSE50002 CREEDSID GENE 1663 DOWN	22/351	0.000217011	0.0157373	2.33873	19.7285	KDM3A;SGTB;COG5;PLAG1;ALG2;PLEKHA5;LIPA;SMARCA2;CDC40;NADK2;SH3YL1;EID3;ZMYM2;SESN3;CD109;TTC3;CREBRF;PDCD4;TCP11L2;ASB7;KIFAP3;PDK1																			interleukin-2 mouse Cytotoxic T cell line GDS3222 ligand:210	16/400	0.0735933	0.711402	1.49254	3.89433	ERRFI1;FBXW11;USO1;HSPD1;PPP2CA;LAPTM4A;OSTM1;NFIL3;MAT2A;PRKAR1A;GPD2;LRRC8C;CLNK;LRRFIP1;DSC2;LRP12
	STAT3 SIRNA HCC70 HUMAN GSE85579 RNASEQ DOWN	23/377	0.000232494	0.0162579	2.27642	19.046	ITGB1;PRKCI;CLIC4;PRKAA1;LPGAT1;TMEM30A;ATAD2;STAT3;ECE1;SMARCA2;RC3H2;LAPTM4A;ARL5B;CD109;GPD2;TRPS1;TTC3;SSR1;CD9;DSG2;TNPO1;ZMYND11;SKIL																			growth hormone mouse 3T3-F442A adipocytes GDS1489 ligand:10	9/196	0.0820291	0.764628	1.71337	4.2846	ITGB1;ERRFI1;COL3A1;LAPTM4A;ACSL1;ETNK1;SP3;MDM2;PDCD4
	THRA MUT HUMAN GSE29159 CREEDSID GENE 1695 UP	20/306	0.000240851	0.0162616	2.43879	20.3183	SUZ12;ERRFI1;ARF4;CLIC4;ABCD3;TMEM30A;USO1;ATAD2;TARS;HMGCR;HACD3;HSPD1;LAPTM4A;ARL5B;HEATR5A;MAT2A;MTHFD2;SSR1;ADAM9;IL6ST																			progesterone mouse uterine horn GDS187 ligand:48	13/322	0.0943036	0.848733	1.50644	3.55707	ERRFI1;STX12;MAK16;TARS;DNAJC3;OLFM1;MAT2A;XPNPEP1;MTHFD2;ETNK1;HNRNPH2;TNFRSF21;KPNA1
	MYC OE U2OS HUMAN GSE66789 RNASEQ UP	16/217	0.000262806	0.0165991	2.75122	22.6813	ITGB1;ERRFI1;CLIC4;TMEM30A;CKAP2L;ATAD2;CENPE;EFR3A;BLOC1S6;MAT2A;PRKAR1A;CD109;TTC3;SP3;ADAM9;IL6ST																			Interleukin 1, beta human amnion mesenchymal cells (AMC) GDS4595 ligand:23	15/396	0.114103	0.992695	1.41339	3.06798	SERPINA3;WDR47;RIPK2;TNFRSF9;NCAPG;ZBTB5;BACH1;FGF2;SKA1;CENPE;DUSP10;NFIL3;REL;ZNF267;SLC19A2
	MYC OE U2OS HUMAN GSE59819 RNASEQ UP	16/217	0.000262806	0.0171525	2.75122	22.6813	ITGB1;ERRFI1;CLIC4;TMEM30A;CKAP2L;ATAD2;CENPE;EFR3A;BLOC1S6;MAT2A;PRKAR1A;CD109;TTC3;SP3;ADAM9;IL6ST																			TGF-beta1 human IOSE - immortalized ovarian surface epithelial cell line GDS2975 ligand:257	12/303	0.116186	0.978208	1.47776	3.18097	CDC42SE1;SPECC1;DNAJC3;STARD4;DAAM1;B3GNT2;MBOAT2;FGF2;SKIL;MURC;SLC19A2;DGKH
	JUNB KD FORESKIN HUMAN GSE63079 RNASEQ DOWN	19/287	0.000291163	0.0172757	2.47023	20.1117	ITGB1;ARF4;STARD4;CLIC4;THRB;SEMA3C;COG5;COPB1;CMTM6;MBOAT2;ARPP19;ELL2;TMEM154;SPCS3;MTHFD2;PSAT1;RNF217;LRRC8C;CD9																			neuromedin U mouse type-2 Th cell line D10.G4.1 GDS882 ligand:22	10/243	0.119437	0.974161	1.53553	3.26295	LAPTM4A;PLA2G12A;ACAA2;PTER;PSAT1;GPD2;PLIN2;MAPK14;ELL2;HSPD1
	PPARG OE MOUSE GSE10192 CREEDSID GENE 2732 DOWN	22/358	0.00028565	0.0174782	2.293	18.7126	FARP2;USP46;STARD4;HSDL1;SPIN4;SEMA3A;IGIP;AP4E1;LIG4;AK3;ZBTB41;GNA13;OLFM1;ZFYVE26;SERTAD4;SLC7A6OS;PARD3;LONRF1;FNIP1;PDE8A;ZCCHC2;MBTPS2																			testosterone mouse prostate (following castration) GDS2562 ligand:54	11/278	0.129085	1	1.47643	3.02267	DNAJC3;ARF4;TRAM1;COL3A1;PLA2G12A;ACAA2;MAT2A;MTHFD2;PSAT1;CKAP2;HSPD1
	FOXO1 KD MOUSE GSE6623 CREEDSID GENE 505 UP	20/317	0.000380684	0.0212965	2.35416	18.5356	TRAM1;LPGAT1;ZBTB14;AK4;MOB3A;DNAJC3;FAM111A;SPCS3;TMX4;HHEX;OSTM1;MAT2A;PSAT1;GPD2;RASA2;SPIN1;SSR1;FAR1;TAF5;LBR																			interleukin-2 mouse Cytotoxic T cell line GDS3222 ligand:213	15/405	0.13029	1	1.38198	2.81647	ERRFI1;TES;TNFRSF9;USO1;HSPD1;SPCS3;NFIL3;MAT2A;MTHFD2;PRKAR1A;PSAT1;GPD2;LRRC8C;CLNK;LRP12
	MYCN SHRNA SKNBE2 HUMAN GSE84389 RNASEQ UP	16/224	0.000374841	0.0215864	2.66525	21.0261	KDM3A;TMEM30A;OCRL;RPS3A;HACD3;IPO5;HSPD1;LAPTM4A;PREPL;ZMYM2;SESN3;MTHFD2;ETNK1;TTC3;PDCD4;ZNF664																			17beta-estradiol mouse uterus GSE6931 ligand:86	12/324	0.162811	1	1.38198	2.50852	ITGB1;ERRFI1;ARF4;CLIC4;MAT2A;MTHFD2;PRKAR1A;PSAT1;DNAJA3;ALG2;TARS;HSPD1
	ETS1 OE HUMAN GSE21129 CREEDSID GENE 2153 DOWN	19/295	0.0004101	0.0223049	2.40324	18.7431	ERRFI1;COPB1;SEMA3A;TARS;SMC6;HSPD1;PPP2CA;NADK2;EFR3A;LAPTM4A;SESN3;MAT2A;KIF4A;VPS41;CTNNA1;PDCD4;BNIP2;CD9;FAR1																			interleukin-2 mouse Cytotoxic T cell line GDS3222 ligand:214	14/390	0.165702	1	1.33946	2.40776	ERRFI1;TES;TNFRSF9;USO1;HSPD1;SPCS3;NFIL3;MAT2A;MTHFD2;PSAT1;GPD2;LRRC8C;CLNK;LRP12
	ETS2 KD HUMAN GSE43459 CREEDSID GENE 34 UP	20/321	0.000446769	0.0236425	2.32482	17.9325	CCDC112;CDK19;CLIC4;LPGAT1;WSB1;RNMT;GLCE;MARS2;AK4;DTWD2;SH3YL1;FCGR2A;PSAT1;NOVA1;SP4;GRPEL2;CREBRF;TCP11L2;DENND6A;IL6ST																			TGF-beta human HMEC-TR mammary epithelial cell line GDS4071 ligand:245	11/297	0.175854	1	1.38198	2.40202	ARF4;SERPINA3;CLIC4;LAPTM4A;DUSP10;SEMA3C;ARPC1A;RAB6A;DSC2;TNFRSF21;TMEM154
	HIF1A KO MOUSE GSE35111 CREEDSID GENE 1406 DOWN	20/323	0.000483401	0.0236625	2.31043	17.6394	ERRFI1;TPSG1;TNFRSF9;ERV3-1;MBOAT2;AK4;ELOVL7;MYO9A;FGF2;ZFYVE16;DMTF1;SH3BGRL2;TCP11L2;NRIP3;CLNK;SLAMF6;NCAM2;IL6ST;RNF122;IL18R1																			estradiol human MCF-7 cells GDS4052 ligand:265	11/298	0.178517	1	1.37734	2.37326	SERPINA3;CLIC4;SEMA3C;DENND4A;ATAD2;MAK16;DEPDC1;B3GNT2;EXOC5;GPHN;SLC19A2
	ZNF253 SIRNA T47D HUMAN GSE79586 RNASEQ UP	27/503	0.000533471	0.0237395	2.00291	15.0941	ITGB1;TRAM1;CLIC4;ATL3;CALCOCO2;TARS;HSPD1;GNA13;EFR3A;SENP5;TRPS1;CTNNA1;DENR;RAB6A;TNPO1;ZNF664;LBR;SUZ12;RPS3A;RC3H2;ARMC1;OLFM1;PRKAR1A;PSAT1;MDM2;ADAM9;IL6ST																			Interleukin-1 beta mouse embryonic fibroblasts from IRAK-4 kinase deficient mutants GDS2641 ligand:59	10/269	0.187377	1	1.38712	2.32291	TMEM55A;ERRFI1;WSB1;SERTAD4;PROS1;RAPGEF2;FBXL3;HNRNPH2;SKIL;MOB3A
	ETS2 KD HUMAN GSE43459 CREEDSID GENE 156 DOWN	20/322	0.000464771	0.023948	2.3176	17.7852	CCDC112;CDK19;CLIC4;LPGAT1;WSB1;RNMT;GLCE;MARS2;AK4;DTWD2;SH3YL1;FCGR2A;PSAT1;NOVA1;SP4;GRPEL2;CREBRF;TCP11L2;DENND6A;IL6ST																			fibroblast growth factor 2 (FGF2) human embryonic fibroblast GDS2422 ligand:9	12/335	0.190507	1	1.3366	2.21617	PPP2CA;ITGB1;ERRFI1;MAT2A;PITPNB;MICAL1;ELOVL6;PLIN2;RPS3A;HMGCR;LBR;TNFRSF21
	HSF1 KD HUMAN GSE3697 CREEDSID GENE 781 DOWN	24/422	0.000477558	0.0239758	2.12209	16.2273	MYLIP;PRKAB2;GLCE;PROS1;MTMR9;CYBRD1;SORBS2;UGT8;COL3A1;PREPL;PTER;GPD2;TTC3;RASA2;WDR5B;SPIN1;NRIP3;IL6ST;FNIP1;UBXN4;DZIP3;DSC2;ZCCHC2;MBTPS2																			interleukin-12 human PBMC peripheral blood mononuclear cells GDS3498 ligand:197	12/338	0.198419	1	1.32474	2.1426	DNAJC3;SPCS3;PPIL1;MTHFD2;PSAT1;STAT3;TMEM206;ALG2;ASB7;PARP9;C4ORF32;ARL8B
	TP53 DEPLETION HUMAN GSE26262 CREEDSID GENE 478 DOWN	17/254	0.000527597	0.0240241	2.49736	18.848	TMEM30A;FBXW11;CELF2;SEMA3A;MAK16;IPO5;CENPE;HHEX;SOAT1;RNF139;PSAT1;SP4;CNTRL;RASA2;DEPDC1;UBXN4;ZNF267																			morphogenetic protein 4 (BMP-4) mouse C3H10T1/2 (10T1/2) stem cells committed to the adipocyte lineage GDS3025 ligand:8	9/244	0.209599	1	1.37632	2.15057	TMEM55A;MYLIP;MTMR2;CDK19;LAPTM4A;SERTAD4;PSAT1;PLIN2;LIPA
	TP63 OE HUMAN GSE20286 CREEDSID GENE 2455 DOWN	16/231	0.000525825	0.0245135	2.58448	19.5142	SUZ12;CSNK1G3;GPSM2;C2CD5;NCAPG;TARS;PSIP1;RGPD8;SMC6;FGF2;CENPE;PTER;PSAT1;DEPDC1;TCEA1;CEP290																			triiodothyronine (T3) human HepG2 cells GDS3945 ligand:69	11/311	0.214801	1	1.31977	2.02986	ERRFI1;STARD4;PRKAB2;ACSL1;PRKAR1A;ARPC1A;STAT3;TARS;HNRNPH2;HMGCR;TNPO1
	TFAP2C KD HUMAN GSE15481 CREEDSID GENE 2970 DOWN	18/277	0.000519589	0.0248136	2.4247	18.3367	WDHD1;ACSL1;SPIN4;CKAP2L;NCAPG;ELOVL7;NBPF1;LCLAT1;MOB1B;CENPE;SERTAD4;DBF4;CD109;KIF4A;DEPDC1;FAR1;FAM72D;ZNF367																			estrogen mouse alpha null aorta GDS3064 ligand:26	5/119	0.215036	1	1.56779	2.40962	ERRFI1;FAM26E;C1GALT1;LRRFIP1;LRP12
	POU4F1 KO MOUSE GSE19997 CREEDSID GENE 2108 UP	20/330	0.000632938	0.0275398	2.26142	16.6557	ARF4;TIGD2;STX12;CSNK1G3;ACBD5;COPB1;NCAPG;SMC6;SMARCA2;RAB33B;CENPE;EFR3A;ZMYM2;DMXL1;SP3;DEPDC1;ADAM9;CD9;GPAT3;LONRF1																			17beta-estradiol human MCF-7 cells GSE5840 ligand:83	11/312	0.217713	1	1.31554	2.00564	ERRFI1;OLFM1;LAPTM4A;DBF4;MAT2A;SPIN4;PITPNB;DNAJA3;ATAD2;ZNF367;SLC19A2
	REST SIRNA MDAMB231 HUMAN GSE63609 RNASEQ UP	21/358	0.000713587	0.030374	2.18878	15.8581	ITGB1;ERRFI1;ARF4;ZNF770;TRAM1;CLIC4;SEMA3C;RIPK2;PARP9;HSPD1;ZFYVE26;EFR3A;ADAM17;MTHFD2;RPS6KC1;GRPEL2;ZNF107;ADAM9;IL6ST;TNPO1;NUP58																			neuromedin U mouse type-2 Th cell line D10.G4.1 GDS882 ligand:21	12/346	0.220216	1	1.29411	1.95817	CLIC4;PLA2G12A;TES;FBXW11;PSAT1;GPD2;MAK16;B3GNT2;ICOS;MAPK14;ELL2;HSPD1
	TET3 DEPLETION HUMAN GSE51901 CREEDSID GENE 2989 UP	15/218	0.000831364	0.0346343	2.56744	18.2094	LMLN;LPGAT1;CEP135;ANKRD36;NBPF1;ZBTB41;PIGX;CENPE;FAM135A;DUSP10;PLIN2;ZNF721;IL6ST;RNF122;ZNF267																			Interleukin-6 mouse macrophage (SOCS3 KO) GSE411 ligand:233	11/316	0.22952	1	1.29889	1.91165	CDC42SE1;STX12;CLIC4;NFIL3;MTHFD2;SLC31A1;ETNK1;STAT3;ADAM9;BACH1;NFE2L2
	FOXD4L6 SIRNA BT549 HUMAN GSE79586 RNASEQ DOWN	17/266	0.000884408	0.0353402	2.38469	16.7658	CLIC4;ATAD2;CKAP2;TARS;PSIP1;HMGCR;RC3H2;IPO5;CENPE;SOAT1;CD109;KIF4A;TRPS1;SPECC1L;DEPDC1;TNPO1;LBR																			17beta-estradiol mouse bone marrow-derived CD44+ stromal cells (StroCs) GDS3816 ligand:29	15/453	0.23644	1	1.23554	1.78173	ERRFI1;USP53;RIPK2;HMGCR;COL3A1;ARL5B;ADORA2B;TRPS1;REL;RAPGEF2;B3GNT2;FBXL3;SKIL;OPTN;LRP12
	LIN28A KD MOUSE GSE37113 CREEDSID GENE 1751 DOWN	15/219	0.000871069	0.0355323	2.55571	18.007	ACBD5;RBM47;WSB1;ACAA2;TRPA1;ACSL1;CALCOCO2;SMC6;ZFYVE16;DMXL1;CNTRL;SLCO4C1;CREBRF;LONRF1;PTPN4																			interleukin-15 human PBMC GSE59184 ligand:144	11/321	0.244622	1	1.27865	1.8004	C7ORF60;CLIC4;ARL5B;SGTB;ACSL1;RIPK2;CREG1;STK26;SPECC1L;AK4;ELOVL7
	PAX7 OE H9 HUMAN GSE98976 MESOD RNASEQ DOWN	19/318	0.00101404	0.0389314	2.22942	15.3692	CLIC4;WSB1;TARS;PSIP1;RPS3A;LRP2;IPO5;HSPD1;SPCS3;BLOC1S6;COL3A1;SESN3;MAT2A;ADAM9;CD9;PLIN2;DSG2;TNPO1;TNFRSF21																			Interleukin 1&Icirc;&sup2; rat insulinoma cell line (Pdx1 overexpression) GDS4332 ligand:194	11/326	0.260076	1	1.25904	1.69566	ARF4;CLIC4;RBM47;TES;SEMA3C;RIPK2;FBXW11;C1GALT1;TMEM206;SKIL;RAB5A
	THRB MUT HUMAN GSE29159 CREEDSID GENE 1697 UP	19/318	0.00101404	0.03971	2.22942	15.3692	SUZ12;ERRFI1;ARF4;SERPINA3;ABCD3;SLC31A1;PROS1;PON2;ARPC1A;USO1;ATAD2;HACD3;LIPA;BLOC1S6;HHEX;MAT2A;PSAT1;PPAT;ADAM9																			interleukin-17 human keratinocyte GDS4601 ligand:180	13/396	0.266271	1	1.22494	1.62088	WDHD1;SPIN4;GLCE;ATAD2;NCAPG;PDP1;DUSP10;NCEH1;SOAT1;BTBD3;ZNF367;ANKRD36B;LRP12
	HSF1 KD HUMAN GSE3697 CREEDSID GENE 777 DOWN	21/370	0.00108239	0.0407562	2.11779	14.4615	MTMR9;CYBRD1;ECE1;UBE2G2;LIPA;MYO9A;YY2;DAAM1;RPS6KB1;PRKAR1A;GPD2;VPS41;CCDC92;RAB11FIP2;UBXN4;IL6ST;FNIP1;CRK;ABCG1;DSC2;MBTPS2																			triiodothyronine (T3) human HepG2 cells GDS3945 ligand:68	11/332	0.27904	1	1.23629	1.578	STARD4;PRKAB2;CREB1;ACSL1;PRKAR1A;PSAT1;STYX;PPP6R3;TARS;C5ORF51;C9ORF64
	SRF KD HUMAN GSE22606 CREEDSID GENE 2323 UP	18/296	0.00111732	0.0412774	2.26906	15.4224	ZNF177;STARD4;THRB;SLC31A1;CKAP2L;NBPF1;TTC19;PDP1;DBF4;ADORA2B;KIF4A;GRPEL2;PPP6R3;DEPDC1;ZNF559;BNIP2;FAM72D;DGKH																			Interleukin 1&Icirc;&sup2; rat insulinoma cell line (Pdx1 overexpression) GDS4332 ligand:202	11/335	0.288679	1	1.22522	1.52226	ARF4;RBM47;RPH3AL;TES;SEMA3C;RIPK2;FBXW11;STAT3;TMEM206;TNPO1;RAB5A
	PAX7 OE H9 HUMAN GSE98976 PROLIFMYOG RNASEQ DOWN	14/205	0.00131524	0.0476895	2.54823	16.9043	USO1;TARS;RPS3A;LRP2;IPO5;HSPD1;COL3A1;SESN3;PSAT1;B3GNT2;CD9;DSG2;LSM14A;TNFRSF21																			Interleukin 1, beta human amnion mesenchymal cells (AMC) GDS4595 ligand:24	14/443	0.302075	1	1.17921	1.4116	SERPINA3;RBM47;SEMA3C;TRPA1;RIPK2;TNFRSF9;PLD1;FGF2;TMEM2;SPECC1L;REL;OPTN;ZNF267;SLC19A2
	FOXO1 KD MOUSE GSE6623 CREEDSID GENE 504 UP	20/352	0.00139098	0.0477814	2.12008	13.9454	SUZ12;ERRFI1;CLIC4;TES;DENND4A;PSIP1;GNA13;SPCS3;NT5DC1;LAPTM4A;MAT2A;PSAT1;TCEA1;HNRNPH2;TAF5;FNIP1;SKIL;LBR;ANKRD13A;NUP58																			17beta-estradiol mouse uterus GDS1058 ligand:31	9/271	0.303677	1	1.23919	1.47686	ITGB1;GNA13;ERRFI1;WSB1;PRKAR1A;GLCE;B3GNT2;ECE1;HSPD1
	FOXP3 ACTIVATION HUMAN GSE41087 CREEDSID GENE 1054 DOWN	17/277	0.00137519	0.0480824	2.28999	15.0892	RBM47;USP53;SGTB;ANKRD36;GLCE;CYBRD1;SESN3;SESN1;ZNF449;PDCD4;TCP11L2;RAPGEF2;NRIP3;PLIN2;GPAT3;IL6ST;PDK1																			interleukin-1&Icirc;&sup2; human fibroblast GDS4539 ligand:208	14/445	0.307804	1	1.17391	1.38321	ERRFI1;SEMA3C;RIPK2;PLEKHA5;FGF2;SAV1;RAB33B;DYNC1LI1;TMEM2;NFIL3;REL;FAM72D;SKIL;OPTN
	HSF1 KD HUMAN GSE3697 CREEDSID GENE 2093 DOWN	22/403	0.00137208	0.0488462	2.03696	13.4265	SLC35A3;GLCE;MTMR9;CYBRD1;MYO9A;UGT8;YY2;PRKAR1A;GPD2;VPS41;TTC3;RASA2;SPIN1;EXOC5;IL6ST;FNIP1;CCDC92;RAB11FIP2;UBXN4;DSC2;ABCG1;MBTPS2																			TGF-beta human A549 epithelial cells GDS3710 ligand:254	10/307	0.309833	1	1.21542	1.42414	DUSP10;PPP1R14C;DAAM1;SEMA3C;ACSL1;NOG;LRRC8C;MBOAT2;FGF2;DSC2
	IRF8 KD HUMAN GSE50588 CREEDSID GENE 2826 DOWN	18/303	0.00145181	0.0490112	2.21664	14.4856	CREBZF;GALNT11;TESK2;PSIP1;SORBS2;ATG14;HACD3;TXNDC15;ARPP19;TMEM154;ADAM17;CREB1;TRPS1;CREBRF;RAPGEF2;PLIN2;GPAT3;PTPN4																			TGF-beta human A549 epithelial cells GDS3710 ligand:251	12/379	0.318919	1	1.18143	1.35016	SPECC1;SERTAD4;PPP1R14C;DAAM1;ACSL1;NOG;LRRC8C;MBOAT2;FGF2;SKIL;ABCG1;DSC2
	HSF1 KD HUMAN GSE3697 CREEDSID GENE 784 UP	16/255	0.00149933	0.0497574	2.34124	15.2244	CREBZF;GPSM2;TES;FBXW11;DENND4A;FGF2;TAF5L;EFR3A;HHEX;MTHFD2;PSAT1;PPAT;TRPS1;DEPDC1;TAF5;MAP4K5																			interleukin-2 mouse Cytotoxic T cell line GDS3222 ligand:216	13/418	0.331431	1	1.16047	1.28154	STARD4;TNFRSF9;USO1;HSPD1;PPP2CA;SPCS3;LAPTM4A;MTHFD2;PSAT1;GPD2;LRRC8C;CLNK;LBR
	TFAP2C SIRNA HUMAN GSE15481 CREEDSID GENE 2892 UP	15/232	0.00155187	0.0498124	2.41251	15.6048	SERPINA3;UBE2E2;PLD1;COL3A1;ZNF229;PDCD4;ZNF117;GPAT3;DSG2;CCDC92;KIFAP3;ZNF267;LRP12;TNFRSF21;SLC19A2																			TGF-beta1 mouse renal mesangial MES-13 cells GDS1892 ligand:15	10/314	0.334362	1	1.18833	1.30185	ERRFI1;MYLIP;CLIC4;XPNPEP1;MTHFD2;PSAT1;CD9;PLIN2;SKIL;HSPD1
	FOXP1 KD HUMAN GSE51382 CREEDSID GENE 2764 UP	17/280	0.00154342	0.0503668	2.26546	14.666	C2CD5;USP53;ATAD2;NCAPG;AK3;PSIP1;TMEM263;CENPE;EFR3A;BLOC1S6;DMTF1;PDCD4;TCEA1;ZNF721;FAM72D;ANKRD36B;ARL8B																			17beta-estradiol human MCF-7 cells GSE11791 ligand:153	11/349	0.334786	1	1.17607	1.28693	ARF4;SEMA3C;MAT2A;RPS6KB1;MTHFD2;STK26;HMGCR;ZNF367;SRSF10;SLC19A2;HSPD1
	HSF1 KD HUMAN GSE3697 CREEDSID GENE 778 UP	19/331	0.00161357	0.0509577	2.14186	13.7707	AGPAT5;ZNF770;RBM47;ABCD3;DENND4A;SMC6;RCBTB1;TAF5L;PDP1;SH3YL1;EFR3A;ZFYVE16;DBF4;SOAT1;RP2;ZNF107;BBS7;TAF5;SLC19A2																			interleukin-4 human PBMC GSE59184 ligand:146	10/315	0.337897	1	1.18455	1.28526	BLOC1S6;NFIL3;MAT2A;RIPK2;CREG1;NFXL1;CD9;HMGCR;LIPA;ARL8B
	AHR KO MOUSE GSE19411 CREEDSID GENE 1468 DOWN	20/358	0.00169915	0.0519832	2.08455	13.2945	TRAM1;CLIC4;FBXW11;PROS1;SAMD4A;AK3;RAB33B;HSPD1;PPP2CA;LAPTM4A;CTNNA1;ADAM9;CD9;HNRNPH2;LRRFIP1;RAB6A;TNPO1;RAB5A;ANKRD13A;NFE2L2																			interleukin-2 mouse Cytotoxic T cell line GDS3222 ligand:211	11/355	0.35499	1	1.15619	1.19743	ERRFI1;ARF4;NFIL3;MAT2A;GPD2;TNFRSF9;USO1;LRRC8C;CLNK;LRP12;HSPD1
	MYB KD HUMAN GSE49286 CREEDSID GENE 1835 UP	19/333	0.00172829	0.0520615	2.12899	13.5417	BARD1;CCDC112;STX12;CDK19;KDM3A;WSB1;SLC31A1;MBOAT2;GK5;PTAR1;RYBP;ASTE1;RPS6KB1;NPY;SESN1;ZNF559;PDCD4;SPIRE1;FAR1																			triiodothyronine (T3) human HepG2 cells GDS3945 ligand:66	10/320	0.355666	1	1.16604	1.20541	ERRFI1;STARD4;LAPTM4A;ACSL1;PRKAR1A;SLC31A1;PPP6R3;B3GNT2;AK3;TARS
	SPDEF KD HUMAN GSE40985 CREEDSID GENE 2606 DOWN	15/234	0.00168835	0.052473	2.39189	15.2698	BARD1;WDHD1;KCNJ8;SPIN4;CKAP2L;PROS1;ATAD2;NCAPG;CENPE;KIF4A;DEPDC1;MANSC1;NCAM2;FAM72D;ZNF367																			insulin-like growth factor-I (IGF-I) human MCF-7 cells GDS3484 ligand:14	9/288	0.367348	1	1.16604	1.16773	BARD1;PPP2CA;SERPINA3;DBF4;MTHFD2;ATAD2;TCEA1;TARS;MRPL9
	IRX6 SIRNA BT549 HUMAN GSE79586 RNASEQ UP	24/469	0.00201681	0.0598322	1.90943	11.8504	AGPAT5;ARF4;TRAM1;SEMA3C;ARPC1A;STAT3;CKAP2;RPS3A;ELL2;RC3H2;HSPD1;OLFM1;COL3A1;LAPTM4A;RYBP;OSTM1;TRPS1;TTC3;CTNNA1;ADAM9;IL6ST;TNFRSF21;NUP58;ARL8B																			estradiol human MCF-7 cells GSE23610 ligand:131	11/359	0.368564	1	1.14331	1.14118	SERPINA3;LAPTM4A;PPIL1;DBF4;SEMA3C;MAT2A;RPS6KB1;MTHFD2;ATAD2;ZNF367;HSPD1
	BNC2 SIRNA BT549 HUMAN GSE79586 RNASEQ UP	21/394	0.00232718	0.0670092	1.98879	12.0582	ERRFI1;GPSM2;TRAM1;SEMA3C;ATAD2;STAT3;CKAP2;ECE1;HSPD1;ARMC1;CENPE;LAPTM4A;EFR3A;PRKAR1A;DEPDC1;EXOC5;TNPO1;LBR;CRK;NUP58;KPNA1																			EPO human CD34+ derived erythoblast GDS4557 ligand:165	10/325	0.373564	1	1.14811	1.1305	MOB1B;ARF4;LAPTM4A;DBF4;ASH1L-AS1;NCAPG;PLIN2;FAM72D;TRIM10;TOPORS
	HIF1A KD HUMAN GSE54360 CREEDSID GENE 2881 UP	17/291	0.0023164	0.0676943	2.17982	13.2266	MCUR1;SGTB;C1GALT1;ELOVL6;ARPP19;RCBTB1;PIGX;DNAJC3;SPCS3;DAAM1;PRKAR1A;CHMP2B;SPIN1;PMP22;BNIP2;CD9;LONRF1																			Interleukin-1B human myometrium GSE68171 ligand:241	11/362	0.378786	1	1.13383	1.10071	NCEH1;DUSP10;TRPA1;RIPK2;ANKRD36;REL;SAMD4A;ELOVL7;TMEM170A;ANKRD36B;SLC19A2
	IRF9 OE HUMAN GSE50002 CREEDSID GENE 1653 DOWN	16/268	0.00248023	0.0693756	2.22767	13.3647	CDK19;RBM47;ACAA2;SGTB;COG5;PLAG1;SMARCA2;CDC40;NADK2;SESN3;CD109;CREBRF;PDCD4;TCP11L2;ASB7;PDK1																			transforming growth factor-beta human fibroblasts GDS4574 ligand:18	11/362	0.378786	1	1.13383	1.10071	ARF4;EFR3A;STARD4;TMEM2;PITPNB;SPIN1;RGPD8;FGF2;SKIL;MURC;SLC19A2
	TP63 MUT HUMAN GSE8646 CREEDSID GENE 1016 DOWN	21/396	0.00247106	0.0701209	1.97874	11.8786	STARD4;PRKAB2;PLEKHA8P1;RGPD8;SMC6;ALKBH8;GALC;CENPE;EID3;HEATR5A;ZNF607;SLCO4C1;ZNF229;PHF14;SPIRE1;DSG2;KIFAP3;MAP4K5;LONRF1;DZIP3;SLC19A2																			interleukin-2 mouse Cytotoxic T cell line GDS3222 ligand:215	12/400	0.386504	1	1.1194	1.06412	PPP2CA;ERRFI1;SPCS3;TES;MTHFD2;PSAT1;TNFRSF9;GPD2;USO1;LRRC8C;CLNK;HSPD1
	PAX5 SIRNA MCF7 HUMAN GSE79586 RNASEQ DOWN	16/269	0.00257381	0.0709793	2.21939	13.2328	WDHD1;ATAD2;OCRL;RPS3A;HACD3;RAB22A;GNA13;RPS6KB1;MTHFD2;PRKAR1A;STK26;TTC3;MRPL9;RAB6A;ZNF664;ABCG1																			interleukin-6 human prostate fibroblasts GSE68164 ligand:238	9/295	0.394015	1	1.13838	1.06025	ERRFI1;SERPINA3;GPSM2;NPY;PROS1;TCEA1;ELOVL6;AK4;PPP1R12B
	TSHZ3 SIRNA BT549 HUMAN GSE79586 RNASEQ UP	15/248	0.00295263	0.0802953	2.25686	13.1463	ITGB1;AGPAT5;ERRFI1;ARF4;TRAM1;SEMA3C;STAT3;RPS3A;HSPD1;LAPTM4A;OSTM1;SSR1;ADAM9;TNPO1;ARL8B																			estradiol human MCF-7 cells GDS4052 ligand:267	10/331	0.395155	1	1.12729	1.04667	SERPINA3;SEMA3C;USO1;SPECC1L;SPIN1;DEPDC1;B3GNT2;GPHN;SLC19A2;HSPD1
	ZMAT4 SIRNA T47D HUMAN GSE79586 RNASEQ UP	20/378	0.00317726	0.0852203	1.97426	11.3554	ITGB1;TRAM1;ATL3;TARS;RPS3A;CLCN3;HSPD1;DNAJC3;GNA13;OLFM1;EFR3A;SENP5;MTHFD2;PDCD4;SSR1;ADAM9;RAB6A;TNPO1;ZNF664;ARL8B																			interleukin-1 rat chondrocyte GDS2472 ligand:228	8/262	0.404531	1	1.13934	1.03114	ERRFI1;ADAM17;RIPK2;MDM2;IL6ST;SKIL;OPTN;IPO5
	EPAS1 KD HUMAN GSE54360 CREEDSID GENE 2882 UP	17/301	0.00327746	0.0867198	2.1074	12.0558	SLC44A5;LMLN;PPM1L;ELOVL7;PARP9;GNPAT;NADK2;NT5DC1;DAAM1;SLCO4C1;CHMP2B;DEPDC1;PDCD4;ZNF326;ZNF721;SKIL;DSC2																			estradiol human endothelial cells GSE29881 ligand:129	8/263	0.408605	1	1.13501	1.01584	CLIC4;HHEX;TMEM30A;MTHFD2;PSAT1;MANSC1;RPS3A;C9ORF64
	MEIS2 KD KASUMI1 HUMAN GSE81328 RNASEQ UP	24/489	0.00343959	0.0886147	1.83133	10.3881	ITGB1;SUZ12;TRAM1;CEP135;CELF2;ATAD2;CKAP2;NCAPG;TARS;RPS3A;ARPP19;IPO5;HSPD1;CENPE;SPCS3;SESN3;MAT2A;TTC3;SSR1;FAR1;EXOC5;TNPO1;SRSF10;LBR																			TGF-beta mouse embryonic fibroblasts GDS4898 ligand:244	5/161	0.433467	1	1.1588	0.968688	SPECC1;TES;ADORA2B;PLIN2;TNFRSF21
	EPAS1 KD HUVEC HUMAN GSE62974 RNASEQ UP	18/328	0.00341873	0.0892515	2.04769	11.6278	ITGB1;ARF4;STX12;TMEM30A;GLCE;COPB1;SAMD4A;ECE1;HMGCR;TMEM263;DNAJC3;SPCS3;SESN3;CD109;CTNNA1;SPIRE1;CD9;CRK																			insulin-like growth factor I (IGF-1) human MCF-7 cells GSE26834 ligand:138	10/343	0.438449	1	1.08786	0.896948	BARD1;SERPINA3;CENPE;GPSM2;KIF4A;CNTRL;ATAD2;DEPDC1;NCAPG;SKA1
	ZNF207 OE HUMAN GSE9951 CREEDSID GENE 1581 UP	13/206	0.00382356	0.0959812	2.35473	13.1078	TIGD2;GPSM2;CKAP2L;PLAG1;CKAP2;NCAPG;CENPE;ZFYVE26;DAAM1;NFIL3;KIF4A;DEPDC1;FAM72D																			estrogen mouse beta null aorta GDS3064 ligand:27	9/309	0.447443	1	1.0868	0.874011	FAM220A;ERRFI1;TES;RYBP;NFIL3;SESN3;FAM26E;C1GALT1;TRIM10
	LIN28 OE CD34 HUMAN GSE93256 RNASEQ UP	21/411	0.00380862	0.0968477	1.90653	10.6203	SUZ12;SPECC1;ZGRF1;DENND4A;INSR;ATAD2;C1GALT1;NCAPG;CCP110;IPO5;CENPE;BLOC1S6;PTAR1;NCEH1;REL;RAPGEF2;MDM4;IL6ST;UBXN4;SRSF10;LBR																			Interleukin 1&Icirc;&sup2; rat insulinoma cell line (Pdx1 overexpression) GDS4332 ligand:200	9/309	0.447443	1	1.0868	0.874011	RBM47;TES;SEMA3C;RIPK2;STAT3;TMEM206;AK3;RPS3A;RAB5A
	IRF9 OE HUMAN GSE50002 CREEDSID GENE 1654 DOWN	17/307	0.00399821	0.099095	2.06622	11.4095	CDK19;ACAA2;SGTB;COG5;PLAG1;PLEKHA5;SMARCA2;CDC40;NADK2;SESN3;CD109;SESN1;CREBRF;PDCD4;TCP11L2;ASB7;PDK1																			17beta-estradiol mouse bone marrow (BM) c-kit+ stem cells (SCs) GDS3816 ligand:28	11/388	0.467799	1	1.05786	0.80367	MYLIP;ARL5B;NFIL3;RIPK2;ADORA2B;REL;RAPGEF2;MANSC1;FOXN2;SKIL;OPTN
	HOXA9 OE HUMAN GSE43741 CREEDSID GENE 2856 DOWN	15/257	0.00411751	0.100776	2.17783	11.9617	TRIM16L;KCNJ8;ACSL1;SLC31A1;MARS2;ELOVL7;SKA1;SERTAD4;ADORA2B;PSAT1;FAM72D;F2RL2;TNFRSF21;MBTPS2;FAM72A																			interleukin-12 mouse CD8 T cells GSE72791 ligand:236	5/168	0.470029	1	1.11052	0.838398	MYLIP;LRRC8C;PDCD4;ICOS;IL18R1
	IRF9 OE HUMAN GSE50002 CREEDSID GENE 1656 DOWN	14/233	0.00424872	0.102704	2.24201	12.2439	CDK19;RBM47;ACAA2;SGTB;PLAG1;ELOVL6;NADK2;SESN3;PSAT1;CD109;PDCD4;TCP11L2;ASB7;PDK1																			interleukin-2 mouse Cytotoxic T cell line GDS3222 ligand:203	7/242	0.47269	1	1.07931	0.808748	ERRFI1;WSB1;NFIL3;MAT2A;CMTM6;LRP12;PDK1
	FOXQ1 SIRNA MDAMB231 HUMAN GSE79586 RNASEQ UP	24/499	0.00442161	0.103066	1.79463	9.72916	ITGB1;ARF4;MTMR2;PPIL1;TRIM16L;ATL3;ARPC1A;STAT3;ECE1;HMGCR;MAPK14;IPO5;PPP2CA;SPCS3;NCEH1;PSAT1;DEPDC1;SSR1;ADAM9;DENND6A;IL6ST;TNPO1;LBR;NUP58																			triiodothyronine (T3) human HepG2 cells GDS3945 ligand:71	9/316	0.473965	1	1.06272	0.793453	ERRFI1;ACSL1;PRKAR1A;MDM2;SMC6;HMGCR;SDAD1;IL6ST;IPO5
	ETS2 KD HUMAN GSE43459 CREEDSID GENE 2888 DOWN	18/337	0.004527	0.103068	1.993	10.7576	CDK19;CLIC4;LPGAT1;WSB1;RNMT;MARS2;DTWD2;SH3YL1;FCGR2A;PSAT1;SP4;GRPEL2;CREBRF;TCP11L2;DENND6A;IL6ST;DZIP3;ANKRD36B																			TNFSF11 (RANKL) human monocyte-derived macrophage GSE72292 ligand:239	9/316	0.473965	1	1.06272	0.793453	SGTB;ACSL1;TNFRSF9;SEMA3A;AK4;ELOVL7;GPRASP1;OPTN;IL18R1
	ATF3 SIRNA HDF HUMAN GSE81405 RNASEQ DOWN	17/310	0.0044048	0.103911	2.04622	11.1009	ITGB1;ATL3;SEMA3C;SEMA3A;SAMD4A;CYBRD1;ELL2;COL3A1;LAPTM4A;NCEH1;CD109;MDM2;ADAM9;PLIN2;KDSR;FNIP1;OPTN																			insulin-like growth factor-I (IGF-I) human MCF-7 cells GDS3484 ligand:13	8/280	0.477445	1	1.0661	0.788172	SERPINA3;ARF4;MAT2A;DNAJA3;TARS;DENR;ELOVL6;HSPD1
	KLF3 KO MOUSE GSE35592 CREEDSID GENE 2672 UP	18/337	0.004527	0.104281	1.993	10.7576	PI4K2B;PAQR6;RNASEL;SEMA3A;CEP120;CKAP2;MTMR9;MBOAT2;TUBE1;MOB3A;FAM220A;TMX4;ZADH2;MICAL1;KRIT1;PMP22;ADAM9;NRIP3																			17beta-estradiol human U2OS osteosarcoma cell line GDS1094 ligand:46	9/317	0.477734	1	1.05937	0.78256	UGT8;ABCD3;NFIL3;RAPGEF2;ADAM9;TARS;CD9;PPP1R12B;ZMYND11
	MBNL1 SHRNA MDAMB231 HUMAN GSE76487 RNASEQ DOWN	18/336	0.00439089	0.104846	1.99893	10.8507	ITGB1;CLIC4;ATL3;NCAPG;RPS3A;PARP15;LCLAT1;ZNF26;UGT8;CENPE;BLOC1S6;TMEM212;NCEH1;SOAT1;PRKAR1A;REL;MDM2;SRSF10																			estradiol mouse urogenital sinus mesenchymal cells GSE16854 ligand:152	9/317	0.477734	1	1.05937	0.78256	SPECC1;ERRFI1;XPNPEP1;PSAT1;TARS;PLIN2;IL6ST;IPO5;HSPD1
	NR1I3 KNOCKIN MOUSE GSE40120 CREEDSID GENE 3069 UP	15/261	0.0047437	0.106761	2.14445	11.4748	ERRFI1;LPGAT1;WSB1;STAT3;TARS;ELL2;HSPD1;DNAJC3;COL3A1;NFIL3;ATG16L1;ADAM9;HNRNPH2;PLIN2;SKIL																			Interleukin 1&Icirc;&sup2; rat insulinoma cell line GDS4332 ligand:188	9/318	0.481497	1	1.05604	0.771813	RIPK2;PSAT1;PITPNB;GLCE;TMEM206;RPS3A;HMGCR;GPRASP1;HSPD1
	FOXP3 INDUCTION MOUSE GSE35543 CREEDSID GENE 3036 DOWN	16/287	0.0048271	0.107403	2.08019	11.0947	DENND4A;TNFRSF9;HACD3;PDP1;ADAM17;HHEX;ARL5B;ZFYVE16;NFIL3;TRPS1;REL;FBXL3;LONRF1;SKIL;DGKH;SOCS5																			neuromedin U mouse type-2 Th cell line D10.G4.1 GDS882 ligand:20	9/320	0.489003	1	1.04944	0.750755	CLIC4;TES;PRKAR1A;FBXW11;PSAT1;GPD2;B3GNT2;ELL2;HSPD1
	MYB KD HUMAN GSE49286 CREEDSID GENE 1837 DOWN	18/343	0.00541857	0.119209	1.95814	10.2174	CDC42SE1;WSB1;ATL3;BROX;SLX4IP;PLEKHA5;TXNDC15;TMEM154;GK5;TMX4;FAM135A;CTNNA1;SH3BGRL2;RAPGEF2;NRIP3;RAB5A;OPTN;NFE2L2																			progesterone rat ovary GDS2783 ligand:275	12/432	0.490985	1	1.03648	0.737295	FAM210B;ITGB1;SPCS3;COL3A1;LAPTM4A;SEMA6D;CREG1;PDCD4;CTNNA1;CD9;SORBS2;PIGX
	MYB KD HUMAN GSE49286 CREEDSID GENE 1842 DOWN	17/317	0.00548664	0.119365	2.00104	10.4163	BARD1;GPSM2;TMEM30A;CKAP2L;ATAD2;CKAP2;CCP110;NCAPG;TMEM170A;CENPE;SPCS3;NCEH1;KIF4A;STK26;SSR1;FAM72D;NFE2L2																			interleukin-10 human PBMC GSE59184 ligand:142	9/324	0.503933	1	1.03648	0.710316	STX12;FCGR3A;TMEM2;FCGR2A;ACSL1;STAT3;RASA2;ADAM9;BACH1
	TFAP2C SIRNA HUMAN GSE15481 CREEDSID GENE 2895 DOWN	15/266	0.00563304	0.119886	2.10414	10.8976	ACSL1;SPIN4;CKAP2L;NCAPG;ELOVL7;LCLAT1;CENPE;SERTAD4;DBF4;CD109;KIF4A;FAR1;FAM72D;ZNF367;SOCS5																			triiodothyronine (T3) human HepG2 cells GDS3945 ligand:65	10/362	0.506251	1	1.03076	0.70166	ERRFI1;LAPTM4A;ACSL1;PRKAR1A;PPP6R3;B3GNT2;AK3;TARS;CD9;IL6ST
	ZEB2 SHRNA H1 HUMAN GSE69618 DAY10 RNASEQ UP	18/344	0.00558027	0.120068	1.95245	10.1303	ITGB1;ARF4;PRKAB2;TMEM30A;SPIN4;COPB1;SAMD4A;RGPD5;SORBS2;RPS3A;HMGCR;PTAR1;ARL5B;TTC3;CTNNA1;SSR1;ADAM9;IL6ST																			Interleukin 1&Icirc;&sup2; rat insulinoma cell line GDS4332 ligand:182	9/325	0.507646	1	1.0333	0.700545	ARF4;RBM47;MAT2A;RIPK2;PITPNB;TMEM206;HMGCR;SKIL;RAB5A
	ZMAT4 SIRNA MCF7 HUMAN GSE79586 RNASEQ UP	23/483	0.00591719	0.124579	1.77683	9.11495	CDC42SE1;ITGB1;SERPINA3;MYLIP;TRAM1;SEMA3C;ATAD2;ECE1;PARP9;ARPP19;GNA13;EFR3A;RPS6KB1;GPD2;TRPS1;PDCD4;CTNNA1;SSR1;ADAM9;SPOPL;CD9;TNPO1;KPNA1																			TGF-beta human A549 epithelial cells GDS3710 ligand:252	9/330	0.526081	1	1.01764	0.653629	PPP1R14C;DAAM1;SEMA3C;MICAL1;NOG;LRRC8C;MBOAT2;FGF2;DSC2
	NRL DEFICIENCY MOUSE GSE4051 CREEDSID GENE 265 UP	17/320	0.00601222	0.125233	1.98228	10.1373	USP46;STX12;CLIC4;PSIP1;ECE1;CLCN3;RAB33B;OLFM1;OSTM1;PTER;RASA2;RAPGEF2;GPAT3;PDE8A;LBR;ABCG1;LRP12																			17beta-estradiol human U2OS osteosarcoma cell line GDS1094 ligand:45	9/332	0.53339	1	1.01151	0.635735	ARF4;ABCD3;NFIL3;CALCOCO2;ARPC1A;TARS;CD9;PLIN2;ZMYND11
	TCF7L2 SIRNA PANC1 HUMAN GSE63776 RNASEQ UP	19/374	0.00610708	0.12587	1.8956	9.66436	ITGB1;CLIC4;TMEM30A;COPB1;STAT3;ECE1;RPS3A;UBE2G2;HSPD1;NCEH1;OSTM1;CD109;TTC3;SP3;ADAM9;FAR1;IL6ST;LSM14A;KPNA1																			estradiol mouse uterus GSE23072 ligand:77	5/181	0.53572	1	1.03076	0.64334	MAT2A;ACSL1;PMP22;PLIN2;TNPO1
	SON KD HUMAN GSE26888 CREEDSID GENE 62 DOWN	15/271	0.00665246	0.132913	2.06532	10.353	CLIC4;TES;COPB1;TARS;HMGCR;NFIL3;PRKAR1A;BTBD3;PMP22;ADAM9;TNPO1;LSM14A;LBR;ARL8B;NFE2L2																			17beta-estradiol mouse uterus GDS1058 ligand:33	9/334	0.540659	1	1.00545	0.618319	AGPAT5;ERRFI1;ARF4;MAT2A;MTHFD2;PSAT1;STAT3;TARS;HSPD1
	SON KD HUMAN GSE26888 CREEDSID GENE 890 UP	15/271	0.00665246	0.134284	2.06532	10.353	CLIC4;TES;COPB1;TARS;HMGCR;NFIL3;PRKAR1A;BTBD3;PMP22;ADAM9;TNPO1;LSM14A;LBR;ARL8B;NFE2L2																			interleukin-10 human PBMC GDS4551 ligand:141	8/298	0.548036	1	1.0017	0.602439	STX12;LAPTM4A;FCGR3A;TMEM2;FCGR2A;ACSL1;ADAM9;DSC2
	HSF1 KD HUMAN GSE12762 CREEDSID GENE 2142 UP	15/271	0.00665246	0.135682	2.06532	10.353	CCDC112;ERRFI1;CSNK1G3;DYRK3;SGTB;RIPK2;C1GALT1;BACH1;LIPA;FSD1L;CYP2R1;CREBRF;PDCD4;IL6ST;OPTN																			interleukin-10 human PBMC GSE59184 ligand:143	8/298	0.548036	1	1.0017	0.602439	STX12;LAPTM4A;FCGR3A;TMEM2;FCGR2A;ACSL1;ADAM9;DSC2
	MYC KD HUMAN GSE57538 CREEDSID GENE 1754 DOWN	16/298	0.00686087	0.135693	2.00341	9.98081	SERPINA3;CELF2;STYX;ELOVL6;ARMC1;PHF20L1;BLOC1S6;ADAM17;SESN3;MTHFD2;CREBRF;ADAM9;ZNF117;KDSR;SLC18B1;LBR																			interferon-&Icirc;&plusmn; human hepatocyte GDS4390 ligand:179	13/488	0.548531	1	0.994005	0.596911	BARD1;STARD4;RIPK2;SCLT1;PARP9;ZFYVE26;ARL5B;RPS6KC1;SLCO4C1;ZNF107;IL18R1;ZCCHC2;DGKH
	FOXQ1 SIRNA BT549 HUMAN GSE79586 RNASEQ UP	19/379	0.00700145	0.137088	1.87059	9.28121	ITGB1;AGPAT5;TRAM1;TMEM30A;PON2;ARPC1A;RPS3A;HSPD1;OLFM1;COL3A1;LAPTM4A;OSTM1;TTC3;DEPDC1;CTNNA1;ADAM9;TNPO1;NUP58;ARL8B																			neuromedin U mouse type-2 Th cell line D10.G4.1 GDS882 ligand:19	10/379	0.564863	1	0.984523	0.562332	CDC42SE1;ARF4;LAPTM4A;KDM3A;WSB1;NFIL3;MAT2A;STAT3;MDM2;ICOS
	IRF9 OE HUMAN GSE50002 CREEDSID GENE 1657 DOWN	16/299	0.00707561	0.137169	1.99671	9.88589	CDK19;ACAA2;SGTB;COG5;PLAG1;PLEKHA5;SMARCA2;CDC40;NADK2;SESN3;CD109;CREBRF;PDCD4;TCP11L2;ASB7;PDK1																			triiodothyronine (T3) human HepG2 cells GDS3945 ligand:70	8/303	0.566972	1	0.985173	0.559032	TIGD2;LAPTM4A;ACSL1;PRKAR1A;RTCA;TARS;AIG1;IL6ST
	ZNF503 SHRNA H1 HUMAN GSE69618 DAY6 RNASEQ UP	23/491	0.00715642	0.137375	1.74788	8.63408	ITGB1;ERRFI1;TRAM1;COPB1;TARS;RPS3A;LRP2;HMGCR;MYO9A;HSPD1;BLOC1S6;PTAR1;SESN3;GPD2;TTC3;MDM2;CTNNA1;RAPGEF2;ADAM9;IL6ST;TNPO1;SKIL;TNFRSF21																			Interleukin-6 mouse macrophage (SOCS3 KO) GSE411 ligand:234	7/265	0.56864	1	0.985638	0.5564	STX12;CLIC4;LAPTM4A;SLC31A1;STAT3;ADAM9;IL6ST
	HSF1 KD HUMAN GSE3697 CREEDSID GENE 779 UP	17/328	0.0076162	0.144782	1.93393	9.43269	JRKL;SDAD1;RCBTB1;RAB33B;SAV1;SH3YL1;EFR3A;HHEX;ZFYVE16;DUSP10;RP2;TRPS1;ZNF107;BNIP2;BBS7;TAF5;SLC19A2																			calcitriol human RWPE1 prostate epithelial cell line GDS3761 ligand:195	7/266	0.572635	1	0.981932	0.547433	DUSP10;SEMA3C;CREG1;MARS2;ELOVL7;TMEM154;EFTUD1
	EZH2 SIRNA HUVEC HUMAN GSE87534 RNASEQ UP	19/383	0.00779124	0.146685	1.85106	8.98643	FARP2;ITGB1;ERRFI1;MTMR2;CLIC4;TMEM30A;TARS;ECE1;RPS3A;ARPP19;IPO5;HSPD1;SPCS3;TTC3;SSR1;ADAM9;CD9;IL6ST;TNPO1																			Growth hormone mouse Adipocytes GDS1489 ligand:171	6/232	0.592253	1	0.965003	0.505489	ERRFI1;ARF4;CLIC4;ACSL1;PSAT1;ELL2
	ZNF503 SHRNA H1 HUMAN GSE69618 DAY2 RNASEQ UP	21/441	0.00831375	0.153569	1.77683	8.51074	WDHD1;ZNF770;CLIC4;NCAPG;TARS;PSIP1;RPS3A;ARPP19;IPO5;HSPD1;CENPE;PTAR1;ARL5B;SESN3;PSAT1;VMA21;STK26;CD9;TNPO1;PTPN4;SRSF10																			Interleukin-6 mouse macrophage GSE411 ligand:230	8/310	0.592878	1	0.962927	0.503386	ITGB1;STX12;CLIC4;SLC31A1;STAT3;ADAM9;CD9;BACH1
	FOXA2 KD DEC HUMAN GSE44875 RNASEQ DOWN	20/413	0.00829186	0.154624	1.80695	8.65975	ARF4;ERRFI1;PRKCI;CLIC4;SLC35A3;LPGAT1;USO1;PSIP1;ZNF24;HACD3;ARPP19;IPO5;SPCS3;LAPTM4A;ZMYM2;BTBD3;STK26;TTC3;DSG2;LSM14A																			estradiol human MCF-7 cells GSE26834 ligand:135	8/310	0.592878	1	0.962927	0.503386	UGT8;SERPINA3;RNASEL;PMM2;SPIN1;IL6ST;ANKRD36B;SLC19A2
	RC3H1 SIRNA HEK293 HUMAN GSE68611 RNASEQ DOWN	13/227	0.00847602	0.155103	2.13689	10.1941	ATAD2;CKAP2;RGPD5;HACD3;RC3H2;IPO5;HSPD1;MAT2A;MTHFD2;PSAT1;ADAM9;ZNF711;NUP58																			estradiol mouse mammary cells GSE46116 ligand:117	10/390	0.601226	1	0.956755	0.486781	DNAJC3;CENPE;ERRFI1;RASA2;TCP11L2;CCP110;PTPN4;CCDC174;SKIL;CEP290
	KLF5 KO MOUSE GSE43806 CREEDSID GENE 1427 UP	16/306	0.00873464	0.156903	1.95103	9.24877	AGPAT5;ARF4;DYRK3;SLC31A1;DENND4A;RTCA;C1GALT1;MTMR9;GDAP2;GK5;DYNC1LI1;SOAT1;CLNK;KIFAP3;RAB11FIP2;SKIL																			TGF-beta human A549 epithelial cells GDS3710 ligand:250	10/390	0.601226	1	0.956755	0.486781	CDC42SE1;SPECC1;PPP1R14C;SERTAD4;DAAM1;ACSL1;RGPD8;FGF2;SKIL;ABCG1
	ASCL1 KO G523NS HUMAN GSE87617 RNASEQ UP	20/415	0.00871788	0.158052	1.79824	8.52793	ITGB1;ARF4;ERRFI1;CLIC4;TMEM30A;SEMA3A;USO1;HMGCR;HSPD1;LAPTM4A;OSTM1;SESN3;MAT2A;PRKAR1A;ADAM9;IL6ST;TNPO1;UBXN4;OPTN;ANKRD13A																			TGF-beta human A549 epithelial cells GDS3710 ligand:248	9/352	0.603959	1	0.954037	0.481071	SERPINA3;SERTAD4;RYBP;PPP1R14C;MAT2A;NOG;RGPD8;SKIL;ABCG1
	SOX2 DEFICIENCY HUMAN GSE42937 CREEDSID GENE 349 UP	14/255	0.0091747	0.16331	2.04858	9.61052	ZNF28;LIN54;ACBD5;RNMT;CCP110;FSD1L;OSTM1;ETNK1;TTC3;PDCD4;CEP63;RAB11FIP2;FNIP1;CMTR2																			TGF-beta human Panc-1 cells GDS4106 ligand:16	8/314	0.607338	1	0.950661	0.474066	SERPINA3;PRKAB2;TMEM2;RYBP;PPP1R14C;PLEKHA8P1;NOG;ALKBH8
	IRF3 KD HUMAN GSE50588 CREEDSID GENE 2817 UP	16/308	0.00926164	0.163372	1.93836	9.07516	PI4K2B;MYLIP;TRAPPC4;ATAD2;CKAP2;UBE2E2;LIG4;CYBRD1;MOB3A;ARMC1;PREPL;NFIL3;CREG1;PDCD4;LBR;ZNF200																			calcitriol human RWPE1 prostate epithelial cell line GDS3761 ligand:201	7/276	0.611588	1	0.946355	0.46532	DUSP10;SEMA3C;ACSL1;CREG1;ELOVL7;TNFRSF21;EFTUD1
	NFKB1 INACTIVATION HUMAN GSE20667 CREEDSID GENE 2575 UP	16/309	0.00953446	0.165208	1.93209	8.9897	ARF4;STARD4;PRKCI;WDR47;NCAPG;TARS;HMGCR;MOB1B;RYBP;MTHFD2;PSAT1;STK26;ZNF721;TNPO1;FAM72D;ARL8B																			Anti-Mullerian hormone rat ovary GDS3199 ligand:249	9/357	0.620769	1	0.940675	0.44851	ITGB1;SPCS3;COL3A1;TOMM70A;TTC3;CTNNA1;PIGX;NFE2L2;HSPD1
	NFKB1 OE HEK293 HUMAN GSE57027 RNASEQ DOWN	24/532	0.00946042	0.165388	1.68331	7.84531	AGPAT5;TRAM1;TMEM30A;CKAP2;NCAPG;RPS3A;HMGCR;ZNF24;HACD3;IPO5;HSPD1;PPP2CA;MTHFD2;PRKAR1A;TTC3;MDM2;DEPDC1;SSR1;ADAM9;DSG2;TNPO1;SRSF10;ZNF664;LBR																			progesterone mouse uterus GSE31406 ligand:161	8/321	0.631996	1	0.92993	0.42672	ERRFI1;COL3A1;MAT2A;XPNPEP1;MTHFD2;CD9;SPRR2D;HSPD1
	MECOM KO MOUSE GSE11557 CREEDSID GENE 581 DOWN	19/393	0.0100846	0.173207	1.80396	8.29234	SUZ12;CLIC4;CKAP2L;PROS1;HACD3;TAF5L;IPO5;MOB3A;HSPD1;GNA13;FAM111A;OSTM1;MTHFD2;PSAT1;EXOC5;KDSR;SKIL;OPTN;ANKRD13A																			17beta-estradiol mouse prostate gland GSE36630 ligand:127	6/242	0.63312	1	0.925126	0.42287	CD109;GPD2;BTBD3;SEMA3A;MDM2;CKAP2
	SOX3 KO MOUSE GSE53760 CREEDSID GENE 1668 UP	17/343	0.0115426	0.196526	1.84935	8.25128	SLC44A5;GPSM2;SEMA3C;SEMA6D;C1GALT1;SAMD4A;SORBS2;NCALD;AP3M2;GALC;SERTAD4;FSD1L;ZADH2;CREG1;TRPS1;PTPN4;FAM72A																			Interleukin-6 (IL-6) mouse liver GDS3773 ligand:61	9/365	0.646875	1	0.920057	0.400779	SH3YL1;WSB1;EID3;NFIL3;STAT3;CCP110;TAF5;ATG14;BACH1
	TFAP2C SIRNA HUMAN GSE15481 CREEDSID GENE 2893 DOWN	14/263	0.0118061	0.197575	1.98627	8.81731	WDHD1;SPIN4;CKAP2L;ATAD2;NCAPG;ELOVL7;SKA1;CENPE;DBF4;GPD2;KIF4A;DEPDC1;FAM72D;ZNF367																			testosterone mouse stria terminalis/preoptic area GSE49986 ligand:283	7/287	0.652149	1	0.910084	0.389045	GNA13;EFR3A;PRKAB2;PLA2G12A;SERTAD4;NRIP3;NCALD
	JUND KD HUMAN GSE50588 CREEDSID GENE 2812 DOWN	15/290	0.0119481	0.198258	1.93001	8.54448	CREBZF;KDM3A;ACSL1;PITPNB;COPB1;C1GALT1;PSIP1;ARPP19;TAF5L;AP3M2;GNA13;ADAM17;MTHFD2;PSAT1;IL18R1																			estradiol mouse uterus GSE24525 ligand:139	6/247	0.652629	1	0.906399	0.386802	ERRFI1;NGFR;RYBP;NFIL3;MAT2A;HSPD1
	HSF1 KD HUMAN GSE3697 CREEDSID GENE 783 UP	14/263	0.0118061	0.199279	1.98627	8.81731	SDAD1;FGF2;SKA1;EFR3A;HHEX;SOAT1;ADORA2B;RP2;SP3;RAPGEF2;ZNF107;BNIP2;HNRNPH2;TAF5																			estrogen human human epithelial ovarian cancer (EOC) cells GDS4066 ligand:63	8/331	0.665696	1	0.901835	0.366977	C7ORF60;ADORA2B;NOVA1;DNAJA3;GPRASP1;C4ORF32;BBS5;ANKRD36B
	SATB2 OE BEAS2B HUMAN GSE75652 RNASEQ DOWN	16/319	0.0126284	0.207785	1.87152	8.18192	SUZ12;ITGB1;TRAM1;TMEM30A;STAT3;CMTM6;CKAP2;ELL2;IPO5;PPP2CA;LAPTM4A;NCEH1;PRKAR1A;DEPDC1;CRK;ANKRD13A																			interleukin-13 human esophageal epithelial cells GDS3223 ligand:205	7/291	0.666259	1	0.897574	0.364484	SH3YL1;EFR3A;NFIL3;BTBD3;ADAM9;CD9;RPS3A
	KMT2A KO MOUSE GSE24964 CREEDSID GENE 3009 DOWN	15/293	0.0130235	0.210744	1.91024	8.29237	PROS1;LIPA;SMARCA2;FGF2;COL3A1;LAPTM4A;PRKAR1A;NOVA1;MDM2;PDCD4;ADAM9;FAR1;SLC18B1;IL6ST;TNFRSF21																			17beta-estradiol mouse thymus GDS1275 ligand:272	4/169	0.667154	1	0.883158	0.357444	LAPTM4A;SP3;PDCD4;ABCG1
	OTX2 SILENCING HUMAN GSE22875 CREEDSID GENE 163 UP	17/348	0.0131588	0.211187	1.82278	7.89387	PRKCI;WSB1;GLCE;COPB1;ARPC1A;HACD3;TMEM263;ARMC1;LAPTM4A;FSD1L;PRKAR1A;BTBD3;TTC3;SSR1;DENR;ZNF664;LSM14A																			TGF-beta human A549 epithelial cells GDS3710 ligand:253	7/297	0.686756	1	0.879441	0.330474	PPP1R14C;DAAM1;SEMA3C;NOG;LRRC8C;MBOAT2;DSC2
	RBM10 KD HEK293 HUMAN GSE44976 RNASEQ UP	16/321	0.0133323	0.212233	1.85986	8.03006	SUZ12;ITGB1;CLIC4;TES;TMEM30A;GLCE;PON2;HSPD1;SPCS3;OSTM1;PDCD4;SSR1;ADAM9;ZMYND11;ZNF367;LSM14A																			estrogen mouse left lung from ovariectomized animals GDS960 ligand:51	7/298	0.690093	1	0.87649	0.325116	ACER2;PPP2CA;ERRFI1;COL3A1;LAPTM4A;TMEM2;SP3
	BATF KD HUMAN GSE50588 CREEDSID GENE 2803 DOWN	15/293	0.0130235	0.2125	1.91024	8.29237	IQCB1;CKAP2L;ARPC1A;NCAPG;ZBTB5;HSPD1;AP3M2;DMTF1;CNTRL;B3GNT2;ZNF326;ZNF721;ZNF664;LBR;FAM72A																			3beta-Adiol(17beta-diol) human MCF7cells GSE33287 ligand:80	8/340	0.694397	1	0.877963	0.320204	TMEM2;ERV3-1;UBE2E2;AK3;NCAM2;PARP9;OPTN;TMEM154
	TP63 MUT HUMAN GSE8646 CREEDSID GENE 1016 UP	10/166	0.0142146	0.214094	2.2478	9.56098	DNAJC3;SLC35A3;SOAT1;NFIL3;SLC31A1;INSR;CKAP2;CYBRD1;ZNF367;IPO5																			interleukin-4 human keratinocyte GDS4601 ligand:178	7/303	0.706433	1	0.862027	0.299578	DUSP10;SOAT1;DENND4A;FAM26E;BTBD3;PMP22;PIGX
	BHLHA15 KO MOUSE GSE34232 CREEDSID GENE 172 DOWN	15/296	0.0141727	0.215118	1.89088	8.04842	PI4K2B;TRAM1;DENND4A;AK3;AIG1;ELL2;SPCS3;OSTM1;RPS6KB1;MTHFD2;PSAT1;ETNK1;SH3BGRL2;CD9;MANSC1																			17beta-estradiol rat ischemic cerebral cortex GDS2311 ligand:263	9/385	0.70751	1	0.872262	0.301806	SRPK2;PPP2CA;ARF4;MAT2A;XPNPEP1;PSAT1;TTC3;RAB6A;HSPD1
	STAT3 SIRNA MDAMB468 HUMAN GSE85579 RNASEQ DOWN	13/242	0.0139261	0.216407	2.00444	8.56696	PRKCI;LPGAT1;TMEM30A;PITPNB;STAT3;IPO5;HSPD1;VMA21;TTC3;SSR1;TNPO1;TNFRSF21;KPNA1																			Thyroid hormone human Endometrial cells GDS4987 ligand:168	5/222	0.713218	1	0.840393	0.284026	SEMA3A;REL;ELOVL7;LRP2;SLC19A2
	AFF4 SHRNA HELA HUMAN GSE69021 RNASEQ DOWN	14/268	0.0137275	0.216762	1.94921	8.35889	ITGB1;HSDL2;FBXW11;COPB1;ELL2;SPCS3;ARL5B;MAT2A;CD109;BTBD3;CTNNA1;SSR1;ADAM9;TNPO1																			Interleukin-13 human Breast cancer - MCF10CA1a cell line (pLKO-shIL13RA2) GSE57677 ligand:243	6/264	0.714032	1	0.848033	0.285641	WDR36;EID3;OR10W1;SEMA3A;TMEM206;VHL
	OVOL1 KD BEWO HUMAN GSE66962 RNASEQ UP	15/296	0.0141727	0.216799	1.89088	8.04842	ERRFI1;RPS3A;HMGCR;SMARCA2;HSPD1;MTHFD2;PSAT1;CREG1;CTNNA1;PDCD4;RAPGEF2;ADAM9;CD9;LRRFIP1;LBR																			Thyroid hormone mouse Cerebellar neuronal cell GDS4484 ligand:169	8/350	0.724396	1	0.852878	0.274982	LAPTM4A;MTHFD2;PSAT1;SP3;PMP22;TARS;PLIN2;MRPL9
	E2F8 KO MOUSE GSE52157 CREEDSID GENE 2828 UP	1996-07-01	0.014676	0.217694	2.72077	11.4859	ARF4;STARD4;FSD1L;DUSP10;MTHFD2;SKA1;SLC19A2																			estradiol human endometrial cancer cells GSE56946 ligand:223	7/310	0.728334	1	0.842561	0.267088	LAPTM4A;PPIL1;TPSG1;TRIM16L;MAT2A;RPS3A;VHL
	MYB KO MOUSE GSE19528 CREEDSID GENE 2197 DOWN	15/297	0.0145728	0.217813	1.88452	7.96886	MYLIP;KDM3A;HSDL1;CELF2;C1GALT1;LIG4;BACH1;PPP2CA;OSTM1;SP3;SLAMF6;ARID2;LONRF1;LBR;ANKRD13A																			3beta-Adiol(17beta-diol) human MCF7cells GSE33287 ligand:79	7/311	0.731369	1	0.839852	0.262737	SERPINA3;OLFM1;ATL3;CA5B;STK26;KIF12;PARP9
	REST SIRNA MDAMB231 HUMAN GSE63609 RNASEQ DOWN	13/242	0.0139261	0.218138	2.00444	8.56696	WDHD1;LPGAT1;RPS3A;ARMC1;CENPE;BLOC1S6;GPD2;TTC3;CHMP2B;DEPDC1;DENR;MDM4;EXOC5																			Interleukin-21 mouse CD8+ T cells GDS1030 ligand:231	6/270	0.733829	1	0.829187	0.256617	MYLIP;SESN3;STAT3;ELOVL6;IL6ST;NFE2L2
	ZNF750 KD HUMAN GSE38039 CREEDSID GENE 2704 DOWN	16/325	0.0148319	0.218353	1.83697	7.73543	WDHD1;ZGRF1;CKAP2L;ATAD2;ELOVL6;RCBTB1;SKA1;UGT8;CENPE;PSAT1;KIF4A;DEPDC1;GPAT3;FAM72D;ZNF367;FAM72A																			estradiol human endometrial cancer cells GSE56946 ligand:225	7/312	0.734381	1	0.83716	0.258454	MAT2A;PSAT1;NCAPG;TARS;VHL;LBR;HSPD1
	NR2C2 KO HUMAN GSE52452 CREEDSID GENE 2714 UP	15/296	0.0141727	0.218506	1.89088	8.04842	TRAM1;CYBRD1;SERTAD4;SOAT1;RPS6KB1;ZNF41;LRRC8C;TCP11L2;ZNF711;CCDC92;ZNF585B;SKIL;DSC2;ANKRD36B;LRP12																			testosterone human skeletal muscle GDS2920 ligand:62	6/271	0.737032	1	0.826128	0.252071	GNPAT;ACSL1;PRKAR1A;ARPP19;OPTN;HSPD1
	ZNF750 KD HUMAN GSE38039 CREEDSID GENE 204 UP	16/326	0.0152265	0.222489	1.83133	7.66361	WDHD1;ZGRF1;CKAP2L;ATAD2;ELOVL6;RCBTB1;SKA1;UGT8;CENPE;PSAT1;KIF4A;DEPDC1;GPAT3;FAM72D;ZNF367;FAM72A																			Interleukin-6 mouse macrophage GSE411 ligand:232	6/275	0.749571	1	0.814111	0.234671	STX12;TRAM1;LAPTM4A;SLC31A1;STAT3;ADAM9
	KDM2B KD MOUSE GSE41298 CREEDSID GENE 1376 DOWN	16/327	0.0156293	0.225015	1.82573	7.59252	CDK19;DENND4A;PLAG1;PTPN21;MBOAT2;PLD1;FAM111A;SOAT1;SESN3;SLCO4C1;CREBRF;FBXL3;FNIP1;OPTN;ABCG1;MBTPS2																			progesterone mouse uterus GSE31406 ligand:162	7/318	0.751959	1	0.821365	0.234149	COL3A1;LAPTM4A;MAT2A;XPNPEP1;PMP22;CD9;HSPD1
	IRX6 SIRNA MCF7 HUMAN GSE79586 RNASEQ UP	19/411	0.0155516	0.225556	1.72495	7.182	ARF4;SERPINA3;TRAM1;SEMA3C;CALCOCO2;PITPNB;TARS;ECE1;HMGCR;PARP9;HSPD1;PPP2CA;GNA13;EFR3A;RPS6KB1;MTHFD2;GPD2;SSR1;OPTN																			17beta-estradiol human MCF-7 cells GSE5840 ligand:85	6/276	0.752638	1	0.811162	0.230509	LAPTM4A;CREG1;ARPC1A;RPS3A;TNFRSF21;HSPD1
	RORC KO MOUSE GSE27241 CREEDSID GENE 1686 DOWN	16/330	0.0168871	0.24135	1.80914	7.38346	GPSM2;PPP1R14C;ZGRF1;CKAP2L;IFT172;CKAP2;NCAPG;TARS;ZBTB41;FAM111A;CENPE;MTHFD2;PSAT1;KIF4A;DEPDC1;CEP290																			17beta-estradiol human MCF-7 cells GSE8597 ligand:258	9/402	0.753489	1	0.835375	0.236445	SERPINA3;CENPE;LAPTM4A;CEP135;STK26;PMM2;PDCD4;ANKRD36B;SLC19A2
	VDR OE HUMAN GSE5145 CREEDSID GENE 2944 UP	14/276	0.0172939	0.243607	1.89271	7.67949	AGPAT5;GPSM2;PPIL1;ACSL1;ELL2;GPHN;EML3;ARL5B;SERTAD4;NOVA1;WDR5B;SPIRE1;TNFRSF21;SLC19A2																			17beta-estradiol mouse vagina GSE6931 ligand:88	8/361	0.755043	1	0.82689	0.23234	ERRFI1;ARF4;TRAM1;LAPTM4A;MAT2A;PSAT1;TARS;HSPD1
	GLI1 SIRNA HCT116 HUMAN GSE56788 RNASEQ UP	13/249	0.0172442	0.244668	1.94809	7.90979	ITGB1;ERRFI1;ARF4;TRAM1;SEMA3C;CMTM6;RPS3A;LAPTM4A;ARL5B;MTHFD2;PRKAR1A;MDM2;DSG2																			testosterone mouse liver GSE13388 ligand:159	5/235	0.758244	1	0.793903	0.219713	DNAJC3;ABCD3;ACSL1;USO1;PLIN2
	TOX4 SIRNA HCT116 HUMAN GSE56788 RNASEQ UP	20/446	0.0178862	0.244903	1.67325	6.7327	ITGB1;ARF4;CLIC4;ARPC1A;ATAD2;CKAP2;NCAPG;RPS3A;ZNF24;ARPP19;HSPD1;EFR3A;PRKAR1A;DEPDC1;CTNNA1;DSG2;EXOC5;TNPO1;LBR;NUP58																			17beta-estradiol mouse uterus GDS1058 ligand:37	8/363	0.760349	1	0.822335	0.225301	CDC42SE1;LAPTM4A;PLA2G12A;KDM3A;BROX;CD9;PLIN2;SPRR2D
	ARNTL2 KD HUMAN GSE50588 CREEDSID GENE 2785 DOWN	14/277	0.0177851	0.245234	1.88588	7.59894	KDM3A;PPIL1;PON2;TMEM263;KLHL20;HSPD1;GNA13;MAT2A;TRPS1;CNTRL;SLCO4C1;SPOPL;ZNF326;VHL																			CHEBI:60311 human Kidney GDS3945 ligand:170	7/322	0.763209	1	0.811162	0.219195	ERRFI1;TIGD2;ACSL1;PRKAR1A;PPP6R3;TARS;IL6ST
	ESRRA KD HUMAN GSE50588 CREEDSID GENE 2821 UP	14/278	0.0182869	0.246936	1.87909	7.51933	KDM3A;CEP135;TRAPPC4;MAK16;UBE2E2;CYBRD1;TMX4;ZDHHC9;SESN3;GPAT3;DSG2;ZNF721;RAB5A;ARL8B																			estradiol mouse hematopoietic stem cells (HSCs) GSE52711 ligand:97	6/280	0.76463	1	0.799574	0.214576	WDHD1;SPCS3;NFIL3;SSR1;CLNK;HSPD1
	TET1 OE HUMAN GSE43741 CREEDSID GENE 2855 DOWN	14/277	0.0177851	0.246973	1.88588	7.59894	TRIM16L;KCNJ8;ACSL1;SLC31A1;MARS2;SKA1;SERTAD4;ADORA2B;PSAT1;ZNF711;FAM72D;F2RL2;MBTPS2;FAM72A																			leptin mouse liver GDS3653 ligand:277	7/323	0.765963	1	0.80865	0.215603	ERRFI1;ACAA2;ABCD3;PTER;ACSL1;PLIN2;HSPD1
	ZNF207 OE HUMAN GSE9951 CREEDSID GENE 1581 DOWN	17/360	0.017764	0.248443	1.76202	7.10197	ERRFI1;STX12;STARD4;PPP1R14C;USP53;ACSL1;PROS1;ELOVL7;ELL2;TAF5L;ARL5B;MAT2A;PDIK1L;RASA2;B3GNT2;GPAT3;TNFRSF21																			Interleukin-13 (IL-13) human airway epithelial cells (AECs) GDS4981 ligand:72	7/326	0.774086	1	0.801209	0.205168	RBM47;TNFRSF6B;PRB1;RAET1G;SLC31A1;FAM26E;SPRR2D
	STAT2 KD HUMAN GSE50588 CREEDSID GENE 2800 UP	14/278	0.0182869	0.248651	1.87909	7.51933	FARP2;PPIL1;PHYKPL;NCALD;EML3;RPS6KB1;PDIK1L;VPS41;ZNF713;CTNNA1;MRPL9;CCDC92;ARID2;SLC19A2																			angiotensin II mouse suprarenal aorta GSE17901 ligand:262	8/370	0.778274	1	0.806777	0.20224	COL3A1;SOAT1;CKAP2L;CYP2R1;TRIM10;SPACA7;IL18R1;ABCG1
	FOXP1 OE HUMAN GSE51382 CREEDSID GENE 1434 DOWN	15/306	0.0185787	0.249159	1.82909	7.29027	CLIC4;C2CD5;HSPD1;SPCS3;BLOC1S6;DBF4;DAAM1;DMTF1;MAT2A;PSAT1;TCEA1;FAR1;ZNF721;FAM72D;LBR																			17beta-estradiol mouse uterus GDS1058 ligand:34	7/328	0.779385	1	0.796323	0.198484	ITGB1;AGPAT5;ERRFI1;ARF4;TRAM1;LAPTM4A;HSPD1
	FOXQ1 OE SKMEL147 HUMAN GSE103071 RNASEQ UP	23/538	0.0194054	0.258474	1.59518	6.28854	CDC42SE1;ITGB1;NGFR;CLIC4;TMEM30A;SEMA3C;COPB1;CMTM6;SAMD4A;TARS;ECE1;ZNF24;ADAM17;ZFYVE16;DUSP10;PRKAR1A;CD109;MDM2;CTNNA1;ADAM9;EXOC5;IL6ST;OPTN																			TGF-beta human A549 epithelial cells GDS3710 ligand:247	7/331	0.78716	1	0.789106	0.188852	SERTAD4;PPP1R14C;TPSG1;NOG;SKIL;SPACA7;ABCG1
	STAT2 KD HUMAN GSE50588 CREEDSID GENE 2800 DOWN	15/308	0.0195732	0.258949	1.81721	7.14817	TIGD2;PRKCI;RIPK2;RNMT;SLX4IP;CEP120;SORBS2;RNPC3;ARPP19;TAF5L;DTWD2;RYBP;SP4;PDCD4;RNF122																			17beta-estradiol mouse ovarian cancer cells GSE45271 ligand:94	6/289	0.79003	1	0.774673	0.182578	ERRFI1;NGFR;SOAT1;SESN3;BTBD3;MBOAT2
	FOXA1 OE HUMAN GSE49153 CREEDSID GENE 2963 UP	16/338	0.0206239	0.262218	1.76632	6.85562	CDC42SE1;AGPAT5;ACSL1;SLC31A1;IFT172;ATAD2;STAT3;CEP120;ELOVL6;ZNF24;ALG10;PARP15;IPO5;NADK2;ADAM9;DSC2																			TGF-beta human prostate fibroblasts GSE68164 ligand:240	5/248	0.797758	1	0.752287	0.169979	SERPINA3;NFIL3;TCEA1;AK4;MURC
	KLF15 KO MOUSE GSE53231 CREEDSID GENE 446 UP	13/254	0.0199585	0.262274	1.90974	7.47492	WSB1;USP53;CMTM6;RNPC3;FOXN2;ELL2;MOB1B;SPCS3;NFIL3;PSAT1;MICAL1;ADAM9;PLIN2																			nitric oxide human CD3+ T cells GDS4188 ligand:280	3/158	0.799339	1	0.708483	0.158679	NFIL3;SESN1;RPS3A
	TWIST1 OE MOUSE GSE50002 CREEDSID GENE 1075 UP	16/338	0.0206239	0.263931	1.76632	6.85562	SGTB;PLAG1;PLEKHA5;LIPA;SMARCA2;CDC40;NADK2;EID3;ZMYM2;SESN3;CD109;CREBRF;PDCD4;TCP11L2;ASB7;PDK1																			17beta-estradiol mouse uterus GDS1058 ligand:32	8/380	0.802158	1	0.785546	0.173173	CDC42SE1;AGPAT5;ERRFI1;WSB1;MAT2A;GLCE;ETNK1;STAT3
	IRF9 OE HUMAN GSE50002 CREEDSID GENE 1655 DOWN	12/228	0.02043	0.264913	1.96386	7.64091	CENPE;NADK2;CDK19;RBM47;ACAA2;SGTB;PSAT1;PDCD4;NCAPG;ELOVL6;HMGCR;PDK1																			interleukin-4 human PBMC GSE59184 ligand:147	5/251	0.806118	1	0.743295	0.160199	BLOC1S6;RYBP;MAT2A;NFXL1;LIPA
	ZNF658 KD HUMAN GSE59385 CREEDSID GENE 2924 UP	15/310	0.0206077	0.26546	1.80549	7.00907	ARF4;CDK19;RNMT;LRP2;ERBB2;SPIN1;BNIP2;GPAT3;ZNF326;CCDC92;SLC18B1;TNPO1;FNIP1;LBR;ANKRD36B																			leptin mouse liver GDS3653 ligand:276	8/382	0.806695	1	0.781433	0.16786	ERRFI1;TRAM1;NCEH1;ACAA2;ACSL1;CTNNA1;PLIN2;SMARCA2
	SOX5 OE FETALCORTEX HUMAN GSE89057 RNASEQ UP	22/511	0.0204221	0.266577	1.60645	6.25091	SRPK2;TMEM30A;PPM1L;ANKRD36;KIAA1211;SORBS2;SMARCA2;RC3H2;HSPD1;PHF20L1;OLFM1;BLOC1S6;PREPL;DAAM1;SESN3;GRM7;PRKAR1A;TRPS1;TTC3;PHF14;SPIRE1;NCAM2																			estriol mouse uterus GSE23241 ligand:150	7/339	0.806889	1	0.770484	0.165322	PPP2CA;ERRFI1;NGFR;NFIL3;MAT2A;STAT3;HSPD1
	PPARA ACTIVATION MOUSE GSE17250 CREEDSID GENE 502 UP	13/256	0.0211296	0.266915	1.89482	7.30848	ATE1;HSDL2;ACAA2;ABCD3;ACSL1;SPIN4;HACD3;NCEH1;SERTAD4;GRPEL2;PLIN2;GPAT3;DGKH																			Interleukin-15 mouse CD8+ T cells GDS1030 ligand:229	6/296	0.8083	1	0.756353	0.160968	KDM3A;MTHFD2;PRKAR1A;CMTM6;SLAMF6;HSPD1
	TFAP2C KD HUMAN GSE15481 CREEDSID GENE 2964 UP	12/230	0.0216988	0.272348	1.94679	7.45716	SERPINA3;COL3A1;PDCD4;UBE2E2;ZNF117;GPAT3;DSG2;KIFAP3;PLD1;ZNF267;TNFRSF21;SLC19A2																			interferon-y human keratinocyte GDS4601 ligand:177	8/383	0.808933	1	0.779393	0.165262	PDP1;C18ORF25;RIPK2;RASA2;AK4;PARP9;IL6ST;ZNF267
	STAT1 KO MOUSE GSE48970 CREEDSID GENE 1519 UP	11/204	0.0220309	0.274755	2.012	7.6764	DNAJC3;OLFM1;STARD4;SEMA3C;ADORA2B;CD109;SEMA6D;ELOVL6;GPAT3;AK4;HMGCR																			Insulin mouse Kidney GDS4839 ligand:164	7/344	0.818491	1	0.759285	0.15208	NFIL3;SEMA3C;MTHFD2;PSAT1;PIGA;NPY;SLAMF6
	ZIC3 OE HUVEC HUMAN GSE79306 RNASEQ UP	9/153	0.022322	0.276623	2.19491	8.34544	ITGB1;SPCS3;TRAM1;WSB1;CD109;RPS3A;IL6ST;RAB6A;TNPO1																			estrogen mouse right lung from ovariectomized animals GDS960 ligand:50	4/216	0.834147	1	0.690989	0.125308	ERRFI1;LAPTM4A;ABCD3;PDCD4
	SP1 KD HUMAN GSE37935 CREEDSID GENE 2219 DOWN	15/314	0.0228004	0.277286	1.78249	6.73955	TRAM1;PSIP1;HACD3;LCLAT1;IPO5;HSPD1;ARMC1;HEATR5A;PSAT1;DNAJA3;RAB6A;TNPO1;FAM72D;RAB5A;LBR																			estradiol human endometrium GDS3313 ligand:270	6/307	0.834477	1	0.729253	0.131959	ARF4;OLFM1;COL3A1;LAPTM4A;BTBD3;LBR
	NR2C2 KO HUMAN GSE52452 CREEDSID GENE 2714 DOWN	14/286	0.0226969	0.277754	1.82653	6.91438	STX12;MYLIP;STARD4;RNASEL;ABCD3;PPM1L;ACSL1;INSR;SORBS2;ACER2;NCEH1;DUSP10;TBC1D30;PPP1R12B																			Interleukin 1&Icirc;&sup2; rat insulinoma cell line GDS4332 ligand:184	6/307	0.834477	1	0.729253	0.131959	RBM47;RIPK2;PITPNB;STAT3;TMEM206;HSPD1
	ELF3 KO CFPAC1 HUMAN GSE64558 RNASEQ UP	19/428	0.0226278	0.278649	1.65644	6.27554	ITGB1;ERRFI1;TRAM1;CLIC4;RBM47;TMEM30A;SEMA3A;ECE1;HACD3;HSPD1;PRKAR1A;ATG16L1;CREG1;CTNNA1;ADAM9;DSG2;LRRFIP1;LBR;TNFRSF21																			17beta-estradiol mouse thymus GSE2889 ligand:156	7/353	0.838	1	0.739926	0.130773	MYLIP;LAPTM4A;PSAT1;SP3;PDCD4;ANKRD13A;ABCG1
	CLOCK KD HUMAN GSE50588 CREEDSID GENE 2782 UP	14/287	0.0232997	0.28161	1.82017	6.84258	PI4K2B;ZNF197;PON2;CKAP2;UBE2E2;MYO9A;PIGX;EFR3A;ZFYVE16;DMXL1;AGGF1;SLAMF6;KPNA1;FAM72A																			Interleukin 1&Icirc;&sup2; rat insulinoma cell line GDS4332 ligand:191	6/323	0.867346	1	0.693129	0.0986441	PSAT1;TMEM206;CTNNA1;KIF12;RPS3A;GPRASP1
	MYC OE MOUSE GSE10954 CREEDSID GENE 184 UP	14/289	0.0245409	0.289465	1.80757	6.70141	ITGB1;PI4K2B;ERRFI1;CLIC4;SEMA3C;USO1;HACD3;HSPD1;LAPTM4A;PRKAR1A;SP3;CD9;HNRNPH2;LBR																			estradiol human endometrial cancer cells GSE56946 ligand:220	4/231	0.869995	1	0.64612	0.0899836	PSAT1;TRAPPC4;ERBB2;NCAPG
	HMGA2 OE MOUSE GSE24071 CREEDSID GENE 2563 UP	12/234	0.0244104	0.28967	1.91351	7.10437	FSD1L;SLC35A3;PLAG1;SLCO4C1;LIG4;MBOAT2;KIFAP3;PTPN4;MYO9A;CMTR2;ZBTB41;FAM72A																			Interleukin 1&Icirc;&sup2; rat insulinoma cell line GDS4332 ligand:186	6/325	0.871047	1	0.688863	0.0951039	RBM47;RIPK2;PITPNB;STAT3;TMEM206;HSPD1
	PRRX1 SIRNA MCF7 HUMAN GSE79586 RNASEQ DOWN	10/181	0.0243748	0.291011	2.06152	7.6569	SRPK2;LAPTM4A;MTHFD2;COPB1;ARPC1A;CMTM6;TTC3;ADAM9;TARS;RPS3A																			estradiol mouse uterus GSE56423 ligand:92	7/374	0.877046	1	0.69838	0.0916248	ERRFI1;NGFR;RYBP;NFIL3;MAT2A;STAT3;HSPD1
	NFKB1 INACTIVATION HUMAN GSE20667 CREEDSID GENE 2574 UP	13/262	0.0249515	0.292546	1.85143	6.83329	ARF4;COPB1;TRAPPC4;CKAP2;NCAPG;HMGCR;FAM111A;DBF4;DEPDC1;DENND6A;TNPO1;CRK;ARL8B																			estrogen mouse right lung from ovariectomized animals GDS960 ligand:52	6/329	0.878191	1	0.680488	0.0883891	ACER2;COL3A1;TMEM2;CTNNA1;PDCD4;ANKRD13A
	AFF1 SHRNA HELA HUMAN GSE69021 RNASEQ DOWN	10/181	0.0243748	0.292796	2.06152	7.6569	ITGB1;MAT2A;MTHFD2;PRKAR1A;SLC31A1;CD9;SORBS2;ZNF664;ELL2;BORCS5																			estradiol mouse hematopoietic stem cells (HSCs) GSE52711 ligand:96	6/333	0.885001	1	0.672314	0.0821344	WDHD1;FAM111A;SPCS3;CLNK;IPO5;HSPD1
	RELA OE HEK293 HUMAN GSE57027 RNASEQ DOWN	14/290	0.0251797	0.293463	1.80134	6.63202	CLIC4;COPB1;CKAP2;NCAPG;CLCN3;CENPE;BLOC1S6;TTC3;SPECC1L;MDM2;DSG2;SRSF10;LBR;OPTN																			testosterone mouse liver GSE13388 ligand:158	5/287	0.88636	1	0.65006	0.078418	ERRFI1;HHEX;ABCD3;ACSL1;CREG1
	KLF5 KO CFPAC1 HUMAN GSE64558 RNASEQ UP	15/320	0.0264125	0.298934	1.74907	6.35597	ITGB1;ERRFI1;ARF4;TRAM1;WSB1;TMEM30A;ECE1;ELL2;PRKAR1A;TTC3;CTNNA1;ADAM9;IL6ST;OPTN;TNFRSF21																			estrogen mouse aorta GDS3064 ligand:25	5/289	0.889837	1	0.645561	0.0753481	FAM220A;ERRFI1;TES;FAM26E;TRIM10
	HOXA11 SIRNA MCF7 HUMAN GSE79586 RNASEQ DOWN	1985-06-01	0.0265967	0.299289	2.63389	9.55303	SEMA3C;PRKAR1A;TRPS1;TTC3;RPS3A;ARPP19																			estradiol mouse mammary gland GSE48884 ligand:116	6/339	0.894611	1	0.660415	0.073548	NGFR;PLA2G12A;NFIL3;RNF217;CYP2R1;RAB6A
	STAT3 SIRNA MDAMB157 HUMAN GSE85579 RNASEQ DOWN	13/264	0.0263324	0.29976	1.8374	6.68256	LPGAT1;TMEM30A;STAT3;RC3H2;IPO5;CENPE;COL3A1;TTC3;SSR1;IL6ST;TNPO1;TNFRSF21;KPNA1																			insulin human human embryonic stem cells (hESCs) GSE71949 ligand:286	6/345	0.903528	1	0.648929	0.0658324	DTWD2;FCGR3A;TMEM212;GRM7;TRPA1;C9ORF64
	MBNL1 SHRNA MDAMB231 HUMAN GSE76487 RNASEQ UP	13/264	0.0263324	0.301513	1.8374	6.68256	STARD4;RTCA;ARPC1A;TARS;SMC6;HMGCR;ARPP19;TTC3;PDCD4;HNRNPH2;LRRFIP1;LBR;OPTN																			estradiol mouse uterus GSE23072 ligand:75	7/394	0.906652	1	0.662929	0.064965	PPP2CA;NGFR;ERRFI1;NFIL3;MAT2A;HNRNPH2;HSPD1
	ATF2 KO MOUSE GSE9328 CREEDSID GENE 2544 DOWN	17/377	0.0263051	0.302973	1.68257	6.12117	TRAM1;ACAA2;HSDL1;CKAP2L;TRAPPC4;PMM2;ARPC1A;CKAP2;SAV1;HSPD1;RYBP;MAT2A;PSAT1;CD9;PLIN2;RAB6A;NFE2L2																			triiodothyronine (T3) human HepG2 cells GDS3945 ligand:67	5/300	0.907366	1	0.621891	0.0604537	ACSL1;PRKAR1A;ARPC1A;TARS;TMEM170A
	PGR SIRNA HESC HUMAN GSE94036 RNASEQ DOWN	18/406	0.0263044	0.304758	1.65429	6.01834	ITGB1;TRAM1;CLIC4;WSB1;USP53;ECE1;ELL2;LAPTM4A;TTC3;CTNNA1;IL6ST;RAB6A;TNPO1;PPP1R12B;ZNF664;F2RL2;SOCS5;NFE2L2																			All-trans-retinoic acid human NB4 APL cells GDS4180 ligand:187	4/252	0.908873	1	0.592277	0.0565922	STARD4;PRKAR1A;PDCD4;PARP9
	ZBTB7B KO MOUSE GSE17812 CREEDSID GENE 1681 DOWN	18/408	0.0274363	0.306972	1.64618	5.91949	CDC42SE1;MYLIP;HSDL1;KCNJ8;HSPD1;SPCS3;RYBP;OSTM1;MAT2A;PRKAR1A;LRRC8C;RAPGEF2;HNRNPH2;LRRFIP1;UBXN4;RAB5A;ANKRD13A;IL18R1																			nterferon-&Icirc;&plusmn; human keratinocyte GDS4601 ligand:176	7/397	0.910522	1	0.657919	0.0616715	ZFYVE26;PAQR6;NCEH1;CREBRF;CYBRD1;PARP9;ANKRD36B
	ZEB1 SIRNA CORNEA HUMAN GSE90489 RNASEQ UP	22/528	0.0281468	0.307885	1.55473	5.55087	ITGB1;SERPINA3;STARD4;TRAM1;CLIC4;TES;TMEM30A;PON2;PARP9;HSPD1;LAPTM4A;SESN3;MAT2A;PRKAR1A;MDM2;CTNNA1;SSR1;ADAM9;IL6ST;TNPO1;UBXN4;NFE2L2																			estrogen mouse lungs from ovariectomized animals GDS960 ligand:49	3/203	0.911942	1	0.55143	0.0508302	ERRFI1;PMP22;NFE2L2
	TSHZ3 SIRNA BT549 HUMAN GSE79586 RNASEQ DOWN	16/352	0.028636	0.308073	1.69607	6.02627	CLIC4;ATAD2;CKAP2;NCAPG;CYBRD1;PSIP1;IPO5;CENPE;COL3A1;MAT2A;PSAT1;CD109;KIF4A;TRPS1;TTC3;CTNNA1																			interleukin 28B human hepatocyte GDS4390 ligand:189	7/399	0.913025	1	0.654622	0.0595653	ZFYVE26;STARD4;RIPK2;SLCO4C1;ZNF107;PARP9;ZCCHC2
	SREBF2 KD HUMAN GSE50588 CREEDSID GENE 2823 UP	14/294	0.0278587	0.308177	1.77683	6.36214	ARPP19;SMARCA2;PIGX;PSAT1;CREBRF;SPIN1;PDCD4;CD9;PLIN2;GPAT3;CCDC92;ZMYND11;OPTN;ARL8B																			estradiol human MCF-7 breast cancer cells GDS3283 ligand:42	5/304	0.913109	1	0.613708	0.055786	CDC42SE1;SLX4IP;ZNF713;ECE1;IL6ST
	FOXL2 KD HUMAN GSE39890 CREEDSID GENE 2739 DOWN	13/267	0.0285078	0.308388	1.81676	6.46326	NEK4;FBXW11;SEMA3A;MTMR9;PARP9;ELL2;MOB1B;COL3A1;NCEH1;DSG2;SLC19A2;ZNF112;DGKH																			17beta-estradiol mouse uterus GDS1058 ligand:36	5/307	0.917209	1	0.607711	0.0525181	CDC42SE1;LAPTM4A;ACAA2;STAT3;CD9
	DLX4 OE HUMAN GSE21657 CREEDSID GENE 2160 DOWN	15/323	0.0283706	0.308609	1.73282	6.17301	CDC42SE1;ARF4;SERPINA3;COPB1;RPS3A;ARPP19;HSPD1;LAPTM4A;RNF139;PRKAR1A;TRPS1;SSR1;CD9;TNPO1;ZMYND11																			estradiol human MCF7cells GSE33287 ligand:82	5/311	0.922411	1	0.599894	0.0484502	ACSL1;UBE2E2;NCAM2;OPTN;TMEM154
	ZNF581 SIRNA BT549 HUMAN GSE79586 RNASEQ UP	13/266	0.0277686	0.308926	1.82359	6.53547	AGPAT5;TRAM1;CYBRD1;RPS3A;ELL2;LAPTM4A;OSTM1;DEPDC1;CTNNA1;ADAM9;TNPO1;TNFRSF21;ARL8B																			insulin-like growth factor I (IGF-I) human MCF-7 cells GSE26834 ligand:136	4/263	0.924807	1	0.567505	0.0443619	PMM2;ELOVL6;AK4;TNFRSF21
	MECP2 KO MOUSE GSE8720 CREEDSID GENE 2418 UP	12/239	0.0281399	0.309538	1.87348	6.68938	SPECC1;SPCS3;NT5DC1;CLIC4;KDM3A;ZADH2;PON2;PMP22;PDCD4;CD9;PDE8A;LBR																			estradiol human MCF7cells GSE33287 ligand:81	4/266	0.928695	1	0.561104	0.0415074	SERPINA3;KIF12;NCAM2;FAM72D
	NKX25 SHRNA H1 HUMAN GSE69618 DAY6 RNASEQ UP	20/471	0.0297102	0.317883	1.58443	5.57129	ERRFI1;TRAM1;COPB1;TARS;RPS3A;LRP2;HMGCR;MYO9A;HSPD1;GNA13;BLOC1S6;PTAR1;DMXL1;TTC3;MDM2;CTNNA1;ADAM9;IL6ST;TNPO1;SKIL																			17beta-estradiol mouse uterus GSE1839 ligand:157	4/269	0.932402	1	0.554847	0.0388347	CDC42SE1;OLFM1;CD9;SPRR2D
	OVOL1 KO MOUSE GSE55072 CREEDSID GENE 2617 DOWN	13/270	0.0308117	0.324351	1.79657	6.25182	SUZ12;PRKCI;WDR36;SEMA3C;HSPD1;PPP2CA;DUSP10;MAT2A;MDM2;LRRC8C;SH3BGRL2;MAP4K5;NFE2L2																			testosterone mouse brain striatum GSE49986 ligand:285	4/269	0.932402	1	0.554847	0.0388347	ERRFI1;CMTM6;CEP63;RAB5A
	CTCF SIRNA HEK293 HUMAN GSE44267 RNASEQ DOWN	17/384	0.0306026	0.325652	1.6519	5.75962	CDC42SE1;CREBZF;LPGAT1;CUL5;CKAP2;OCRL;UBE2G2;BLOC1S6;ARL5B;MTHFD2;PRKAR1A;DEPDC1;SSR1;FAR1;LRRFIP1;ZNF664;LBR																			17beta-estradiol mouse uterus GSE38800 ligand:121	6/372	0.936059	1	0.60183	0.039767	ERRFI1;NGFR;NFIL3;MAT2A;STAT3;HSPD1
	THRB HCC MUTANT BN HUMAN GSE29159 CREEDSID GENE 1696 UP	13/270	0.0308117	0.326105	1.79657	6.25182	ITGB1;SLC31A1;TARS;HMGCR;LIPA;LAPTM4A;MAT2A;MTHFD2;PSAT1;MDM2;ADAM9;IL6ST;NFE2L2																			All-trans-retinoic acid human NB4 APL cells (TG2-knockdown) GDS4180 ligand:193	3/220	0.936727	1	0.50882	0.0332579	STARD4;PDCD4;B3GNT2
	TFAP2C KD HUMAN GSE15481 CREEDSID GENE 2968 DOWN	13/272	0.0324209	0.334105	1.78336	6.11507	WDHD1;SPIN4;ATAD2;NCAPG;ELOVL7;SKA1;CENPE;DBF4;GPD2;KIF4A;DEPDC1;FAM72D;ZNF367																			Interleukin-13 human Breast cancer - MCF10CA1a cell line (pLKO-shSCR) GSE57677 ligand:242	5/324	0.937374	1	0.575825	0.0372405	NFIL3;MYH15;SEMA3A;LRRC8C;RCBTB1
	IRX6 SIRNA T47D HUMAN GSE79586 RNASEQ DOWN	21/505	0.0320304	0.335377	1.55165	5.33933	TMEM30A;SEMA3C;ACSL1;COPB1;ATAD2;STAT3;CMTM6;CYBRD1;RPS3A;HACD3;ARPP19;PIGX;FAM210B;BLOC1S6;PRKAR1A;CREG1;TRPS1;TTC3;CTNNA1;TNPO1;ZNF664																			estradiol mouse uterus GSE23241 ligand:148	4/276	0.940381	1	0.540774	0.0332415	ERRFI1;NGFR;NFIL3;MAT2A
	SRF KD HUMAN GSE22606 CREEDSID GENE 2323 DOWN	13/272	0.0324209	0.335873	1.78336	6.11507	SPECC1;ACBD5;SEMA3C;ELOVL6;MOB1B;DTWD2;DNAJC3;NT5DC1;PTAR1;SNX27;PDCD4;SH3BGRL2;OPTN																			17beta-estradiol mouse thymus GDS1275 ligand:273	2/167	0.940764	1	0.446867	0.0272871	LAPTM4A;ABCG1
	FOXP3 ACTIVATION HUMAN GSE41087 CREEDSID GENE 1055 UP	12/244	0.0322665	0.336052	1.83509	6.30119	MYLIP;TMX4;DUSP10;SGTB;PIGA;PON2;SEMA3A;CREBRF;PLEKHA5;RAPGEF2;MBOAT2;ATG14																			estradiol (E2) mouse uterine tissue GSE61921 ligand:288	5/328	0.941427	1	0.568802	0.0343318	ERRFI1;NGFR;RYBP;MAT2A;STAT3
	SOX2 KD MOUSE GSE64965 CREEDSID GENE 2616 DOWN	13/273	0.0332478	0.339058	1.77683	6.04792	SPIN4;PROS1;TESK2;UBE2E2;PSIP1;RNPC3;CENPE;ZFYVE16;HNRNPH2;GPRASP1;SRSF10;LBR;ANKRD13A																			interleukin 28B human hepatocyte GDS4390 ligand:183	5/329	0.942403	1	0.567073	0.0336399	STARD4;SLCO4C1;ZNF107;PARP9;ZCCHC2
	IRF8 KO MOUSE GSE24972 CREEDSID GENE 2998 DOWN	13/273	0.0332478	0.340833	1.77683	6.04792	CCDC112;TRAM1;RIPK2;ATG14;ELL2;PHF20L1;MOB1B;ARL5B;GPD2;TRPS1;LRRC8C;RAB11FIP2;CMTR2																			growth hormone mouse 3T3-F442A adipocytes GDS1489 ligand:12	4/278	0.942498	1	0.536884	0.031795	ERRFI1;CLIC4;LAPTM4A;MDM2
	NR3C1 KD HUMAN GSE50588 CREEDSID GENE 2808 DOWN	14/302	0.0338375	0.343284	1.72976	5.85729	RTCA;LIPA;ALKBH8;PIGX;DTWD2;RYBP;CREB1;CREBRF;SPIN1;GPAT3;ARID2;ZMYND11;CCDC174;LBR																			estradiol human breast epithelial cells GSE23500 ligand:130	5/331	0.944311	1	0.563647	0.0322967	SERPINA3;TMEM2;MAT2A;DNAJA3;RPS3A
	FOXO1 KO MOUSE GSE40655 CREEDSID GENE 508 DOWN	9/165	0.0340304	0.343462	2.03528	6.88026	PROS1;SESN1;TRPS1;SH3BGRL2;TCP11L2;CD9;SLAMF6;IL6ST;LCLAT1																			calcitriol human RWPE1 prostate epithelial cell line GDS3761 ligand:192	6/381	0.944507	1	0.587613	0.0335478	ARL5B;WSB1;DUSP10;SEMA6D;SPIRE1;EFTUD1
	AFF1 SHRNA HELA HUMAN GSE69021 RNASEQ UP	18/419	0.0343264	0.344672	1.60296	5.40494	SPECC1;ARF4;PRKAA1;ABCD3;PON2;TARS;RPS3A;BTBD9;IPO5;HSPD1;PHF20L1;BLOC1S6;SESN3;CD109;PPP6R3;SSR1;ZNF326;CRK																			Interleukin-1 beta human epidermal keratinocytes GDS2611 ligand:56	3/229	0.947075	1	0.488822	0.0265805	ARF4;CREG1;MANSC1
	ZFX KD HUMAN GSE43021 CREEDSID GENE 157 UP	13/275	0.0349471	0.347342	1.76391	5.91601	TMEM30A;SEMA3C;ARPC1A;STYX;CYBRD1;NBPF1;GALC;EFR3A;LAPTM4A;ADAM9;IL6ST;FAM72D;ANKRD13A																			testosterone mouse brain striatum GSE49986 ligand:284	4/286	0.950299	1	0.521866	0.0266043	IQCB1;ZADH2;MRPL9;BACH1
	ZBTB48 KO HELA HUMAN GSE96777 RNASEQ DOWN	15/332	0.034889	0.348534	1.68585	5.657	SPECC1;ITGB1;ATL3;SEMA3C;USO1;NCAPG;TARS;SORBS2;RPS3A;NADK2;NCEH1;CTNNA1;MDM2;SSR1;IL6ST																			estradiol human estrogen receptor (ER)-positive MCF7 breast cancer cells GDS3217 ligand:39	6/390	0.951944	1	0.574053	0.0282714	SERPINA3;PPIL1;SEMA3C;SSR1;SLC19A2;HSPD1
	NKX25 SHRNA H1 HUMAN GSE69618 DAY2 RNASEQ UP	22/541	0.0354191	0.350255	1.51737	5.06877	ITGB1;CLIC4;TRAM1;COPB1;CMTM6;RGPD5;RPS3A;HACD3;ZNF24;BTBD9;ARPP19;ELL2;IPO5;HSPD1;SPCS3;ARL5B;PRKAR1A;ETNK1;SP3;TNPO1;SRSF10;SKIL																			All-trans-retinoic acid human NB4 APL cells (TG2-knockdown) GDS4180 ligand:196	3/237	0.954931	1	0.472322	0.0217818	STARD4;PDCD4;B3GNT2
	PRRX1 SIRNA BT549 HUMAN GSE79586 RNASEQ DOWN	13/276	0.0358196	0.350674	1.75752	5.85123	ITGB1;ERRFI1;ARPC1A;CMTM6;TARS;IPO5;HSPD1;MAT2A;MTHFD2;PSAT1;DEPDC1;ADAM9;DSG2																			TGF-beta human A549 epithelial cells GDS3710 ligand:246	5/345	0.956145	1	0.540774	0.0242514	ZNF177;TPSG1;NOG;ICOS;SKIL
	NFKB2 KD HUMAN GSE50588 CREEDSID GENE 2806 UP	15/333	0.0356752	0.351016	1.68079	5.60256	MYLIP;RIPK2;RTCA;TNFRSF9;STAT3;CMTM6;CYBRD1;ARPP19;SMARCA2;MTHFD2;RP2;PDCD4;DSG2;ABCG1;ARL8B																			17beta-estradiol mouse uterus GSE38800 ligand:125	6/399	0.958472	1	0.561104	0.0237993	NGFR;ERRFI1;NFIL3;MAT2A;STAT3;HSPD1
	PPARD KO HCT116 HUMAN GSE89729 RNASEQ UP	20/482	0.0364694	0.355259	1.54828	5.12677	ITGB1;AGPAT5;MTMR2;ATAD2;RGPD5;ZNF24;ARPP19;HSPD1;CENPE;SPCS3;PRKAR1A;GPD2;CHMP2B;ADAM9;SPOPL;FAR1;DSG2;UBXN4;LSM14A;NUP58																			Interleukin 1&Icirc;&sup2; rat insulinoma cell line (Pdx1 overexpression) GDS4332 ligand:204	4/296	0.958682	1	0.504236	0.0212767	ARF4;RBM47;RIPK2;TMEM206
	BCL11A KO MOUSE GSE28333 CREEDSID GENE 1542 UP	14/306	0.0371527	0.360124	1.70715	5.62117	MYLIP;DYRK3;DENND4A;CLCN3;FAM210B;NADK2;RNF139;CREG1;SP3;DEPDC1;TCP11L2;TRIM10;RAB5A;LBR																			transforming growth factor-beta human Hepatocellular carcinoma Huh-7 cell line GDS4269 ligand:17	4/298	0.960194	1	0.500851	0.0203448	LAPTM4A;PON2;PLIN2;HSPD1
[truncated: 1,717 more rows]

## Sheet: Enrichr50
top 50	Term	Overlap	P-value	Odds Ratio	Combined Score	Genes	TF Perturbations Followed by Expression						top 50	Term	Overlap	P-value	Odds Ratio	Combined Score	Genes	Gene Perturbations from GEO up
[truncated: 1,474 more rows]

[truncated: 2 more sheets: 100genes, Enrichr100]
