# Supplementary material for: Targeting Thyrointegrin αvβ3 Using Fluorobenzyl Polyethylene Glycol Conjugated Tetraiodothyroacetic Acid (NP751) in Acute Myeloid Leukemia
Source: Front Oncol. 2022 Jan 27;11:793810. doi: 10.3389/fonc.2021.793810 (PMC8828484; doi:10.3389/fonc.2021.793810)
Supplement: Supplementary Figure 1 — Monitoring of blast cells in peripheral blood in engrafted transgenic mice. (A) K562-Luc (AML cell line) in control versus fb-PMT treated mice at different doses over 21 days during treatment and over 14 days post-treatment. fb-PMT at 1, 3, and 10 mg/kg, subcutaneous daily for 21 days, prevented blast cell expression/reproduction by 35%, 65%, and >95%, respectively, compared to controls. OFF treatment, fb-PMT (10 mg/kg) shows maintained remission. (B) Primary AML cells (6373-FlT3-ITD) cells in peripheral blood in control versus fb-PMT treated mice through 28 days and 14 days post-treatment. fb-PMT at 1, 3, and 10 mg/kg, subcutaneous daily for 28 days, prevented abnormal blast cell expression/reproduction by 54%, 75%, and 98.5%, %, respectively, compared to controls. fb-PMT treated mice (10 mg/kg) were in full remission after discontinuation of treatment for 2 weeks, (***P < 0.0001, **P < 0.001, *P < 0.01). [file DataSheet_1.zip › Supplementary Table S2. 39genes fbPMT_K562 SNAI interference summary.xlsx]

## Sheet: Enrichr
536 down-regulated genes	Term	Overlap	P-value	Adjusted P-value	Odds Ratio	Combined Score	Genes	TF Perturbations Followed by Expression (60 significant records)
	SNAI1 KO MOUSE GSE53107 CREEDSID GENE 1448 DOWN	22/171	1.21512e-09	1.1896e-06	4.80056	98.5479	BARD1;PI4K2B;WDHD1;GPSM2;TIGD2;STX12;MIOS;PROS1;CCP110;LCLAT1;ZBTB41;DTWD2;ARL5B;ZMYM2;SERTAD4;ZADH2;RNF217;SP3;ZMYM6;SKIL;NUP58;SOCS5
top 100 up-regulated genes	Term	Overlap	P-value	Adjusted P-value	Odds Ratio	Combined Score	Genes	TF Perturbations Followed by Expression (64 significant records)
	SNAI1 KO MOUSE GSE53107 CREEDSID GENE 1448 UP	17/331	6.68005e-13	1.30795e-09	10.2719	287.967	TOMM40;PPP1R11;LIN37;NR1H2;COMMD4;KIF5B;FASTK;ASNA1;BSG;POLD2;APOC1;NABP2;FLOT2;APOE;TMEM9;VPS25;COPE
536 down-regulated genes	SNAI1 KO MOUSE GSE53107 CREEDSID GENE 1448 DOWN
Down fb-PMT_up SNAI	BARD1;PI4K2B;WDHD1;GPSM2;TIGD2;STX12;MIOS;PROS1;CCP110;LCLAT1;ZBTB41;DTWD2;ARL5B;ZMYM2;SERTAD4;ZADH2;RNF217;SP3;ZMYM6;SKIL;NUP58;SOCS5;
Up fb-PMT_down SNAI	TOMM40;PPP1R11;LIN37;NR1H2;COMMD4;KIF5B;FASTK;ASNA1;BSG;POLD2;APOC1;NABP2;FLOT2;APOE;TMEM9;VPS25;COPE;
top 100 up-regulated genes	SNAI1 KO MOUSE GSE53107 CREEDSID GENE 1448 UP

## Sheet: Table
	Supplemental Table S2. 39-gene SNAI pathway interference signature
	Database: TF perturbations followed by expression (top 6 records)
	Enriched Terms	Overlap	P-value	Adjusted P-value	Odds Ratio	Combined Score	Genes
	SNAI1 KO MOUSE GSE53107 CREEDSID GENE 1448 DOWN	22/171	3.54e-36	6.93e-33	65.9769	5385.65	BARD1;PI4K2B;GPSM2;STX12;WDHD1;TIGD2;MIOS;PROS1;CCP110;LCLAT1;ZBTB41; DTWD2;ARL5B;ZMYM2;SERTAD4;ZADH2;RNF217;ZMYM6;SP3;SKIL;NUP58;SOCS5
	SNAI1 KO MOUSE GSE53107 CREEDSID GENE 1448 UP	17/331	1.27e-20	1.25e-17	26.3382	1206.52	TOMM40;PPP1R11;LIN37;NR1H2;COMMD4;KIF5B;FASTK;ASNA1;BSG;POLD2;APOC1; NABP2;FLOT2;APOE;TMEM9;VPS25;COPE
	KLF15 KO MOUSE GSE53231 CREEDSID GENE 446 DOWN	6/302	2.42e-05	0.01579	10.1885	108.298	TOMM40;FASTK;ASNA1;BSG;SP3;APOE
	HOXC13 OE MOUSE GSE2374 CREEDSID GENE 201 DOWN	6/351	5.6e-05	0.027418	8.76616	85.8201	ASNA1;BSG;APOC1;APOE;VPS25;COMMD4
	NFE2L2 KO MOUSE GSE18344 CREEDSID GENE 963 DOWN	6/373	7.84e-05	0.030695	8.24912	77.9865	TOMM40;FASTK;BSG;SP3;APOC1;NABP2
	NR5A2 KD HUMAN GSE47803 CREEDSID GENE 1818 DOWN	5/255	0.000131	0.042711	10.0553	89.9066	BARD1;GPSM2;PROS1;CCP110;FLOT2

## Sheet: TF
SNAI1 KO MOUSE GSE53107 CREEDSID GENE 1448 DOWN								39-gene SNAI pathway interference signature						Term	Overlap	P-value	Adjusted P-value	Odds Ratio	Combined Score	Genes	TF Perturbations Followed by Expression
	SNAI1 KO MOUSE GSE53107 CREEDSID GENE 1448 UP							BARD1						SNAI1 KO MOUSE GSE53107 CREEDSID GENE 1448 DOWN	22/171	3.53859e-36	6.92855e-33	65.9769	5385.65	BARD1;PI4K2B;GPSM2;STX12;WDHD1;TIGD2;MIOS;PROS1;CCP110;LCLAT1;ZBTB41;DTWD2;ARL5B;ZMYM2;SERTAD4;ZADH2;RNF217;ZMYM6;SP3;SKIL;NUP58;SOCS5
536 down-regulated genes	top 100 up-regulated genes							PI4K2B						SNAI1 KO MOUSE GSE53107 CREEDSID GENE 1448 UP	17/331	1.27496e-20	1.24818e-17	26.3382	1206.52	TOMM40;PPP1R11;LIN37;NR1H2;COMMD4;KIF5B;FASTK;ASNA1;BSG;POLD2;APOC1;NABP2;FLOT2;APOE;TMEM9;VPS25;COPE
BARD1	TOMM40							WDHD1						KLF15 KO MOUSE GSE53231 CREEDSID GENE 446 DOWN	6/302	2.41926e-05	0.0157897	10.1885	108.298	TOMM40;FASTK;ASNA1;BSG;SP3;APOE
PI4K2B	PPP1R11							GPSM2						HOXC13 OE MOUSE GSE2374 CREEDSID GENE 201 DOWN	6/351	5.60126e-05	0.0274182	8.76616	85.8202	ASNA1;BSG;APOC1;APOE;VPS25;COMMD4
WDHD1	LIN37							TIGD2						NFE2L2 KO MOUSE GSE18344 CREEDSID GENE 963 DOWN	6/373	7.83823e-05	0.0306945	8.24912	77.9865	TOMM40;FASTK;BSG;SP3;APOC1;NABP2
GPSM2	NR1H2							STX12						NR5A2 KD HUMAN GSE47803 CREEDSID GENE 1818 DOWN	5/255	0.000130882	0.0427112	10.0553	89.9066	BARD1;GPSM2;PROS1;CCP110;FLOT2
TIGD2	COMMD4							MIOS						GATA5 KO MOUSE GSE47425 CREEDSID GENE 413 DOWN	5/317	0.000358646	0.100318	8.08865	64.1687	KIF5B;ASNA1;BSG;SP3;APOE
STX12	KIF5B							PROS1						GATA5 KO MOUSE GSE47425 CREEDSID GENE 77 DOWN	5/321	0.000379843	0.0929666	7.98786	62.9104	KIF5B;ASNA1;BSG;SP3;APOE
MIOS	FASTK							CCP110						POU4F1 KO MOUSE GSE19997 CREEDSID GENE 2108 UP	5/330	0.000431003	0.093767	7.77001	60.2129	STX12;TIGD2;ZMYM2;SP3;APOE
PROS1	ASNA1							LCLAT1						NKX25 SHRNA H1 HUMAN GSE69618 DAY2 RNASEQ UP	6/541	0.000581827	0.113922	5.68747	42.3679	ARL5B;BSG;SP3;APOE;SKIL;COPE
CCP110	BSG							ZBTB41						ZRSR2 SHRNA TF1 HUMAN GSE63816 RNASEQ UP	5/388	0.000896081	0.159502	6.60851	46.3751	TOMM40;KIF5B;BSG;POLD2;APOE
LCLAT1	POLD2							DTWD2						GATA6 KO MOUSE GSE47049 CREEDSID GENE 2225 DOWN	4/233	0.00107217	0.174942	8.80379	60.2009	PROS1;BSG;APOC1;APOE
ZBTB41	APOC1							ARL5B						NFE2L2 KO MOUSE GSE18344 CREEDSID GENE 964 DOWN	4/282	0.0021584	0.325089	7.27405	44.6509	TOMM40;SP3;APOC1;NABP2
DTWD2	NABP2							ZMYM2						NEUROG3 OE MOUSE GSE3653 CREEDSID GENE 1660 DOWN	4/301	0.0027321	0.382104	6.81489	40.2261	TOMM40;ASNA1;BSG;SP3
ARL5B	FLOT2							SERTAD4						NEUROG3 OE MOUSE GSE3653 CREEDSID GENE 2289 DOWN	4/305	0.00286501	0.373979	6.72551	39.3791	TOMM40;ASNA1;BSG;SP3
ZMYM2	APOE							ZADH2						OVOL2 OE MOUSE GSE55074 CREEDSID GENE 2603 UP	4/310	0.00303731	0.37169	6.61704	38.3575	FASTK;BSG;APOC1;APOE
SERTAD4	TMEM9							RNF217						TET1 DEPLETION HUMAN GSE51901 CREEDSID GENE 2987 DOWN	4/316	0.0032533	0.374703	6.4914	37.1833	BARD1;SERTAD4;APOE;VPS25
ZADH2	VPS25							SP3						NEUROG3 OE MOUSE GSE3653 CREEDSID GENE 2290 UP	4/321	0.00344114	0.37432	6.39029	36.2454	ASNA1;BSG;APOE;COPE
RNF217	COPE							ZMYM6						SOX2 DEFICIENCY HUMAN GSE42937 CREEDSID GENE 347 UP	4/322	0.00347958	0.35858	6.37044	36.0621	ARL5B;CCP110;APOE;SKIL
SP3								SKIL						FOXM1 SIRNA HUMAN GSE2222 CREEDSID GENE 853 DOWN	4/326	0.00363627	0.355991	6.29228	35.3424	GPSM2;PPP1R11;KIF5B;POLD2
ZMYM6								NUP58						HOXB4 INDUCTION MOUSE GSE9044 CREEDSID GENE 165 UP	4/335	0.00400629	0.373539	6.12323	33.7996	TOMM40;ASNA1;BSG;APOE
SKIL								SOCS5						AR KD HUMAN GSE22483 CREEDSID GENE 2194 DOWN	4/341	0.00426671	0.379737	6.01549	32.826	BARD1;KIF5B;POLD2;VPS25
NUP58								TOMM40						CTCF SIRNA LNCAP HUMAN GSE63487 RNASEQ DOWN	4/347	0.00453839	0.386355	5.91148	31.8935	BARD1;KIF5B;BSG;POLD2
SOCS5								PPP1R11						TET3 DEPLETION HUMAN GSE51901 CREEDSID GENE 2989 DOWN	4/363	0.00531962	0.433993	5.65091	29.5902	BARD1;SERTAD4;ZADH2;APOE
								LIN37						IKZF1 KO MOUSE GSE46093 CREEDSID GENE 2547 UP	4/367	0.00552818	0.432967	5.58932	29.0527	SERTAD4;PROS1;APOE;SKIL
								NR1H2						RAG1 KO MOUSE GSE6858 CREEDSID GENE 1240 DOWN	3/186	0.00565593	0.425935	8.2713	42.8044	PPP1R11;LIN37;FLOT2
								COMMD4						TCF7L2 SIRNA PANC1 HUMAN GSE63776 RNASEQ UP	4/374	0.00590626	0.428313	5.48471	28.1461	KIF5B;BSG;SP3;APOE
								KIF5B						MECP2 MUT HUMAN GSE6955 CREEDSID GENE 2473 UP	4/375	0.00596165	0.41689	5.47009	28.02	BSG;FLOT2;APOE;COPE
								FASTK						SRF KD MOUSE GSE1948 CREEDSID GENE 1156 UP	3/191	0.0060862	0.410923	8.05477	41.0933	POLD2;APOC1;APOE
								ASNA1						SRF MUT MOUSE GSE1948 CREEDSID GENE 1397 UP	4/378	0.0061299	0.400078	5.42667	27.6466	PROS1;ASNA1;SP3;APOC1
								BSG						ZFP42 KD MOUSE GSE9978 CREEDSID GENE 1335 DOWN	3/202	0.00710049	0.448476	7.61615	37.6816	BSG;SKIL;COPE
								POLD2						CHD1 KO 22RV1 HUMAN GSE84610 RNASEQ DOWN	3/213	0.00820968	0.50233	7.22282	34.6872	ARL5B;KIF5B;ZBTB41
								APOC1						GATA4 INACTIVATION MOUSE GSE5298 CREEDSID GENE 546 DOWN	3/215	0.0084217	0.499688	7.15564	34.1821	STX12;PROS1;SKIL
								NABP2						TP53 SIRNA HESC HUMAN GSE76023 RNASEQ DOWN	3/221	0.00907712	0.522735	6.96136	32.7323	ARL5B;KIF5B;SKIL
								FLOT2						MEF2D KD MOUSE GSE47150 CREEDSID GENE 366 DOWN	3/233	0.0104759	0.58605	6.60284	30.1002	WDHD1;NR1H2;COMMD4
								APOE						SPDEF KD HUMAN GSE40985 CREEDSID GENE 2606 DOWN	3/234	0.0105978	0.576401	6.57462	29.8955	BARD1;WDHD1;PROS1
								TMEM9						MEF2A KD MOUSE GSE47150 CREEDSID GENE 367 DOWN	3/235	0.0107205	0.567318	6.54664	29.6929	WDHD1;NR1H2;COMMD4
								VPS25						MECP2 KD MOUSE GSE47150 CREEDSID GENE 361 DOWN	3/236	0.0108441	0.558755	6.5189	29.4924	WDHD1;NR1H2;COMMD4
								COPE						DLX5 DEFICIENCY MOUSE GSE22381 CREEDSID GENE 382 UP	3/239	0.0112197	0.563287	6.43708	28.903	SERTAD4;FLOT2;SKIL
														ZBTB7A KO MOUSE GSE41839 CREEDSID GENE 2380 DOWN	3/246	0.0121254	0.593539	6.25391	27.5951	GPSM2;CCP110;APOE
														KLF3 KO MOUSE GSE35592 CREEDSID GENE 2674 UP	3/247	0.0122582	0.585401	6.22859	27.4155	GPSM2;TIGD2;ZADH2
														MECP2 KO MOUSE GSE8720 CREEDSID GENE 2416 UP	3/252	0.0129344	0.602991	6.10501	26.5437	WDHD1;ZADH2;POLD2
														SOX2 KD MOUSE GSE39771 CREEDSID GENE 1757 UP	3/254	0.0132108	0.601554	6.05694	26.2066	BSG;APOC1;APOE
														MECOM OE MOUSE GSE22434 CREEDSID GENE 1345 UP	3/254	0.0132108	0.587882	6.05694	26.2066	PPP1R11;FASTK;POLD2
														ESRRG DEFICIENCY MOUSE GSE8199 CREEDSID GENE 664 DOWN	3/255	0.0133503	0.580887	6.03318	26.0405	FASTK;BSG;LCLAT1
														YY1 KD HUMAN GSE50588 CREEDSID GENE 2802 UP	3/258	0.0137738	0.586286	5.96303	25.5515	ARL5B;BSG;FLOT2
														FOXD3 KO MOUSE GSE58960 CREEDSID GENE 1417 DOWN	3/259	0.0139167	0.579763	5.94001	25.3915	POLD2;SP3;SKIL
														PPARD KO HCT116 HUMAN GSE89729 RNASEQ UP	4/482	0.0140765	0.574205	4.25577	18.1434	TOMM40;KIF5B;ASNA1;NUP58
														PITX2 KO 786O HUMAN GSE67844 RNASEQ UP	4/483	0.0141744	0.566398	4.24696	18.0764	ARL5B;ZMYM2;KIF5B;SKIL
														ZNF658 KD HUMAN GSE59385 CREEDSID GENE 2923 DOWN	3/264	0.0146438	0.573449	5.82751	24.6139	BSG;APOE;COPE
														TFAP2C SIRNA HUMAN GSE15481 CREEDSID GENE 2895 DOWN	3/266	0.0149405	0.5736	5.78369	24.3128	SERTAD4;LCLAT1;SOCS5
														RAG1 KO MOUSE GSE6858 CREEDSID GENE 1240 UP	3/267	0.0150902	0.568205	5.76203	24.1643	SERTAD4;NR1H2;NABP2
														IKZF3 KD HUMAN GSE50588 CREEDSID GENE 2818 DOWN	3/267	0.0150902	0.557484	5.76203	24.1643	DTWD2;WDHD1;PPP1R11
														STAT3 DEFICIENCY MOUSE GSE6846 CREEDSID GENE 85 UP	3/272	0.0158514	0.574761	5.65611	23.4417	PI4K2B;APOC1;APOE
														FLI1 KD HUMAN GSE27524 CREEDSID GENE 1594 DOWN	3/275	0.0163184	0.580937	5.59441	23.0235	BARD1;WDHD1;TOMM40
														VDR OE HUMAN GSE5145 CREEDSID GENE 2944 UP	3/276	0.0164758	0.576066	5.57414	22.8866	GPSM2;ARL5B;SERTAD4
														HIF1A MUT MOUSE GSE1321 CREEDSID GENE 791 DOWN	2/101	0.0165707	0.569219	10.1549	41.6361	BSG;APOE
														TFAP2C KD HUMAN GSE15481 CREEDSID GENE 2970 DOWN	3/277	0.0166341	0.561544	5.55401	22.7509	WDHD1;SERTAD4;LCLAT1
														POU1F1 MUT MOUSE GSE3129 CREEDSID GENE 1729 UP	3/285	0.0179311	0.595068	5.39811	21.707	BSG;APOC1;APOE
														FOXP3 INDUCTION MOUSE GSE35543 CREEDSID GENE 3036 DOWN	3/287	0.0182639	0.596013	5.36049	21.4571	ARL5B;SKIL;SOCS5
														CREB1 DEPLETION HUMAN GSE12056 CREEDSID GENE 68 DOWN	3/288	0.0184317	0.591626	5.34188	21.3338	PROS1;BSG;APOE
														NFE2L2 KNOCKOUT FEMALE MOUSE GSE867 CREEDSID GENE 1363 DOWN	2/107	0.0184728	0.583383	9.58543	38.2598	APOC1;APOE
														MYC OE MOUSE GSE10954 CREEDSID GENE 184 UP	3/289	0.0186003	0.578084	5.3234	21.2115	PI4K2B;KIF5B;SP3
														SRF MUT MOUSE GSE1948 CREEDSID GENE 1398 UP	3/292	0.0191112	0.584684	5.2687	20.8508	ASNA1;SP3;APOE
														EBF1 OE MOUSE GSE2192 CREEDSID GENE 859 UP	3/292	0.0191112	0.575689	5.2687	20.8508	TOMM40;ASNA1;BSG
														NRL DEFICIENCY MOUSE GSE8972 CREEDSID GENE 658 UP	3/296	0.0198047	0.587538	5.19751	20.3838	BSG;APOE;SOCS5
														TET2 DEPLETION HUMAN GSE51901 CREEDSID GENE 2988 DOWN	3/296	0.0198047	0.578769	5.19751	20.3838	BARD1;SERTAD4;VPS25
														SRF KO MOUSE GSE1948 CREEDSID GENE 1157 UP	3/297	0.0199802	0.575312	5.18001	20.2694	PROS1;SP3;APOC1
														NEUROD1 KO MOUSE GSE35396 CREEDSID GENE 3092 UP	3/299	0.0203338	0.577009	5.14536	20.0436	PROS1;BSG;APOE
														STAT6 KD HUMAN GSE50588 CREEDSID GENE 2805 UP	3/299	0.0203338	0.568766	5.14536	20.0436	ARL5B;FLOT2;LCLAT1
														MSGN1 OE MOUSE GSE29848 CREEDSID GENE 1631 DOWN	3/299	0.0203338	0.560755	5.14536	20.0436	BSG;APOE;SKIL
														TET1 KD MOUSE GSE26900 CREEDSID GENE 2146 DOWN	3/299	0.0203338	0.552967	5.14536	20.0436	PPP1R11;ASNA1;COMMD4
														ZBTB20 DEFICIENCY MOUSE GSE19513 CREEDSID GENE 544 DOWN	3/299	0.0203338	0.545392	5.14536	20.0436	BSG;APOC1;APOE
														THRA MUT HUMAN GSE29159 CREEDSID GENE 1694 UP	3/301	0.0206909	0.547471	5.11117	19.8214	ARL5B;KIF5B;BSG
														NR3C1 KD HUMAN GSE50588 CREEDSID GENE 2808 DOWN	3/302	0.0208708	0.544867	5.09424	19.7117	DTWD2;KIF5B;ASNA1
														THRB DOMNEG MOUSE GSE3067 CREEDSID GENE 2435 DOWN	3/303	0.0210515	0.542354	5.07743	19.6029	TOMM40;FASTK;BSG
														PPARA DEFICIENCY MOUSE GSE6864 CREEDSID GENE 659 UP	3/306	0.0215989	0.54923	5.02765	19.2816	STX12;BSG;SKIL
														PGR KO MOUSE GSE39920 CREEDSID GENE 3079 DOWN	3/308	0.0219682	0.551458	4.995	19.0717	STX12;KIF5B;APOE
														NFYC KD HUMAN GSE50588 CREEDSID GENE 2822 DOWN	3/308	0.0219682	0.544478	4.995	19.0717	DTWD2;BARD1;PPP1R11
														NEUROG3 OE MOUSE GSE3653 CREEDSID GENE 2585 DOWN	3/309	0.0221541	0.542223	4.97884	18.968	ASNA1;APOE;SKIL
														PPARG V290M DOMNEG MOUSE GSE11870 CREEDSID GENE 1726 UP	3/312	0.0227172	0.549139	4.93097	18.6619	BSG;COPE;SOCS5
														VDR KO MOUSE GSE2421 CREEDSID GENE 1151 DOWN	3/312	0.0227172	0.542442	4.93097	18.6619	ASNA1;BSG;COPE
														FOXO1 KO MOUSE GSE18308 CREEDSID GENE 1168 DOWN	3/314	0.0230969	0.544864	4.89956	18.4618	TOMM40;ASNA1;POLD2
														MYB KD HUMAN GSE49286 CREEDSID GENE 1842 DOWN	3/317	0.023673	0.551805	4.85319	18.1675	BARD1;GPSM2;CCP110
														SRF MUT MOUSE GSE1948 CREEDSID GENE 1393 DOWN	3/317	0.023673	0.545314	4.85319	18.1675	ASNA1;BSG;APOE
														THRB MUT HUMAN GSE29159 CREEDSID GENE 1697 UP	3/318	0.0238667	0.543384	4.83793	18.071	PROS1;KIF5B;APOE
														PITX2 KO MOUSE GSE50399 CREEDSID GENE 3059 DOWN	3/318	0.0238667	0.537139	4.83793	18.071	BSG;SP3;LCLAT1
														NFIA DEFICIENCY MOUSE GSE4623 CREEDSID GENE 667 DOWN	3/320	0.0242569	0.539715	4.80769	17.8801	BSG;APOE;SOCS5
														RBM10 KD HEK293 HUMAN GSE44976 RNASEQ UP	3/321	0.0244532	0.537971	4.79272	17.7857	KIF5B;NR1H2;BSG
														PPARG OE MOUSE GSE10192 CREEDSID GENE 2733 DOWN	3/322	0.0246505	0.536285	4.77783	17.6921	SERTAD4;SKIL;ZBTB41
														DNMT1 KO MOUSE GSE27434 CREEDSID GENE 1052 DOWN	2/125	0.0246978	0.531411	8.20513	30.3675	APOE;LCLAT1
														PIN1 DEPLETION HUMAN GSE26262 CREEDSID GENE 477 DOWN	3/323	0.0248486	0.528843	4.76304	17.5992	GPSM2;WDHD1;CCP110
														THRB HCC MUTANT BN HUMAN GSE29159 CREEDSID GENE 1696 DOWN	3/324	0.0250476	0.527346	4.74834	17.507	BSG;POLD2;VPS25
														NR2F2 KD HUMAN GSE47438 CREEDSID GENE 2214 UP	3/327	0.0256498	0.534279	4.70478	17.2346	BSG;FLOT2;APOE
														ZEB2 SHRNA H1 HUMAN GSE69618 DAY2 RNASEQ UP	4/580	0.0258263	0.532294	3.53669	12.9314	ARL5B;ZMYM2;KIF5B;SKIL
														AHR KO MOUSE GSE48130 CREEDSID GENE 1464 UP	2/129	0.0261828	0.534019	7.95071	28.9617	APOC1;APOE
														MYB KD HUMAN GSE49286 CREEDSID GENE 1835 UP	3/333	0.0268776	0.542539	4.62	16.7081	BARD1;STX12;FLOT2
														NFIA DEFICIENCY MOUSE GSE4623 CREEDSID GENE 666 UP	3/339	0.0281367	0.562159	4.53823	16.2046	STX12;BSG;APOE
														HSF1 KD HUMAN GSE3697 CREEDSID GENE 780 UP	3/340	0.0283495	0.560691	4.52489	16.1228	GPSM2;CCP110;SOCS5
														NRL DEFICIENCY MOUSE GSE8972 CREEDSID GENE 656 DOWN	3/341	0.0285633	0.559269	4.51162	16.0417	POLD2;APOE;COMMD4
														RARA KO MOUSE GSE31280 CREEDSID GENE 1677 DOWN	2/136	0.0288666	0.559612	7.54148	26.7351	FLOT2;APOE
														SOX3 KO MOUSE GSE53760 CREEDSID GENE 1668 UP	3/343	0.0289934	0.55656	4.48531	15.8811	GPSM2;SERTAD4;ZADH2
														CHD1 KD 22RV1 HUMAN GSE84610 RNASEQ DOWN	3/343	0.0289934	0.551156	4.48531	15.8811	ARL5B;KIF5B;ZBTB41
														PPARA OE MOUSE GSE5777 CREEDSID GENE 271 DOWN	3/346	0.0296451	0.558125	4.44642	15.6446	FASTK;ASNA1;BSG
														SRF MUT MOUSE GSE1948 CREEDSID GENE 1396 DOWN	3/348	0.0300838	0.560992	4.42087	15.4897	ASNA1;BSG;APOE
														MSGN1 OE MOUSE GSE29848 CREEDSID GENE 1629 DOWN	3/349	0.0303045	0.559776	4.4082	15.4131	TOMM40;APOE;SKIL
														GATA6 OE HESC HUMAN GSE69322 KSRMEDIA RNASEQ UP	2/144	0.032063	0.586724	7.12251	24.5018	BSG;APOE
														ZNF207 OE HUMAN GSE9951 CREEDSID GENE 1581 DOWN	3/360	0.0327891	0.594454	4.2735	14.6054	STX12;ARL5B;PROS1
														SRF MUT MOUSE GSE1948 CREEDSID GENE 1399 UP	3/367	0.0344245	0.618378	4.19199	14.1228	ASNA1;BSG;SP3
														LHX1 MUT ABLATION MOUSE GSE4230 CREEDSID GENE 775 UP	3/367	0.0344245	0.612756	4.19199	14.1228	BSG;POLD2;SP3
														JUN DOMNEG MOUSE GSE6850 CREEDSID GENE 1505 UP	2/154	0.0362455	0.639357	6.66001	22.0942	APOC1;APOE
														STAT3 SIRNA HCC70 HUMAN GSE85579 RNASEQ DOWN	3/377	0.0368338	0.643933	4.0808	13.4721	ARL5B;KIF5B;SKIL
														FOXQ1 SIRNA BT549 HUMAN GSE79586 RNASEQ UP	3/379	0.0373259	0.646762	4.05927	13.3471	KIF5B;BSG;NUP58
														SETDB1 KD THP1 HUMAN GSE103409 SGRNA6DAY4 RNASEQ UP	3/379	0.0373259	0.641089	4.05927	13.3471	TOMM40;POLD2;COPE
														ZFP42 KD MOUSE GSE9978 CREEDSID GENE 1334 UP	3/381	0.0378214	0.643951	4.03796	13.2238	ASNA1;BSG;POLD2
														EZH2 KO HESC HUMAN GSE76626 RNASEQ DOWN	3/383	0.0383204	0.646821	4.01687	13.1021	ZMYM2;KIF5B;BSG
														NR2E3 OE MOUSE GSE5338 CREEDSID GENE 2384 DOWN	3/389	0.0398376	0.666683	3.95491	12.7465	ZADH2;ZMYM6;SOCS5
														TWIST2 MUT N HUMAN GSE16524 CREEDSID GENE 2262 UP	3/390	0.0400934	0.665279	3.94477	12.6885	PROS1;KIF5B;BSG
														FOXO1 KO MOUSE GSE40655 CREEDSID GENE 508 DOWN	2/165	0.0410758	0.675853	6.21601	19.8436	PROS1;LCLAT1
														BNC2 SIRNA BT549 HUMAN GSE79586 RNASEQ UP	3/394	0.0411252	0.671026	3.90472	12.4605	GPSM2;KIF5B;NUP58
														GATA6 OE HESC HUMAN GSE69322 MTESR1MEDIA RNASEQ UP	3/398	0.0421705	0.682396	3.86548	12.2382	KIF5B;BSG;APOE
														NFYA SIRNA HCT116 HUMAN GSE56788 RNASEQ UP	3/399	0.042434	0.68103	3.85579	12.1836	TOMM40;BSG;POLD2
														SETDB1 KO HELA HUMAN GSE86813 RNASEQ UP	2/170	0.0433479	0.690042	6.03318	18.9351	KIF5B;SKIL
														MYB KD A549 HUMAN GSE85187 RNASEQ DOWN	3/408	0.0448426	0.70808	3.77074	11.7066	BSG;POLD2;APOE
														FOXA2 KD DEC HUMAN GSE44875 RNASEQ DOWN	3/413	0.04621	0.723834	3.72509	11.453	ZMYM2;FLOT2;APOE
														TSHZ3 SIRNA MDAMB231 HUMAN GSE79586 RNASEQ UP	3/416	0.0470404	0.730993	3.69822	11.3045	ARL5B;KIF5B;NUP58
														U2AF1 KD A549 HUMAN GSE66553 RNASEQ DOWN	3/417	0.0473189	0.72953	3.68936	11.2557	BSG;POLD2;FLOT2
														ADNP DEFICIENCY NULL MUTATION MOUSE GSE4068 CREEDSID GENE 719 UP	2/180	0.0480298	0.734706	5.69801	17.2988	BSG;APOE
														POU5F1 KD MOUSE GSE56853 CREEDSID GENE 1336 DOWN	2/182	0.0489877	0.74355	5.63539	16.9974	APOE;SKIL
														ZNF253 SIRNA MCF7 HUMAN GSE79586 RNASEQ DOWN	3/423	0.049007	0.738121	3.63702	10.9685	TOMM40;BSG;COPE
														FOXL2 OE HUMAN GSE39890 CREEDSID GENE 2735 DOWN	2/183	0.0494692	0.739395	5.6046	16.8497	BARD1;RNF217
														EGR3 KD HUMAN GSE52108 CREEDSID GENE 2233 DOWN	3/430	0.0510139	0.756706	3.57782	10.6464	PROS1;RNF217;APOC1
														POU1F1 MUT MOUSE GSE3129 CREEDSID GENE 1728 UP	2/187	0.0514128	0.756889	5.48471	16.2779	APOC1;APOE
														MYC OE MCF7 HUMAN GSE101738 RNASEQ UP	3/441	0.0542483	0.792673	3.48857	10.1663	SP3;LCLAT1;SKIL
														ESR1 KO MOUSE GSE9371 CREEDSID GENE 2430 DOWN	2/195	0.0553815	0.803236	5.2597	15.219	SERTAD4;SP3
														TOX4 SIRNA HCT116 HUMAN GSE56788 RNASEQ UP	3/446	0.0557508	0.802648	3.44947	9.95813	KIF5B;BSG;NUP58
														KLF3 KO MOUSE GSE35592 CREEDSID GENE 2674 DOWN	2/198	0.0568971	0.813171	5.18001	14.8485	APOC1;APOE
														MECP2 KO MOUSE GSE8720 CREEDSID GENE 2414 UP	2/200	0.0579156	0.82173	5.12821	14.6091	ZADH2;ZMYM6
														GATA6 OE HESC HUMAN GSE69322 KSRMEDIA RNASEQ DOWN	3/456	0.058816	0.828501	3.37382	9.55918	ZMYM2;KIF5B;SP3
														NFE2L2 KO MOUSE GSE867 CREEDSID GENE 1362 DOWN	2/203	0.0594554	0.831526	5.05242	14.2606	APOC1;APOE
														NFYA KD MOUSE GSE56838 CREEDSID GENE 1341 UP	2/205	0.0604898	0.839993	5.00313	14.0352	RNF217;SOCS5
														HEY2 KO MOUSE GSE6526 CREEDSID GENE 1511 UP	2/205	0.0604898	0.834078	5.00313	14.0352	SKIL;SOCS5
														HEY2 KO MOUSE GSE6526 CREEDSID GENE 1512 DOWN	2/205	0.0604898	0.828245	5.00313	14.0352	SKIL;SOCS5
														ZNF207 OE HUMAN GSE9951 CREEDSID GENE 1581 UP	2/206	0.0610094	0.829558	4.97884	13.9245	GPSM2;TIGD2
														KLF15 DEFICIENCY MOUSE GSE7137 CREEDSID GENE 675 DOWN	2/207	0.0615305	0.830875	4.95479	13.815	APOC1;APOE
														IRX6 SIRNA BT549 HUMAN GSE79586 RNASEQ UP	3/469	0.0629189	0.843803	3.2803	9.07301	KIF5B;BSG;NUP58
														ESRRA KO MOUSE GSE16623 CREEDSID GENE 2159 DOWN	2/210	0.0631032	0.840518	4.884	13.4944	GPSM2;SERTAD4
														NKX25 SHRNA H1 HUMAN GSE69618 DAY6 RNASEQ UP	3/471	0.0635619	0.840906	3.26637	9.00128	APOC1;APOE;SKIL
														TCF3 KO MOUSE GSE26788 CREEDSID GENE 1544 UP	2/211	0.0636305	0.836165	4.86086	13.39	PPP1R11;APOE
														NCOA2 KO MOUSE GSE41558 CREEDSID GENE 46 UP	2/212	0.0641593	0.837493	4.83793	13.2868	BSG;LCLAT1
														TFE3 SIRNA 8988T HUMAN GSE62077 CONSTRUCT1 RNASEQ UP	2/212	0.0641593	0.831947	4.83793	13.2868	KIF5B;BSG
														SRF KO MOUSE GSE7412 CREEDSID GENE 1238 DOWN	2/212	0.0641593	0.826474	4.83793	13.2868	NR1H2;APOE
														ESRRA KO MOUSE GSE16623 CREEDSID GENE 2159 UP	2/213	0.0646897	0.827859	4.81522	13.1848	APOC1;APOE
														LIN28 SIRNA MCF7 HUMAN GSE71012 RNASEQ DOWN	3/475	0.0648571	0.824612	3.23887	8.86014	SERTAD4;KIF5B;SKIL
														PITX2 KO MOUSE GSE50399 CREEDSID GENE 3060 UP	2/217	0.066826	0.844163	4.72646	12.7882	BSG;APOE
														MYC OE U2OS HUMAN GSE59819 RNASEQ UP	2/217	0.066826	0.838752	4.72646	12.7882	KIF5B;SP3
														MYC OE U2OS HUMAN GSE66789 RNASEQ UP	2/217	0.066826	0.833409	4.72646	12.7882	KIF5B;SP3
														ZFX KO MOUSE GSE36921 CREEDSID GENE 1491 DOWN	2/217	0.066826	0.828134	4.72646	12.7882	POLD2;NABP2
														EZH2 SIRNA HUVEC HUMAN GSE87534 RNASEQ DOWN	2/217	0.066826	0.822926	4.72646	12.7882	STX12;BSG
														REST SHRNA C2 HUMAN GSE90068 PBMPA RNASEQ UP	3/482	0.0671535	0.821791	3.19183	8.62041	KIF5B;BSG;APOE
														NRL DEFICIENCY MOUSE GSE4051 CREEDSID GENE 266 DOWN	2/220	0.0684437	0.832378	4.662	12.5023	GPSM2;CCP110
														TET2 KO MOUSE GSE27816 CREEDSID GENE 3127 UP	2/221	0.0689859	0.833792	4.64091	12.4091	PROS1;RNF217
														MITF KD 501MEL HUMAN GSE61966 RNASEQ DOWN	2/222	0.0695295	0.835207	4.62	12.317	APOE;NUP58
														MYC KNOCKIN MOUSE GSE39443 CREEDSID GENE 1847 DOWN	2/223	0.0700745	0.836621	4.59929	12.2258	APOE;COMMD4
														ZNF503 SHRNA H1 HUMAN GSE69618 DAY6 RNASEQ UP	3/491	0.0701609	0.832577	3.13332	8.32512	APOC1;APOE;SKIL
														FOXO1 KO MOUSE GSE18308 CREEDSID GENE 1168 UP	2/224	0.070621	0.832987	4.57875	12.1357	BSG;APOE
														GATA6 KO MOUSE GSE11165 CREEDSID GENE 1165 UP	2/226	0.0717182	0.840864	4.53823	11.9583	BSG;APOE
														ESRRG DEFICIENCY MOUSE GSE8199 CREEDSID GENE 665 DOWN	2/226	0.0717182	0.835859	4.53823	11.9583	BSG;LCLAT1
														ATF6 INDUCED MOUSE GSE8322 CREEDSID GENE 1473 DOWN	2/228	0.0728211	0.84369	4.49843	11.7848	ASNA1;BSG
														ONECUT1 KO MOUSE GSE57917 CREEDSID GENE 1440 UP	2/230	0.0739295	0.851494	4.45931	11.6149	BSG;SKIL
														NFE2L2 DEFICIENCY MOUSE GSE8969 CREEDSID GENE 183 UP	2/230	0.0739295	0.846514	4.45931	11.6149	APOC1;APOE
														NCOA2 KO MOUSE GSE41558 CREEDSID GENE 3047 UP	2/231	0.0744858	0.847925	4.44	11.5313	BSG;LCLAT1
														NFYB KD MOUSE GSE56838 CREEDSID GENE 1342 UP	2/231	0.0744858	0.843024	4.44	11.5313	SERTAD4;RNF217
														MYC KD HUMAN GSE5823 CREEDSID GENE 2226 UP	2/232	0.0750434	0.844454	4.42087	11.4487	DTWD2;TMEM9
														NFE2L2 KO MOUSE GSE8969 CREEDSID GENE 2190 DOWN	2/233	0.0756025	0.845884	4.40189	11.3669	APOC1;APOE
														NRL DEFICIENCY MOUSE GSE4051 CREEDSID GENE 264 DOWN	2/236	0.0772877	0.859825	4.34594	11.1266	SERTAD4;CCP110
														CEBPA KO MOUSE GSE61468 CREEDSID GENE 1476 UP	2/238	0.0784178	0.86747	4.30942	10.9705	ARL5B;SKIL
														PAX3 KD HUMAN GSE16249 CREEDSID GENE 2757 UP	2/238	0.0784178	0.862596	4.30942	10.9705	ASNA1;VPS25
														MECP2 KO MOUSE GSE8720 CREEDSID GENE 2418 UP	2/239	0.0789849	0.86398	4.29139	10.8937	ZADH2;APOE
														NFE2L2 KO MOUSE GSE35124 CREEDSID GENE 2151 DOWN	2/241	0.080123	0.87156	4.25577	10.7424	APOC1;APOE
														GFI1B KO MOUSE GSE20655 CREEDSID GENE 3013 UP	2/242	0.080694	0.872922	4.23819	10.6679	RNF217;APOE
														CREM KO MOUSE GSE29592 CREEDSID GENE 2558 UP	2/244	0.0818399	0.880453	4.20345	10.5212	KIF5B;APOC1
														SOX17 OE HUMAN GSE10809 CREEDSID GENE 151 UP	2/244	0.0818399	0.875642	4.20345	10.5212	APOC1;APOE
														SOX7 OE MOUSE GSE10809 CREEDSID GENE 1004 UP	2/246	0.0829909	0.883131	4.16927	10.3774	APOC1;APOE
														VAX2 KO MOUSE GSE19626 CREEDSID GENE 2369 UP	2/247	0.0835683	0.884469	4.15239	10.3066	TOMM40;APOC1
														ESRRA KO MOUSE GSE8106 CREEDSID GENE 2613 UP	2/247	0.0835683	0.879714	4.15239	10.3066	FASTK;LCLAT1
														FOXD3 OE MOUSE GSE58960 CREEDSID GENE 1415 UP	2/247	0.0835683	0.875009	4.15239	10.3066	POLD2;SKIL
														PPARA KO MOUSE GSE18564 CREEDSID GENE 543 DOWN	2/247	0.0835683	0.870355	4.15239	10.3066	APOC1;APOE
														NRL DEFICIENCY MOUSE GSE4051 CREEDSID GENE 263 DOWN	2/247	0.0835683	0.86575	4.15239	10.3066	WDHD1;SERTAD4
														MEF2A KD MOUSE GSE47150 CREEDSID GENE 957 UP	2/250	0.0853081	0.879122	4.10256	10.0984	FLOT2;SOCS5
														MBD2 KD HMLER HUMAN GSE63234 RNASEQ UP	2/252	0.0864742	0.886473	4.07	9.963	KIF5B;SP3
														IRF6 KO MOUSE GSE5800 CREEDSID GENE 153 UP	2/253	0.087059	0.887821	4.05392	9.8963	BSG;APOC1
														FLI1 KD HUMAN GSE27524 CREEDSID GENE 1599 DOWN	2/253	0.087059	0.883221	4.05392	9.8963	BARD1;WDHD1
														PGR KO MOUSE GSE39920 CREEDSID GENE 3077 DOWN	2/254	0.0876451	0.884583	4.03796	9.83024	KIF5B;APOE
														SOX2 DEFICIENCY HUMAN GSE42937 CREEDSID GENE 349 UP	2/255	0.0882324	0.885944	4.02212	9.76483	CCP110;APOE
														SOX17 OE HUMAN GSE10809 CREEDSID GENE 1272 UP	2/257	0.0894107	0.893194	3.99082	9.6359	APOC1;APOE
														SOX2 KO HUMAN GSE59234 CREEDSID GENE 2956 DOWN	2/257	0.0894107	0.88866	3.99082	9.6359	BARD1;WDHD1
														NR2F2 KO MOUSE GSE46496 CREEDSID GENE 2412 DOWN	2/257	0.0894107	0.884172	3.99082	9.6359	SERTAD4;APOC1
														ZXDC DEPLETION HUMAN GSE45417 CREEDSID GENE 3044 UP	2/258	0.0900016	0.885543	3.97535	9.57236	BARD1;WDHD1
														BATF KO MOUSE GSE54215 CREEDSID GENE 1523 DOWN	2/258	0.0900016	0.881116	3.97535	9.57236	BSG;SP3
														EBF1 OE MOUSE GSE2192 CREEDSID GENE 858 UP	2/259	0.0905937	0.8825	3.96	9.50944	PROS1;BSG
														NR4A2 OE MOUSE GSE3571 CREEDSID GENE 3121 UP	2/259	0.0905937	0.878131	3.96	9.50944	BSG;POLD2
														HSF1 KD HUMAN GSE3697 CREEDSID GENE 778 DOWN	2/259	0.0905937	0.873805	3.96	9.50944	FASTK;FLOT2
														CTCF DEPLETION MOUSE GSE11664 CREEDSID GENE 124 UP	2/260	0.091187	0.875216	3.94477	9.44711	NABP2;FLOT2
														NR4A2 OE MOUSE GSE3571 CREEDSID GENE 1290 DOWN	2/260	0.091187	0.870947	3.94477	9.44711	BSG;POLD2
														NEUROG3 OE MOUSE GSE3653 CREEDSID GENE 1658 DOWN	2/260	0.091187	0.866719	3.94477	9.44711	ASNA1;BSG
														DDIT3 KO MOUSE GSE2082 CREEDSID GENE 1388 DOWN	2/260	0.091187	0.862532	3.94477	9.44711	BSG;LCLAT1
														NEUROG1 OE HUMAN GSE18296 CREEDSID GENE 1426 UP	2/261	0.0917814	0.863981	3.92966	9.38538	GPSM2;SERTAD4
														HNF4G OE LNCAP HUMAN GSE85557 RNASEQ DOWN	2/261	0.0917814	0.859847	3.92966	9.38538	KIF5B;FLOT2
														TAL1 OE HESC HUMAN GSE57395 RNASEQ UP	3/553	0.0924922	0.862379	2.78203	6.62298	BSG;APOE;SKIL
														HNF1A OE LNCAP HUMAN GSE85556 RNASEQ DOWN	3/554	0.0928745	0.86184	2.77701	6.59957	BSG;POLD2;COPE
														ESRRA DEFICIENCY MOUSE GSE7196 CREEDSID GENE 673 DOWN	2/263	0.0929738	0.858692	3.89978	9.26367	BSG;LCLAT1
														MYOD1 MUT MOUSE GSE6487 CREEDSID GENE 1179 DOWN	2/264	0.0935718	0.860157	3.885	9.20368	RNF217;BSG
														IRF9 OE HUMAN GSE50002 CREEDSID GENE 1659 DOWN	2/265	0.0941709	0.861619	3.87034	9.14425	PI4K2B;RNF217
														OVOL1 OE MDA HUMAN GSE51975 RNASEQ DOWN	2/265	0.0941709	0.857612	3.87034	9.14425	TOMM40;BSG
														ZBTB48 KO HELA HUMAN GSE96777 RNASEQ UP	2/268	0.095975	0.869995	3.82702	8.96926	TOMM40;SKIL
														GATA1 KO MOUSE GSE40273 CREEDSID GENE 1062 DOWN	2/268	0.095975	0.865986	3.82702	8.96926	ASNA1;NABP2
														AFF4 SHRNA HELA HUMAN GSE69021 RNASEQ DOWN	2/268	0.095975	0.862014	3.82702	8.96926	ARL5B;BSG
														PPARG OE MOUSE GSE10192 CREEDSID GENE 2731 UP	2/269	0.0965786	0.863474	3.81279	8.91201	GPSM2;SERTAD4
														PAX5 SIRNA MCF7 HUMAN GSE79586 RNASEQ DOWN	2/269	0.0965786	0.859549	3.81279	8.91201	WDHD1;FLOT2
														GATA1 DELTAN MUTATION MOUSE GSE2433 CREEDSID GENE 980 UP	2/272	0.0983961	0.871763	3.77074	8.74342	APOC1;APOE
														MYOD1 MUT MOUSE GSE6487 CREEDSID GENE 1180 DOWN	2/272	0.0983961	0.867836	3.77074	8.74342	RNF217;BSG
														ELK1 KD HUMAN GSE34589 CREEDSID GENE 2863 UP	2/273	0.0990041	0.869283	3.75693	8.68825	KIF5B;VPS25
														IRF8 KO MOUSE GSE24972 CREEDSID GENE 2998 DOWN	2/273	0.0990041	0.865402	3.75693	8.68825	ARL5B;ASNA1
														MECP2 KO MOUSE GSE8720 CREEDSID GENE 2417 DOWN	2/273	0.0990041	0.861556	3.75693	8.68825	SERTAD4;NR1H2
														NR2F2 KO MOUSE GSE46496 CREEDSID GENE 2412 UP	2/274	0.0996133	0.863021	3.74322	8.63358	BSG;LCLAT1
														KMT2A KO MOUSE GSE24964 CREEDSID GENE 3008 DOWN	2/274	0.0996133	0.859219	3.74322	8.63358	PROS1;VPS25
														MECP2 KD MOUSE GSE47150 CREEDSID GENE 361 UP	2/275	0.100223	0.860691	3.7296	8.5794	BSG;APOE
														FOXP3 ABLATION MOUSE GSE6681 CREEDSID GENE 91 DOWN	2/275	0.100223	0.856933	3.7296	8.5794	SP3;LCLAT1
														HNF4A KD HUMAN GSE25417 CREEDSID GENE 1357 DOWN	2/275	0.100223	0.853207	3.7296	8.5794	APOC1;APOE
														LMX1B KO MOUSE GSE10516 CREEDSID GENE 84 DOWN	2/276	0.100835	0.854695	3.71609	8.52572	ZMYM2;ZBTB41
														MSGN1 OE MOUSE GSE29848 CREEDSID GENE 1630 DOWN	2/276	0.100835	0.851011	3.71609	8.52572	ASNA1;APOE
														MYOD1 MUT MOUSE GSE6487 CREEDSID GENE 1180 UP	2/277	0.101447	0.852504	3.70268	8.47253	SERTAD4;ASNA1
														MEF2A KD MOUSE GSE47150 CREEDSID GENE 367 UP	2/277	0.101447	0.848861	3.70268	8.47253	BSG;APOE
														SRF KO MOUSE GSE1948 CREEDSID GENE 1185 DOWN	2/278	0.102061	0.85036	3.68936	8.41981	BSG;APOE
														GATA6 KD H1 HUMAN GSE92581 RNASEQ DOWN	2/278	0.102061	0.846757	3.68936	8.41981	PROS1;APOE
														CEBPG KD HUMAN GSE50588 CREEDSID GENE 2784 DOWN	2/279	0.102675	0.848261	3.67613	8.36756	DTWD2;NR1H2
														NEUROD1 KO MOUSE GSE35396 CREEDSID GENE 3093 UP	2/280	0.103291	0.849761	3.663	8.31578	PROS1;APOE
														NR5A2 KD HUMAN GSE47803 CREEDSID GENE 1819 DOWN	2/280	0.103291	0.846205	3.663	8.31578	PPP1R11;FLOT2
														MEF2D KD MOUSE GSE47150 CREEDSID GENE 366 UP	2/281	0.103907	0.84771	3.64997	8.26446	BSG;APOE
														PCGF2 KD HUMAN GSE7578 CREEDSID GENE 130 UP	2/281	0.103907	0.844192	3.64997	8.26446	BSG;LCLAT1
														IRF8 KO MOUSE GSE24972 CREEDSID GENE 2997 UP	2/281	0.103907	0.840704	3.64997	8.26446	ASNA1;LCLAT1
														SRF KO MOUSE GSE1948 CREEDSID GENE 1185 UP	2/282	0.104525	0.842221	3.63702	8.2136	SP3;APOC1
														PAX7 OE H9 HUMAN GSE98976 MESOD RNASEQ UP	2/282	0.104525	0.838769	3.63702	8.2136	KIF5B;APOE
														NRL DEFICIENCY MOUSE GSE8972 CREEDSID GENE 657 UP	2/283	0.105144	0.84029	3.62417	8.16319	BSG;APOE
														SRF MUT MOUSE GSE3181 CREEDSID GENE 851 UP	2/284	0.105763	0.841807	3.61141	8.11323	APOE;LCLAT1
														TWIST1 OE MOUSE GSE50002 CREEDSID GENE 1076 UP	2/284	0.105763	0.838398	3.61141	8.11323	RNF217;ZBTB41
														BACH2 KO MOUSE GSE30883 CREEDSID GENE 2701 UP	2/285	0.106384	0.839919	3.59874	8.0637	SERTAD4;SKIL
														DMRTA2 OE MOUSE GSE25179 CREEDSID GENE 2203 UP	2/285	0.106384	0.836545	3.59874	8.0637	WDHD1;ZADH2
														FOXM1 KD HUMAN GSE2222 CREEDSID GENE 1733 DOWN	2/286	0.107006	0.838069	3.58616	8.01461	GPSM2;POLD2
														VDR KO MOUSE GSE2421 CREEDSID GENE 1153 DOWN	2/286	0.107006	0.83473	3.58616	8.01461	BSG;COPE
														SRF KO MOUSE GSE1948 CREEDSID GENE 1158 DOWN	2/287	0.107628	0.836256	3.57366	7.96594	BSG;APOE
														BATF KD HUMAN GSE50588 CREEDSID GENE 2803 UP	2/288	0.108252	0.837778	3.56125	7.9177	PI4K2B;ARL5B
														MYC KD HUMAN GSE5823 CREEDSID GENE 136 DOWN	2/288	0.108252	0.83448	3.56125	7.9177	PROS1;SKIL
														MECOM KD HUMAN GSE16238 CREEDSID GENE 2342 UP	2/289	0.108877	0.836004	3.54893	7.86989	BSG;APOE
														HSF1 KD HUMAN GSE12762 CREEDSID GENE 2142 DOWN	2/289	0.108877	0.832739	3.54893	7.86989	ZADH2;FLOT2
														PPARA KO MOUSE GSE6864 CREEDSID GENE 1371 DOWN	2/290	0.109503	0.834266	3.53669	7.82248	BSG;SKIL
														HNF4A KO MOUSE GSE3126 CREEDSID GENE 195 DOWN	2/290	0.109503	0.831032	3.53669	7.82248	APOC1;APOE
														SRF MUT MOUSE GSE1948 CREEDSID GENE 1395 DOWN	2/291	0.110129	0.832562	3.52454	7.77548	BSG;APOE
														OVOL1 KO MOUSE GSE55071 CREEDSID GENE 2560 DOWN	2/291	0.110129	0.829359	3.52454	7.77548	NABP2;APOE
														PPARA KO MOUSE GSE6864 CREEDSID GENE 981 UP	2/292	0.110757	0.830891	3.51247	7.72889	BSG;SKIL
														TCF12 KD HUMAN GSE50588 CREEDSID GENE 2789 UP	2/292	0.110757	0.827719	3.51247	7.72889	STX12;PPP1R11
														IRF1 OE MOUSE GSE6505 CREEDSID GENE 2076 UP	2/292	0.110757	0.824572	3.51247	7.72889	TOMM40;POLD2
														DDIT3 KNOCKOUT TREATED WITH 2 UGML TUNICAMYCIN FOR 4 HOURS MOUSE GSE2082 CREEDSID GENE 1387 DOWN	2/292	0.110757	0.821449	3.51247	7.72889	BSG;LCLAT1
														XBP1 KO MOUSE GSE40273 CREEDSID GENE 1060 DOWN	2/293	0.111386	0.822994	3.50048	7.6827	ZMYM2;SKIL
														KMT2A KO MOUSE GSE24964 CREEDSID GENE 3009 DOWN	2/293	0.111386	0.8199	3.50048	7.6827	PROS1;VPS25
														MEF2A KD MOUSE GSE47150 CREEDSID GENE 957 DOWN	2/295	0.112646	0.826071	3.47675	7.5915	BSG;APOE
														NR2C2 KO HUMAN GSE52452 CREEDSID GENE 2714 UP	2/296	0.113278	0.827603	3.465	7.54648	SERTAD4;SKIL
														TFAP2C KD HUMAN GSE15481 CREEDSID GENE 2970 UP	2/296	0.113278	0.824527	3.465	7.54648	STX12;TMEM9
														SOX2 KD HUMAN GSE34904 CREEDSID GENE 1351 DOWN	2/296	0.113278	0.821473	3.465	7.54648	BSG;FLOT2
														USF1 KD HUMAN GSE50588 CREEDSID GENE 2827 DOWN	2/296	0.113278	0.818442	3.465	7.54648	ARL5B;FLOT2
														STAT3 KD HUMAN GSE47763 CREEDSID GENE 1790 DOWN	2/296	0.113278	0.815433	3.465	7.54648	TOMM40;FLOT2
														PAX5 KD HUMAN GSE50588 CREEDSID GENE 2810 UP	2/297	0.11391	0.816982	3.45334	7.50184	RNF217;FLOT2
														STAT3 SIRNA HCC1143 HUMAN GSE85579 RNASEQ DOWN	2/298	0.114544	0.818527	3.44175	7.45758	BSG;COPE
														CLOCK MUT MOUSE GSE454 CREEDSID GENE 1530 DOWN	2/299	0.115178	0.820068	3.43024	7.41369	BSG;APOC1
														MECOM KD HUMAN GSE16238 CREEDSID GENE 2341 UP	2/300	0.115813	0.821604	3.4188	7.37017	BSG;LCLAT1
														SP3 KD HUMAN GSE50588 CREEDSID GENE 2787 DOWN	2/300	0.115813	0.818638	3.4188	7.37017	DTWD2;SP3
														PAX3 KNOCKIN MOUSE GSE11400 CREEDSID GENE 625 DOWN	2/300	0.115813	0.815693	3.4188	7.37017	BSG;CCP110
														ZNF395 KD HUMAN GSE49613 CREEDSID GENE 813 UP	2/301	0.11645	0.817235	3.40745	7.32702	PROS1;FLOT2
														DLX5 DEFICIENCY MOUSE GSE22381 CREEDSID GENE 383 DOWN	2/303	0.117725	0.823234	3.38495	7.24178	SERTAD4;FLOT2
														FOXP3 KNOCKIN MOUSE GSE2389 CREEDSID GENE 2950 UP	2/304	0.118364	0.824757	3.37382	7.1997	LCLAT1;COMMD4
														SOX2 DEFICIENCY HUMAN GSE42937 CREEDSID GENE 348 UP	2/305	0.119004	0.826276	3.36276	7.15796	APOE;SKIL
														U2AF1 OE BFUE HUMAN GSE94153 RNASEQ UP	1965-01-01	0.119334	0.82564	7.88955	16.7718	BSG
														EOMES OE HUMAN GSE43805 CREEDSID GENE 92 UP	2/306	0.119645	0.824875	3.35177	7.11657	GPSM2;APOE
														BCL11A KO MOUSE GSE28333 CREEDSID GENE 1542 UP	2/306	0.119645	0.821981	3.35177	7.11657	BSG;SP3
														THRA MUT HUMAN GSE29159 CREEDSID GENE 1695 UP	2/306	0.119645	0.819107	3.35177	7.11657	ARL5B;KIF5B
														PRDM16 DEPLETION MOUSE GSE35011 CREEDSID GENE 487 DOWN	2/306	0.119645	0.816252	3.35177	7.11657	APOC1;APOE
														FOXA1 KD HUMAN GSE25315 CREEDSID GENE 2164 DOWN	2/306	0.119645	0.813418	3.35177	7.11657	BARD1;GPSM2
														TFAP2C SIRNA HUMAN GSE15481 CREEDSID GENE 2895 UP	2/307	0.120286	0.814951	3.34085	7.07552	STX12;TMEM9
														STAT2 KD HUMAN GSE50588 CREEDSID GENE 2800 DOWN	2/308	0.120929	0.81648	3.33	7.0348	DTWD2;TIGD2
														MYBL1 KO MOUSE GSE28025 CREEDSID GENE 376 DOWN	2/309	0.121573	0.818004	3.31923	6.99442	ASNA1;CCP110
														KLF1 KO MOUSE GSE36427 CREEDSID GENE 1562 UP	2/311	0.122862	0.82385	3.29788	6.91464	PROS1;COPE
														NR5A2 KD HUMAN GSE47803 CREEDSID GENE 1819 UP	2/311	0.122862	0.821038	3.29788	6.91464	PROS1;APOE
														ZBTB48 KO U2OS HUMAN GSE96777 RNASEQ UP	2/311	0.122862	0.818245	3.29788	6.91464	WDHD1;KIF5B
														ESRRA KO MOUSE GSE8106 CREEDSID GENE 2613 DOWN	2/311	0.122862	0.815472	3.29788	6.91464	STX12;BSG
														MYCN OE MOUSE GSE6077 CREEDSID GENE 40 DOWN	2/312	0.123508	0.816991	3.28731	6.87524	BSG;APOE
														IKZF1 MUT MOUSE GSE2501 CREEDSID GENE 1730 UP	2/313	0.124155	0.818505	3.27681	6.83615	SP3;APOE
														JUNB KD FORESKIN HUMAN GSE63079 RNASEQ UP	2/313	0.124155	0.815758	3.27681	6.83615	ZMYM2;KIF5B
														ZFX KD HUMAN GSE43021 CREEDSID GENE 157 DOWN	2/315	0.125452	0.82152	3.256	6.75892	BSG;VPS25
														GATA1 TRUNCATED EXPRESSION GATA1DELTANEODELTAHS MUTANT MOUSE GSE2433 CREEDSID GENE 2658 DOWN	2/316	0.126101	0.82302	3.2457	6.72077	PROS1;APOE
														MYC OE HUMAN GSE43730 CREEDSID GENE 359 DOWN	2/316	0.126101	0.820286	3.2457	6.72077	SERTAD4;PROS1
														NFE2L2 KO MOUSE GSE18344 CREEDSID GENE 961 DOWN	2/317	0.126752	0.821786	3.23546	6.68293	SERTAD4;APOC1
														NANOG OE HUMAN GSE34920 CREEDSID GENE 1421 DOWN	2/317	0.126752	0.819074	3.23546	6.68293	TOMM40;APOE
														XBP1 OE HUMAN GSE8562 CREEDSID GENE 87 UP	2/320	0.128708	0.828978	3.20513	6.57119	NR1H2;BSG
														NRL DEFICIENCY MOUSE GSE4051 CREEDSID GENE 265 UP	2/320	0.128708	0.82626	3.20513	6.57119	STX12;APOE
														AHR KO MOUSE GSE44715 CREEDSID GENE 1466 UP	2/320	0.128708	0.82356	3.20513	6.57119	PROS1;APOE
														ZEB2 SHRNA H1 HUMAN GSE69618 DAY6 RNASEQ UP	2/320	0.128708	0.820877	3.20513	6.57119	APOE;SKIL
														MYC KD HUMAN GSE5823 CREEDSID GENE 2075 DOWN	2/320	0.128708	0.818212	3.20513	6.57119	SKIL;COMMD4
														SON KD HUMAN GSE26888 CREEDSID GENE 62 UP	2/322	0.130016	0.823853	3.18522	6.49817	POLD2;COMMD4
														SON KD HUMAN GSE26888 CREEDSID GENE 890 DOWN	2/322	0.130016	0.821195	3.18522	6.49817	POLD2;COMMD4
														MYC OE MOUSE GSE55272 CREEDSID GENE 1824 DOWN	2/323	0.130671	0.82268	3.17536	6.46209	APOC1;APOE
														ZNF750 KD HUMAN GSE38039 CREEDSID GENE 2704 DOWN	2/325	0.131984	0.828282	3.15582	6.39077	WDHD1;POLD2
														ZNF750 KD HUMAN GSE38039 CREEDSID GENE 204 UP	2/326	0.132641	0.82975	3.14614	6.35553	WDHD1;POLD2
														NCOA2 KO MOUSE GSE41558 CREEDSID GENE 46 DOWN	2/326	0.132641	0.827108	3.14614	6.35553	ZADH2;APOE
														ARID3A KD MOUSE GSE56853 CREEDSID GENE 1337 UP	2/329	0.134619	0.836774	3.11745	6.25145	BSG;APOC1
														OVOL2 KO MOUSE GSE53923 CREEDSID GENE 1486 UP	2/330	0.13528	0.83822	3.108	6.21728	PROS1;APOE
														POU5F1 OE HUMAN GSE34920 CREEDSID GENE 1423 UP	2/330	0.13528	0.835576	3.108	6.21728	TOMM40;FLOT2
														RORC KO MOUSE GSE27241 CREEDSID GENE 1686 DOWN	2/330	0.13528	0.832948	3.108	6.21728	GPSM2;ZBTB41
														SOX9 OE MOUSE GSE34060 CREEDSID GENE 2743 UP	2/331	0.135941	0.834397	3.09861	6.18339	APOC1;APOE
														ERG KD HUMAN GSE14801 CREEDSID GENE 2614 UP	2/331	0.135941	0.83179	3.09861	6.18339	STX12;KIF5B
														ZBTB48 KO HELA HUMAN GSE96777 RNASEQ DOWN	2/332	0.136603	0.833238	3.08928	6.14975	KIF5B;BSG
														SOX2 KO HUMAN GSE59234 CREEDSID GENE 2956 UP	2/333	0.137266	0.834682	3.08	6.11637	SERTAD4;RNF217
														TP63 KD HUMAN GSE20286 CREEDSID GENE 2453 UP	2/334	0.13793	0.836121	3.07078	6.08324	PROS1;NUP58
														E2F4 KO MOUSE GSE11039 CREEDSID GENE 1167 DOWN	2/334	0.13793	0.833541	3.07078	6.08324	BSG;SOCS5
														TET1 KD MOUSE GSE26830 CREEDSID GENE 1353 UP	2/335	0.138595	0.834979	3.06162	6.05037	SERTAD4;APOE
														SOX2 SIRNA KYSE70 HUMAN GSE47058 RNASEQ UP	2/336	0.13926	0.836413	3.0525	6.01775	BSG;TMEM9
														MECP2 KD MOUSE GSE47150 CREEDSID GENE 951 DOWN	2/336	0.13926	0.833855	3.0525	6.01775	BSG;APOE
														MBNL1 SHRNA MDAMB231 HUMAN GSE76487 RNASEQ DOWN	2/336	0.13926	0.831313	3.0525	6.01775	KIF5B;LCLAT1
														KLF3 KO MOUSE GSE35592 CREEDSID GENE 2672 UP	2/337	0.139926	0.83275	3.04345	5.98537	PI4K2B;ZADH2
														RORA TRUNCATION MOUSE GSE20646 CREEDSID GENE 2393 DOWN	2/337	0.139926	0.830226	3.04345	5.98537	APOC1;APOE
														SUZ12 SHRNA PROE HUMAN GSE59089 RNASEQ DOWN	2/339	0.14126	0.835609	3.02549	5.92135	TOMM40;COPE
														MITF KD H3A HUMAN GSE61966 RNASEQ DOWN	1978-01-01	0.141477	0.834375	6.57462	12.8574	PROS1
														MEF2D KD MOUSE GSE47150 CREEDSID GENE 956 DOWN	2/340	0.141928	0.834519	3.01659	5.8897	BSG;LCLAT1
														POU3F3 KD MOUSE GSE62033 CREEDSID GENE 2618 UP	2/342	0.143266	0.839866	2.99895	5.82711	GPSM2;ZADH2
														E2F1 OE HUMAN GSE2715 CREEDSID GENE 1129 DOWN	2/342	0.143266	0.837359	2.99895	5.82711	SP3;CCP110
														KLF1 OE MOUSE GSE46600 CREEDSID GENE 252 UP	2/343	0.143936	0.838773	2.99021	5.79617	TOMM40;BSG
														ZEB2 SHRNA H1 HUMAN GSE69618 DAY10 RNASEQ UP	2/344	0.144607	0.840182	2.98151	5.76545	ARL5B;KIF5B
														FOXP3 ACTIVATION HUMAN GSE41087 CREEDSID GENE 1055 DOWN	2/344	0.144607	0.837696	2.98151	5.76545	WDHD1;PROS1
														MYC KD HUMAN GSE5823 CREEDSID GENE 140 UP	2/346	0.145951	0.842987	2.96428	5.7047	DTWD2;TMEM9
														ZNF142 SIRNA T47D HUMAN GSE79586 RNASEQ DOWN	1981-01-01	0.14651	0.843724	6.33112	12.1599	KIF5B
														TCF3 KO MOUSE GSE26788 CREEDSID GENE 1545 DOWN	2/347	0.146624	0.841907	2.95574	5.67467	BSG;COPE
														DNMT1 KO HUMAN GSE3699 CREEDSID GENE 2851 UP	2/348	0.147298	0.843302	2.94724	5.64485	FASTK;APOC1
														GATA1 KD MOUSE GSE2527 CREEDSID GENE 108 DOWN	2/348	0.147298	0.840844	2.94724	5.64485	PROS1;ASNA1
														GATA1 MUT MOUSE GSE2433 CREEDSID GENE 979 DOWN	2/348	0.147298	0.838399	2.94724	5.64485	PROS1;APOE
														ARID3A OE MOUSE GSE56853 CREEDSID GENE 1339 UP	2/350	0.148647	0.843627	2.9304	5.58587	PPP1R11;ZADH2
														SP3 DEFICIENCY MOUSE GSE9124 CREEDSID GENE 637 DOWN	2/350	0.148647	0.841189	2.9304	5.58587	SP3;APOE
														LEF1 KD HUMAN GSE42637 CREEDSID GENE 1775 UP	2/351	0.149323	0.842577	2.92205	5.55671	TIGD2;ZBTB41
														FOXO1 KD MOUSE GSE6623 CREEDSID GENE 504 UP	2/352	0.149999	0.843961	2.91375	5.52776	SKIL;NUP58
														EZH2 SHRNA HUVEC HUMAN GSE71164 SHEARSTRESS RNASEQ UP	2/352	0.149999	0.841543	2.91375	5.52776	STX12;BSG
														EGR3 KD HUMAN GSE52108 CREEDSID GENE 2231 DOWN	2/352	0.149999	0.839138	2.91375	5.52776	PROS1;RNF217
														NFE2L2 KO MOUSE GSE29632 CREEDSID GENE 2152 DOWN	2/352	0.149999	0.836747	2.91375	5.52776	PI4K2B;APOC1
														PAX3 KD HUMAN GSE16249 CREEDSID GENE 2757 DOWN	2/354	0.151354	0.841905	2.89729	5.47048	PROS1;KIF5B
														PPARG OE MOUSE GSE10192 CREEDSID GENE 2732 DOWN	2/358	0.15407	0.854589	2.86492	5.35839	SERTAD4;ZBTB41
														POU4F1 KO MOUSE GSE19997 CREEDSID GENE 2947 UP	2/360	0.155432	0.859708	2.849	5.30354	DTWD2;ZADH2
														JUND SIRNA PC3 HUMAN GSE53470 RNASEQ UP	2/361	0.156114	0.861048	2.84111	5.27641	TMEM9;COPE
														SRF KD MOUSE GSE1948 CREEDSID GENE 1156 DOWN	2/366	0.159533	0.877433	2.8023	5.14363	ASNA1;BSG
														PAX2 SIRNA REP HUMAN GSE59781 RNASEQ DOWN	2/366	0.159533	0.874975	2.8023	5.14363	KIF5B;BSG
														EZH2 SIRNA MCF7 HUMAN GSE76271 RNASEQ DOWN	2/372	0.163655	0.895074	2.7571	4.99034	WDHD1;BSG
														RC3H1 SIRNA HEK293 HUMAN GSE68611 RNASEQ UP	2/373	0.164344	0.896338	2.74971	4.96541	TOMM40;COMMD4
														USF1 OE HUMAN GSE17300 CREEDSID GENE 2973 UP	2/374	0.165033	0.897598	2.74236	4.94065	APOC1;APOE
														ADARB1 KD HUVEC HUMAN GSE60217 RNASEQ UP	2/374	0.165033	0.895112	2.74236	4.94065	STX12;KIF5B
														MITF KD 501MEL HUMAN GSE61966 RNASEQ UP	2/378	0.167797	0.907585	2.71334	4.84331	PROS1;BSG
														ZMAT4 SIRNA T47D HUMAN GSE79586 RNASEQ UP	2/378	0.167797	0.905085	2.71334	4.84331	KIF5B;APOE
														ZNF217 SIRNA MCF7 HUMAN GSE58326 RNASEQ DOWN	2/378	0.167797	0.902599	2.71334	4.84331	TOMM40;BSG
														TP53 SIRNA HESC HUMAN GSE76023 RNASEQ UP	2/379	0.168489	0.903839	2.70618	4.81939	ZMYM2;BSG
														CTCF SIRNA HEK293 HUMAN GSE44267 RNASEQ DOWN	2/384	0.171957	0.919925	2.67094	4.70221	ARL5B;KIF5B
														TFE3 SIRNA 8988T HUMAN GSE62077 CONSTRUCT1 RNASEQ DOWN	2/388	0.174741	0.93227	2.6434	4.61129	PROS1;NUP58
														ESR2 KO MOUSE GSE1050 CREEDSID GENE 901 DOWN	2/390	0.176136	0.937158	2.62985	4.56673	STX12;APOE
														MECOM KO MOUSE GSE11557 CREEDSID GENE 581 DOWN	2/393	0.178232	0.945739	2.60977	4.501	PROS1;SKIL
														ETV2 OE HESC HUMAN GSE57395 RNASEQ DOWN	1/101	0.179332	0.949006	5.07743	8.72565	APOE
														TP63 MUT HUMAN GSE8646 CREEDSID GENE 1016 DOWN	2/396	0.180332	0.951724	2.59	4.43656	APOC1;APOE
														HOXA11 SIRNA MDAMB231 HUMAN GSE79586 RNASEQ UP	2/398	0.181734	0.956546	2.57699	4.39431	BSG;NUP58
														RUNX1 SHRNA MCF7 HUMAN GSE75070 RNASEQ DOWN	2/398	0.181734	0.953981	2.57699	4.39431	BSG;SKIL
														GLI1 SIRNA HCT116 HUMAN GSE57871 4HR RNASEQ UP	2/399	0.182436	0.955104	2.57053	4.37339	ARL5B;COPE
														GLI1 SIRNA HCT116 HUMAN GSE57871 8HR RNASEQ UP	2/402	0.184544	0.963564	2.55135	4.31144	ARL5B;KIF5B
														ADNP DEFICIENCY MOUSE GSE4068 CREEDSID GENE 718 DOWN	1/105	0.185747	0.96727	4.884	8.22158	APOE
														NFE2L2 KO MOUSE GSE18344 CREEDSID GENE 1258 DOWN	2/406	0.18736	0.973079	2.52621	4.2307	FASTK;FLOT2
														YY2 KD HUMAN GSE14964 CREEDSID GENE 517 DOWN	2/410	0.190183	0.985127	2.50156	4.15202	BSG;TMEM9
														PITX2 KO MOUSE GSE50399 CREEDSID GENE 3058 UP	2/411	0.19089	0.986179	2.49548	4.13266	APOE;LCLAT1
														LIN28 OE CD34 HUMAN GSE93256 RNASEQ UP	2/411	0.19089	0.983584	2.49548	4.13266	BSG;CCP110
														ASCL1 KO G523NS HUMAN GSE87617 RNASEQ UP	2/415	0.19372	0.995549	2.47142	4.05645	KIF5B;BSG
														ATF6 ACTIVATION HESC HUMAN GSE106847 RNASEQ DOWN	2/420	0.197267	1	2.442	3.96385	BSG;APOE
														OVOL2 OE MDA HUMAN GSE51975 RNASEQ DOWN	2/421	0.197977	1	2.4362	3.94568	TOMM40;BSG
														RORA KO MOUSE GSE23736 CREEDSID GENE 1154 UP	1/115	0.201573	1	4.45931	7.14205	APOE
														ADNP DEFICIENCY MOUSE GSE4068 CREEDSID GENE 718 UP	2/430	0.204386	1	2.38521	3.78711	ASNA1;BSG
														SETDB1 KO HELA HUMAN GSE86813 RNASEQ DOWN	2/430	0.204386	1	2.38521	3.78711	GPSM2;ARL5B
														RELA KD HUMAN GSE1676 CREEDSID GENE 1787 UP	2/433	0.206528	1	2.36869	3.73618	ASNA1;BSG
														MBD2 KO MOUSE GSE48653 CREEDSID GENE 1051 DOWN	1/120	0.209372	1	4.2735	6.68223	LCLAT1
														ZNF503 SHRNA H1 HUMAN GSE69618 DAY2 RNASEQ UP	2/441	0.212252	1	2.32572	3.60481	WDHD1;ARL5B
														JUN SIRNA PC3 HUMAN GSE53470 RNASEQ UP	1/124	0.215559	1	4.13565	6.34624	BSG
														SRF KO MOUSE GSE34545 CREEDSID GENE 2884 DOWN	1/124	0.215559	1	4.13565	6.34624	GPSM2
														PRDM14 KO MOUSE GSE42580 CREEDSID GENE 1714 UP	1/125	0.217098	1	4.10256	6.26628	PI4K2B
														LIN28 SIRNA MCF7 HUMAN GSE71012 RNASEQ UP	1/125	0.217098	1	4.10256	6.26628	BSG
														PITX2 KO MOUSE GSE50399 CREEDSID GENE 3058 DOWN	1/125	0.217098	1	4.10256	6.26628	BSG
														DLX5 DEFICIENCY MOUSE GSE22381 CREEDSID GENE 383 UP	1/126	0.218634	1	4.07	6.18785	ZBTB41
														MYC OE MOUSE GSE55272 CREEDSID GENE 1824 UP	1/128	0.221698	1	4.00641	6.03542	SERTAD4
														MYCN SHRNA IMR575 HUMAN GSE80397 12HR RNASEQ UP	1/128	0.221698	1	4.00641	6.03542	KIF5B
														KLF15 DEFICIENCY MOUSE GSE7137 CREEDSID GENE 676 UP	1/130	0.22475	1	3.94477	5.88863	BSG
														HES1 OE MOUSE GSE54622 CREEDSID GENE 2771 DOWN	1/130	0.22475	1	3.94477	5.88863	APOE
														MYC ACTIVATION MOUSE GSE4356 CREEDSID GENE 750 DOWN	1/130	0.22475	1	3.94477	5.88863	COMMD4
														EZH1 SHRNA PROE HUMAN GSE59089 RNASEQ DOWN	1/130	0.22475	1	3.94477	5.88863	APOE
														ADAR KD HUVEC HUMAN GSE60217 RNASEQ UP	2/463	0.228079	1	2.21521	3.27422	BSG;SKIL
														ZFP42 KD MOUSE GSE9978 CREEDSID GENE 1334 DOWN	1/133	0.229306	1	3.85579	5.67842	APOE
														YY1 KD HUMAN GSE14964 CREEDSID GENE 515 DOWN	2/468	0.23169	1	2.19154	3.20481	BSG;TMEM9
														TSHZ3 SIRNA MCF7 HUMAN GSE79586 RNASEQ UP	2/470	0.233136	1	2.18221	3.1776	BSG;FLOT2
														MYCN SHRNA IMR575 HUMAN GSE80397 12HR RNASEQ DOWN	2/472	0.234582	1	2.17297	3.15069	TOMM40;BSG
														LMX1B KO MOUSE GSE10516 CREEDSID GENE 84 UP	1/137	0.23534	1	3.74322	5.41539	SERTAD4
														STAT3 SIRNA MDAMB231 HUMAN GSE85579 RNASEQ DOWN	2/475	0.236753	1	2.15924	3.1109	KIF5B;BSG
														SETDB1 KD THP1 HUMAN GSE103409 SGRNA9DAY4 RNASEQ DOWN	1/139	0.23834	1	3.68936	5.29074	BSG
														GATA4 KO FMOUSE GSE5500 CREEDSID GENE 739 DOWN	1/140	0.239836	1	3.663	5.23004	APOC1
														BNC2 SIRNA MDAMB231 HUMAN GSE79586 RNASEQ UP	2/480	0.240374	1	2.13675	3.04606	BSG;NUP58
														MAF SIRNA MACROPHAGE HUMAN GSE98368 RNASEQ UP	1/142	0.242819	1	3.61141	5.11174	APOE
														MYC KD HUMAN GSE5823 CREEDSID GENE 2220 UP	1/143	0.244306	1	3.58616	5.0541	TMEM9
														NEUROD1 DEFICIENCY MOUSE GSE6030 CREEDSID GENE 639 UP	1/144	0.24579	1	3.56125	4.99743	PROS1
														STAT6 KO MOUSE GSE25088 CREEDSID GENE 1160 DOWN	1/145	0.247271	1	3.53669	4.94171	PI4K2B
														MYCN SHRNA IMR575 HUMAN GSE80397 24HR RNASEQ UP	2/492	0.249078	1	2.08464	2.89762	GPSM2;KIF5B
														PHF20 SHRNA H1792 HUMAN GSE82115 RNASEQ DOWN	2/492	0.249078	1	2.08464	2.89762	TOMM40;BSG
														FOXQ1 SIRNA MDAMB231 HUMAN GSE79586 RNASEQ UP	2/499	0.254162	1	2.05539	2.81544	BSG;NUP58
														NCOA3 KD MOUSE GSE50017 CREEDSID GENE 1711 UP	1/150	0.254636	1	3.4188	4.67666	ZADH2
														CDX2 KO MOUSE GSE12999 CREEDSID GENE 773 UP	2/507	0.259977	1	2.02296	2.72525	BSG;FLOT2
														ZNF589 SIRNA BT549 HUMAN GSE79586 RNASEQ UP	2/508	0.260704	1	2.01898	2.71425	KIF5B;BSG
														ESR2 KO MOUSE GSE9371 CREEDSID GENE 2431 UP	1/156	0.26338	1	3.28731	4.38579	GPSM2
														GATA3 OE MOUSE GSE12999 CREEDSID GENE 2531 DOWN	2/514	0.265068	1	1.99541	2.64944	BSG;FLOT2
														HOXA11 SIRNA MCF7 HUMAN GSE79586 RNASEQ UP	2/515	0.265796	1	1.99154	2.63884	BSG;COPE
														MYC OE MCF7 HUMAN GSE101738 RNASEQ DOWN	1/159	0.267715	1	3.22529	4.25039	BSG
														JUNB KO MEL888 HUMAN GSE98867 RNASEQ DOWN	2/518	0.267978	1	1.98	2.60736	PROS1;KIF5B
														NANOG OE MOUSE GSE48370 CREEDSID GENE 2980 UP	1/163	0.273456	1	3.14614	4.07933	APOC1
														DLX5 OE MOUSE GSE22381 CREEDSID GENE 372 DOWN	1/164	0.274885	1	3.12695	4.03816	WDHD1
														RELA KD HUMAN GSE1676 CREEDSID GENE 1787 DOWN	1/164	0.274885	1	3.12695	4.03816	BARD1
														MYC MYC VS WT MOUSE GSE55272 CREEDSID GENE 1817 DOWN	1/166	0.277733	1	3.08928	3.95766	APOE
														NRL DEFICIENCY MOUSE GSE4051 CREEDSID GENE 265 DOWN	1/166	0.277733	1	3.08928	3.95766	GPSM2
														NFKB1 OE HEK293 HUMAN GSE57027 RNASEQ DOWN	2/532	0.278165	1	1.9279	2.46682	TOMM40;BSG
														FOXP3 INDUCTION MOUSE GSE35543 CREEDSID GENE 3036 UP	1/167	0.279153	1	3.07078	3.9183	APOE
														ATF2 KO MOUSE GSE9328 CREEDSID GENE 2544 UP	1/168	0.280571	1	3.0525	3.87951	APOC1
														RORC KO MOUSE GSE27241 CREEDSID GENE 1686 UP	1/168	0.280571	1	3.0525	3.87951	PROS1
														WT1 KO MOUSE GSE15325 CREEDSID GENE 2156 DOWN	1/169	0.281986	1	3.03444	3.8413	TIGD2
														RUNX1 KO MOUSE GSE34292 CREEDSID GENE 2397 DOWN	1/169	0.281986	1	3.03444	3.8413	APOC1
														TET1 KD MOUSE GSE26830 CREEDSID GENE 1353 DOWN	1/170	0.283398	1	3.01659	3.80363	NR1H2
														PLAGL2 OE MOUSE GSE21143 CREEDSID GENE 2546 DOWN	1/172	0.286214	1	2.98151	3.72992	BSG
														SRF MUT MOUSE GSE1948 CREEDSID GENE 1397 DOWN	1/172	0.286214	1	2.98151	3.72992	APOE
														ELF3 KO CFPAC1 HUMAN GSE64558 RNASEQ DOWN	1/172	0.286214	1	2.98151	3.72992	BSG
														PAX5 OE HUMAN GSE44244 CREEDSID GENE 575 DOWN	1/173	0.287618	1	2.96428	3.69386	DTWD2
														SATB2 OE MOUSE GSE17490 CREEDSID GENE 2227 DOWN	1/174	0.289019	1	2.94724	3.65831	SKIL
														DDIT3 MUT MOUSE GSE2082 CREEDSID GENE 899 DOWN	1/174	0.289019	1	2.94724	3.65831	LCLAT1
														ATF4 KO HEK293 HUMAN GSE97384 RNASEQ UP	1/177	0.293207	1	2.89729	3.55462	KIF5B
														EGR2 KD MOUSE GSE53388 CREEDSID GENE 2344 UP	1/178	0.294597	1	2.88101	3.52102	APOE
														NFE2L1 KO MOUSE GSE867 CREEDSID GENE 893 DOWN	1/178	0.294597	1	2.88101	3.52102	APOE
														DLX5 KO MOUSE GSE22381 CREEDSID GENE 29 UP	1/179	0.295985	1	2.86492	3.48789	ZBTB41
														RUNX1 KO MOUSE GSE34292 CREEDSID GENE 2396 DOWN	1/179	0.295985	1	2.86492	3.48789	APOC1
														DMRTA2 OE MOUSE GSE25179 CREEDSID GENE 2204 UP	1/180	0.29737	1	2.849	3.45521	BARD1
														SATB1 KO MOUSE GSE44107 CREEDSID GENE 1504 UP	1/180	0.29737	1	2.849	3.45521	PPP1R11
														KLF3 KO MOUSE GSE35592 CREEDSID GENE 2672 DOWN	1/180	0.29737	1	2.849	3.45521	PROS1
														PRRX1 SIRNA MCF7 HUMAN GSE79586 RNASEQ DOWN	1/181	0.298753	1	2.83326	3.42297	BSG
														ZNF589 SIRNA MCF7 HUMAN GSE79586 RNASEQ DOWN	1/181	0.298753	1	2.83326	3.42297	KIF5B
														SOX3 KO MOUSE GSE53760 CREEDSID GENE 1668 DOWN	1/182	0.300133	1	2.8177	3.39118	APOE
														TFAP2C KO MOUSE GSE45941 CREEDSID GENE 1488 UP	1/185	0.304257	1	2.772	3.29836	SERTAD4
														GATA1 KD MOUSE GSE2527 CREEDSID GENE 108 UP	1/185	0.304257	1	2.772	3.29836	APOE
														MECP2 KO MOUSE GSE8720 CREEDSID GENE 2415 DOWN	1/185	0.304257	1	2.772	3.29836	FLOT2
														IRX5 KO MOUSE GSE38826 CREEDSID GENE 2744 DOWN	1/185	0.304257	1	2.772	3.29836	PROS1
														NRF1 KO MOUSE GSE35124 CREEDSID GENE 2150 DOWN	1/186	0.305626	1	2.7571	3.26825	APOC1
														RORA TRUNCATION MOUSE GSE20646 CREEDSID GENE 2393 UP	1/187	0.306993	1	2.74236	3.23853	GPSM2
														GATA1 MUT MOUSE GSE2433 CREEDSID GENE 979 UP	1/188	0.308357	1	2.72777	3.20921	BSG
														HNF4A KO MOUSE GSE3124 CREEDSID GENE 200 UP	1/189	0.309718	1	2.71334	3.18028	APOE
														GATA2 SIRNA LNCAP HUMAN GSE38393 RNASEQ DOWN	1/189	0.309718	1	2.71334	3.18028	BARD1
														IRX6 SIRNA MCF7 HUMAN GSE79586 RNASEQ DOWN	1/189	0.309718	1	2.71334	3.18028	BSG
														KLF9 OE GBM1A HUMAN GSE62212 RNASEQ DOWN	1/189	0.309718	1	2.71334	3.18028	BSG
														HNF1A KO MOUSE GSE23040 CREEDSID GENE 2995 UP	1/190	0.311077	1	2.69906	3.15172	APOC1
														AHR KO MOUSE GSE19411 CREEDSID GENE 1468 UP	1/190	0.311077	1	2.69906	3.15172	APOE
														U2AF1 OE CFUG HUMAN GSE94153 RNASEQ DOWN	1/190	0.311077	1	2.69906	3.15172	BSG
														HSF1 KD HUMAN GSE3697 CREEDSID GENE 2093 UP	1/191	0.312434	1	2.68492	3.12354	SP3
														SRF MUT MOUSE GSE1948 CREEDSID GENE 1399 DOWN	1/191	0.312434	1	2.68492	3.12354	APOE
														NKX25 SHRNA H1 HUMAN GSE69618 DAY10 RNASEQ UP	2/581	0.313749	1	1.7653	2.04627	APOC1;APOE
														MYC KD HUMAN GSE5823 CREEDSID GENE 140 DOWN	1/192	0.313787	1	2.67094	3.09573	PROS1
														ARID3A KD MOUSE GSE56853 CREEDSID GENE 1337 DOWN	1/192	0.313787	1	2.67094	3.09573	PPP1R11
														FLI1 KD HUMAN GSE27524 CREEDSID GENE 1601 DOWN	1/192	0.313787	1	2.67094	3.09573	WDHD1
														ARID3A OE MOUSE GSE56853 CREEDSID GENE 1338 DOWN	1/193	0.315138	1	2.6571	3.06827	PROS1
														VAX2 KO MOUSE GSE19626 CREEDSID GENE 2369 DOWN	1/194	0.316487	1	2.6434	3.04117	ZADH2
														FOXO1 KD MOUSE GSE6623 CREEDSID GENE 505 DOWN	1/195	0.317833	1	2.62985	3.01441	SKIL
														MBD1 KO MOUSE GSE52547 CREEDSID GENE 2835 DOWN	1/195	0.317833	1	2.62985	3.01441	SERTAD4
														SP140 KD PBMC HUMAN GSE83381 RNASEQ UP	1/197	0.320517	1	2.60315	2.96192	APOE
														KDM2B KD MOUSE GSE40701 CREEDSID GENE 1745 UP	1/198	0.321855	1	2.59	2.93617	PROS1
														MECP2 KD MOUSE GSE47150 CREEDSID GENE 951 UP	1/198	0.321855	1	2.59	2.93617	FLOT2
														GRHL2 KD MOUSE GSE40729 CREEDSID GENE 2534 UP	1/198	0.321855	1	2.59	2.93617	RNF217
														KLF9 DEFICIENCY MOUSE GSE6443 CREEDSID GENE 674 DOWN	1/198	0.321855	1	2.59	2.93617	BSG
														NFE2L2 KO MOUSE GSE867 CREEDSID GENE 726 DOWN	1/198	0.321855	1	2.59	2.93617	APOC1
														GLI1 SIRNA HCT116 HUMAN GSE57871 8HR RNASEQ DOWN	1/198	0.321855	1	2.59	2.93617	BSG
														MYCN SHRNA IMR575 HUMAN GSE80397 6HR RNASEQ DOWN	2/594	0.323148	1	1.72667	1.95052	KIF5B;BSG
														VAX2 KO MOUSE GSE19626 CREEDSID GENE 2370 UP	1/200	0.324524	1	2.5641	2.88563	SP3
														PPARA OE MOUSE GSE3067 CREEDSID GENE 2436 UP	1/201	0.325854	1	2.55135	2.86084	BSG
														NFYA SIRNA HCT116 HUMAN GSE56788 RNASEQ DOWN	1/201	0.325854	1	2.55135	2.86084	KIF5B
														E2F1 KD MOUSE GSE24594 CREEDSID GENE 473 UP	1/203	0.328507	1	2.52621	2.81217	APOE
														E2F1 MUT MOUSE GSE24594 CREEDSID GENE 1245 DOWN	1/204	0.32983	1	2.51383	2.78828	APOE
														GTF2I KO MOUSE GSE48790 CREEDSID GENE 1452 UP	1/206	0.332468	1	2.48942	2.74138	ZMYM6
														VDR KO MOUSE GSE2421 CREEDSID GENE 1151 UP	1/206	0.332468	1	2.48942	2.74138	APOE
														FLI1 KD HUMAN GSE27524 CREEDSID GENE 1600 DOWN	1/206	0.332468	1	2.48942	2.74138	WDHD1
														SATB1 KO MOUSE GSE17490 CREEDSID GENE 2215 DOWN	1/207	0.333783	1	2.47739	2.71835	ASNA1
														NR2C2 KO MOUSE GSE3065 CREEDSID GENE 2722 DOWN	1/207	0.333783	1	2.47739	2.71835	APOE
														NR2C2 KD HUMAN GSE16219 CREEDSID GENE 2628 UP	1/208	0.335096	1	2.46548	2.69561	BSG
														NFE2L2 KO MOUSE GSE18344 CREEDSID GENE 1262 UP	1/208	0.335096	1	2.46548	2.69561	SP3
														ONECUT2 KO MOUSE GSE57918 CREEDSID GENE 2797 UP	1/208	0.335096	1	2.46548	2.69561	APOE
														GATA6 KO MOUSE GSE52317 CREEDSID GENE 357 DOWN	1/208	0.335096	1	2.46548	2.69561	LCLAT1
														ZFX KO MOUSE GSE7069 CREEDSID GENE 177 DOWN	1/208	0.335096	1	2.46548	2.69561	APOE
														NEUROG3 OE MOUSE GSE3653 CREEDSID GENE 2289 UP	1/209	0.336406	1	2.45369	2.67313	APOE
														PRDM14 KO MOUSE GSE45507 CREEDSID GENE 3106 UP	1/209	0.336406	1	2.45369	2.67313	PI4K2B
														NFIA DEFICIENCY MOUSE GSE4623 CREEDSID GENE 666 DOWN	1/210	0.337714	1	2.442	2.65093	NR1H2
														DLX5 DEFICIENCY MOUSE GSE22381 CREEDSID GENE 382 DOWN	1/212	0.340322	1	2.41896	2.60731	TIGD2
														ZRSR2 SHRNA TF1 HUMAN GSE63816 RNASEQ DOWN	1/212	0.340322	1	2.41896	2.60731	APOC1
														NR3C1 KO MOUSE GSE23724 CREEDSID GENE 3014 UP	1/213	0.341622	1	2.40761	2.58589	APOE
														PITX2 KO MOUSE GSE50399 CREEDSID GENE 3059 UP	1/213	0.341622	1	2.40761	2.58589	APOE
														NEUROG3 OE MOUSE GSE3653 CREEDSID GENE 1660 UP	1/213	0.341622	1	2.40761	2.58589	APOE
														NRL DEFICIENCY MOUSE GSE8972 CREEDSID GENE 656 UP	1/216	0.345508	1	2.37417	2.52313	BSG
														STAT1 KD HUMAN GSE44652 CREEDSID GENE 186 UP	1/217	0.346798	1	2.36323	2.50269	POLD2
														EZH2 KO HESC HUMAN GSE76626 RNASEQ UP	1/217	0.346798	1	2.36323	2.50269	APOE
														TET3 DEPLETION HUMAN GSE51901 CREEDSID GENE 2989 UP	1/218	0.348085	1	2.35239	2.48249	ZBTB41
														HMGA2 KO MOUSE GSE55340 CREEDSID GENE 48 UP	1/219	0.349371	1	2.34165	2.46253	WDHD1
														IKZF3 MUT MOUSE GSE12356 CREEDSID GENE 599 UP	1/219	0.349371	1	2.34165	2.46253	SKIL
														FLI1 KD HUMAN GSE27524 CREEDSID GENE 1605 DOWN	1/219	0.349371	1	2.34165	2.46253	WDHD1
														SRF MUT MOUSE GSE3181 CREEDSID GENE 851 DOWN	1/219	0.349371	1	2.34165	2.46253	RNF217
														MYC ACTIVATION MOUSE GSE4356 CREEDSID GENE 751 DOWN	1/219	0.349371	1	2.34165	2.46253	COPE
														HSF1 KD HUMAN GSE3697 CREEDSID GENE 777 UP	1/220	0.350653	1	2.331	2.44279	SP3
														NFKB1 INACTIVATION HUMAN GSE20667 CREEDSID GENE 2577 UP	1/220	0.350653	1	2.331	2.44279	LCLAT1
														XBP1 KO MOUSE GSE52857 CREEDSID GENE 2766 DOWN	1/220	0.350653	1	2.331	2.44279	ZADH2
														MYC KD HUMAN GSE5823 CREEDSID GENE 137 DOWN	1/221	0.351934	1	2.32045	2.42328	PROS1
														SETDB1 KD THP1 HUMAN GSE103409 SGRNA6DAY4 RNASEQ DOWN	1/221	0.351934	1	2.32045	2.42328	BSG
														WT1 KO MOUSE GSE15326 CREEDSID GENE 2248 DOWN	1/222	0.353212	1	2.31	2.40399	RNF217
														NR1I3 KNOCKIN BACKGROUND MOUSE GSE40120 CREEDSID GENE 3071 DOWN	1/222	0.353212	1	2.31	2.40399	FLOT2
														ZMAT4 SIRNA T47D HUMAN GSE79586 RNASEQ DOWN	1/222	0.353212	1	2.31	2.40399	POLD2
														TRPS1 MUTATION MOUSE GSE33766 CREEDSID GENE 621 UP	1/224	0.35576	1	2.28938	2.36607	STX12
														MYCN SHRNA SKNBE2 HUMAN GSE84389 RNASEQ UP	1/224	0.35576	1	2.28938	2.36607	ZMYM2
														ERG KD HUMAN GSE14801 CREEDSID GENE 827 UP	1/225	0.35703	1	2.2792	2.34743	VPS25
														THRB DOMNEG MOUSE GSE3067 CREEDSID GENE 2435 UP	1/225	0.35703	1	2.2792	2.34743	ZADH2
														TFAP2C KO MOUSE GSE45941 CREEDSID GENE 1488 DOWN	1/225	0.35703	1	2.2792	2.34743	PI4K2B
														VAX2 KO MOUSE GSE19626 CREEDSID GENE 2371 UP	1/226	0.358298	1	2.26912	2.329	FASTK
														SOX2 KO MOUSE GSE55738 CREEDSID GENE 2990 DOWN	1/226	0.358298	1	2.26912	2.329	SERTAD4
														EZH2 SIRNA MCF7 HUMAN GSE76271 RNASEQ UP	1/227	0.359564	1	2.25912	2.31077	KIF5B
														RC3H1 SIRNA HEK293 HUMAN GSE68611 RNASEQ DOWN	1/227	0.359564	1	2.25912	2.31077	NUP58
														SPI1 KD MOUSE GSE5654 CREEDSID GENE 202 UP	1/228	0.360827	1	2.24921	2.29275	POLD2
														KLF1 KO MOUSE GSE36427 CREEDSID GENE 1562 DOWN	1/228	0.360827	1	2.24921	2.29275	SP3
														LEF1 KD HUMAN GSE42637 CREEDSID GENE 1775 DOWN	1/228	0.360827	1	2.24921	2.29275	NABP2
														MYOD1 MUT MOUSE GSE6487 CREEDSID GENE 1178 UP	1/229	0.362088	1	2.23939	2.27493	SOCS5
														YY1 KD MOUSE GSE31784 CREEDSID GENE 1333 UP	1/229	0.362088	1	2.23939	2.27493	ASNA1
														FOXO1 KO MOUSE GSE36948 CREEDSID GENE 2493 UP	1/230	0.363346	1	2.22965	2.2573	APOC1
														CBX2 KO MOUSE GSE29485 CREEDSID GENE 380 UP	1/230	0.363346	1	2.22965	2.2573	ZMYM6
														SUZ12 KD HEK293 HUMAN GSE50177 RNASEQ UP	1/230	0.363346	1	2.22965	2.2573	BSG
														GATA4 KO MOUSE GSE52317 CREEDSID GENE 356 DOWN	1/231	0.364602	1	2.22	2.23987	LCLAT1
														GFI1B KO MOUSE GSE20655 CREEDSID GENE 3013 DOWN	1/231	0.364602	1	2.22	2.23987	LCLAT1
														TP63 OE HUMAN GSE20286 CREEDSID GENE 2455 DOWN	1/231	0.364602	1	2.22	2.23987	GPSM2
														TET2 KO MOUSE GSE27816 CREEDSID GENE 458 UP	1/232	0.365856	1	2.21043	2.22263	RNF217
														MYC KD HUMAN GSE5823 CREEDSID GENE 139 UP	1/233	0.367107	1	2.20095	2.20557	COMMD4
														PGR KO MOUSE GSE39920 CREEDSID GENE 3079 UP	1/234	0.368356	1	2.19154	2.18871	BSG
														HMGA2 OE MOUSE GSE24071 CREEDSID GENE 2563 UP	1/234	0.368356	1	2.19154	2.18871	ZBTB41
														KMT2A KO MOUSE GSE24964 CREEDSID GENE 3009 UP	1/234	0.368356	1	2.19154	2.18871	SKIL
														FLI1 KD HUMAN GSE27524 CREEDSID GENE 1597 DOWN	1/234	0.368356	1	2.19154	2.18871	WDHD1
														TAL1 KO MOUSE GSE46970 CREEDSID GENE 1447 DOWN	1/234	0.368356	1	2.19154	2.18871	SP3
														BACH2 KO MOUSE GSE42598 CREEDSID GENE 2778 UP	1/235	0.369602	1	2.18221	2.17202	APOE
														IRF8 KO MOUSE GSE39228 CREEDSID GENE 2195 UP	1/237	0.372087	1	2.1638	2.13919	FLOT2
														NRL KO MOUSE GSE4051 CREEDSID GENE 2726 DOWN	1/237	0.372087	1	2.1638	2.13919	GPSM2
														HIF1A OE 786O HUMAN GSE67237 RNASEQ DOWN	1/237	0.372087	1	2.1638	2.13919	BSG
														NR2C2 KO MOUSE GSE21903 CREEDSID GENE 2200 DOWN	1/239	0.374563	1	2.14569	2.10706	APOE
														TET2 KO MOUSE GSE27816 CREEDSID GENE 456 UP	1/240	0.375797	1	2.13675	2.09125	PROS1
														HSF1 KO MOUSE GSE41005 CREEDSID GENE 2143 UP	1/240	0.375797	1	2.13675	2.09125	SKIL
														RELA KD HUMAN GSE50588 CREEDSID GENE 2819 UP	1/240	0.375797	1	2.13675	2.09125	VPS25
														EGR2 KD MOUSE GSE53388 CREEDSID GENE 2292 DOWN	1/240	0.375797	1	2.13675	2.09125	GPSM2
														ZXDC DEPLET MOUSE GSE45417 CREEDSID GENE 1257 UP	1/241	0.377029	1	2.12789	2.07561	ZBTB41
														VDR KO MOUSE GSE2421 CREEDSID GENE 1153 UP	1/241	0.377029	1	2.12789	2.07561	APOE
														KLF7 KO MOUSE GSE3595 CREEDSID GENE 95 UP	1/241	0.377029	1	2.12789	2.07561	PROS1
														AIRE KO MOUSE GSE2585 CREEDSID GENE 272 DOWN	1/241	0.377029	1	2.12789	2.07561	APOE
														DLX5 OE MOUSE GSE22381 CREEDSID GENE 372 UP	1/242	0.378259	1	2.11909	2.06013	SERTAD4
														RORA KO MOUSE GSE23736 CREEDSID GENE 1155 UP	1/242	0.378259	1	2.11909	2.06013	APOE
														SRF MUT MOUSE GSE1948 CREEDSID GENE 1393 UP	1/242	0.378259	1	2.11909	2.06013	SP3
														VAX2 KO MOUSE GSE19626 CREEDSID GENE 2371 DOWN	1/242	0.378259	1	2.11909	2.06013	MIOS
														NR1I3 KNOCKIN MOUSE GSE40120 CREEDSID GENE 3069 DOWN	1/242	0.378259	1	2.11909	2.06013	TMEM9
														REST SIRNA MDAMB231 HUMAN GSE63609 RNASEQ DOWN	1/242	0.378259	1	2.11909	2.06013	WDHD1
														STAT3 SIRNA MDAMB468 HUMAN GSE85579 RNASEQ DOWN	1/242	0.378259	1	2.11909	2.06013	POLD2
														NEUROD1 KO MOUSE GSE35396 CREEDSID GENE 3089 UP	1/243	0.379486	1	2.11037	2.04482	BSG
														IRF4 KO MOUSE GSE51932 CREEDSID GENE 2774 DOWN	1/243	0.379486	1	2.11037	2.04482	SP3
														ZNF142 SIRNA MCF7 HUMAN GSE79586 RNASEQ DOWN	1/243	0.379486	1	2.11037	2.04482	KIF5B
														OTX2 SILENCING HUMAN GSE22875 CREEDSID GENE 163 DOWN	1/244	0.380711	1	2.10172	2.02966	POLD2
														ELK1 KD HUMAN GSE34589 CREEDSID GENE 2865 UP	1/245	0.381934	1	2.09314	2.01467	VPS25
														HSF1 KD HUMAN GSE3697 CREEDSID GENE 780 DOWN	1/245	0.381934	1	2.09314	2.01467	FLOT2
														MECP2 KO MOUSE GSE8720 CREEDSID GENE 2414 DOWN	1/245	0.381934	1	2.09314	2.01467	ASNA1
														STAT1 KO MOUSE GSE33057 CREEDSID GENE 1529 UP	1/246	0.383154	1	2.08464	1.99983	PI4K2B
														STAT3 DEFICIENCY MOUSE GSE6846 CREEDSID GENE 85 DOWN	1/246	0.383154	1	2.08464	1.99983	BSG
														NR1I3 KO MOUSE GSE40120 CREEDSID GENE 3055 UP	1/247	0.384372	1	2.0762	1.98515	POLD2
														MYB KD HUMAN GSE49286 CREEDSID GENE 1837 UP	1/247	0.384372	1	2.0762	1.98515	BARD1
														EZH2 SHRNA HUVEC HUMAN GSE71164 RNASEQ UP	1/247	0.384372	1	2.0762	1.98515	BSG
														TCF4 KD HUMAN GSE18560 CREEDSID GENE 1275 DOWN	1/247	0.384372	1	2.0762	1.98515	POLD2
														NFE2L2 KO MOUSE GSE8969 CREEDSID GENE 2190 UP	1/248	0.385587	1	2.06782	1.97061	COPE
														E2F2 KD MOUSE GSE24594 CREEDSID GENE 474 UP	1/248	0.385587	1	2.06782	1.97061	APOE
														POU1F1 OE HUMAN GSE64101 CREEDSID GENE 2931 DOWN	1/248	0.385587	1	2.06782	1.97061	ASNA1
														PAX6 KO MOUSE GSE45143 CREEDSID GENE 3098 DOWN	1/248	0.385587	1	2.06782	1.97061	SKIL
														PPARA KO MOUSE GSE18564 CREEDSID GENE 543 UP	1/249	0.3868	1	2.05952	1.95623	PROS1
														POU2AF1 OE MOUSE GSE12421 CREEDSID GENE 2313 UP	1/249	0.3868	1	2.05952	1.95623	SP3
														GLI1 SIRNA HCT116 HUMAN GSE56788 RNASEQ UP	1/249	0.3868	1	2.05952	1.95623	ARL5B
														SOX2 DEFICIENCY HUMAN GSE42937 CREEDSID GENE 347 DOWN	1/249	0.3868	1	2.05952	1.95623	TIGD2
														KLF13 KD HUMAN GSE50588 CREEDSID GENE 2795 DOWN	1/249	0.3868	1	2.05952	1.95623	DTWD2
														TFAP2C KO MOUSE GSE45941 CREEDSID GENE 1490 UP	1/250	0.388011	1	2.05128	1.94199	PROS1
														GFI1B OE MOUSE GSE33709 CREEDSID GENE 772 UP	1/250	0.388011	1	2.05128	1.94199	TIGD2
														CEBPA KD MOUSE GSE55760 CREEDSID GENE 2883 UP	1/250	0.388011	1	2.05128	1.94199	FLOT2
														TFAP2C KO MOUSE GSE45941 CREEDSID GENE 1490 DOWN	1/250	0.388011	1	2.05128	1.94199	LCLAT1
														GFI1B OE MOUSE GSE33709 CREEDSID GENE 452 DOWN	1/250	0.388011	1	2.05128	1.94199	TIGD2
														DOT1L DELETION MOUSE GSE25911 CREEDSID GENE 454 DOWN	1/250	0.388011	1	2.05128	1.94199	RNF217
														NFE2L2 DEFICIENCY MOUSE GSE8969 CREEDSID GENE 183 DOWN	1/250	0.388011	1	2.05128	1.94199	COPE
														KMT2A KO MOUSE GSE24964 CREEDSID GENE 3008 UP	1/252	0.390426	1	2.035	1.91395	SKIL
														TET2 KO MOUSE GSE27816 CREEDSID GENE 457 UP	1/253	0.39163	1	2.02696	1.90015	COPE
														EGR1 KO MOUSE GSE16974 CREEDSID GENE 552 UP	1/254	0.392831	1	2.01898	1.88648	APOE
														HSF1 KD HUMAN GSE3697 CREEDSID GENE 784 UP	1/255	0.39403	1	2.01106	1.87296	GPSM2
														MECOM OE MOUSE GSE34729 CREEDSID GENE 1428 UP	1/255	0.39403	1	2.01106	1.87296	APOE
														VAX2 KO MOUSE GSE19626 CREEDSID GENE 2368 DOWN	1/255	0.39403	1	2.01106	1.87296	ZADH2
														RUNX1 KO MOUSE GSE2592 CREEDSID GENE 278 DOWN	1/255	0.39403	1	2.01106	1.87296	APOE
														RUNX1 KO MOUSE GSE40155 CREEDSID GENE 1492 DOWN	1/255	0.39403	1	2.01106	1.87296	WDHD1
														DOT1L DELETION MOUSE GSE25911 CREEDSID GENE 453 DOWN	1/255	0.39403	1	2.01106	1.87296	ASNA1
														PPARA ACTIVATION MOUSE GSE17250 CREEDSID GENE 502 UP	1/256	0.395227	1	2.00321	1.85956	SERTAD4
														FLI1 KD HUMAN GSE27524 CREEDSID GENE 1602 DOWN	1/256	0.395227	1	2.00321	1.85956	NUP58
														MSGN1 OE MOUSE GSE29848 CREEDSID GENE 1630 UP	1/257	0.396422	1	1.99541	1.84631	BSG
														HES1 KO MOUSE GSE52106 CREEDSID GENE 2518 UP	1/257	0.396422	1	1.99541	1.84631	APOC1
														CHD1 KD 22RV1 HUMAN GSE84610 RNASEQ UP	1/257	0.396422	1	1.99541	1.84631	BSG
														EP400 SHRNA MKL1 HUMAN GSE69876 RNASEQ UP	1/257	0.396422	1	1.99541	1.84631	CCP110
														HOXA9 OE HUMAN GSE43741 CREEDSID GENE 2856 DOWN	1/257	0.396422	1	1.99541	1.84631	SERTAD4
														E2F3 KD MOUSE GSE24594 CREEDSID GENE 475 UP	1/258	0.397614	1	1.98768	1.83318	APOE
														HOXA11 SIRNA BT549 HUMAN GSE79586 RNASEQ UP	1/258	0.397614	1	1.98768	1.83318	BSG
														SOX2 KO HUMAN GSE59234 CREEDSID GENE 2957 UP	1/259	0.398804	1	1.98	1.82019	SERTAD4
														FLI1 KD HUMAN GSE27524 CREEDSID GENE 1596 DOWN	1/259	0.398804	1	1.98	1.82019	WDHD1
														MYC KD HUMAN GSE54872 CREEDSID GENE 1313 DOWN	1/259	0.398804	1	1.98	1.82019	DTWD2
														STAT3 ACTVATION MOUSE GSE21060 CREEDSID GENE 3063 UP	1/260	0.399992	1	1.97239	1.80732	CCP110
														VDR KO MOUSE GSE2421 CREEDSID GENE 1152 DOWN	1/260	0.399992	1	1.97239	1.80732	NR1H2
														MECP2 KO MOUSE GSE8720 CREEDSID GENE 2415 UP	1/261	0.401177	1	1.96483	1.79458	ZADH2
														NR1I3 KNOCKIN MOUSE GSE40120 CREEDSID GENE 3069 UP	1/261	0.401177	1	1.96483	1.79458	SKIL
														SUZ12 SHRNA PROE HUMAN GSE59089 RNASEQ UP	1/261	0.401177	1	1.96483	1.79458	KIF5B
														ZNF750 KD HUMAN GSE38039 CREEDSID GENE 204 DOWN	1/261	0.401177	1	1.96483	1.79458	RNF217
														AIRE KO MOUSE GSE2585 CREEDSID GENE 273 DOWN	1/261	0.401177	1	1.96483	1.79458	APOE
														ZNF750 KD HUMAN GSE38039 CREEDSID GENE 2704 UP	1/262	0.40236	1	1.95733	1.78197	RNF217
														ZNF589 SIRNA T47D HUMAN GSE79586 RNASEQ UP	1/262	0.40236	1	1.95733	1.78197	BSG
														HNF1A KO MOUSE GSE23040 CREEDSID GENE 2995 DOWN	1/262	0.40236	1	1.95733	1.78197	LCLAT1
														TP63 KD HUMAN GSE20286 CREEDSID GENE 2453 DOWN	1/262	0.40236	1	1.95733	1.78197	LIN37
														HSF1 KD HUMAN GSE3697 CREEDSID GENE 783 UP	1/263	0.403541	1	1.94989	1.76948	SP3
														VDR KO MOUSE GSE2421 CREEDSID GENE 1152 UP	1/263	0.403541	1	1.94989	1.76948	APOE
														POU2AF1 MUT MOUSE GSE12356 CREEDSID GENE 598 UP	1/263	0.403541	1	1.94989	1.76948	NR1H2
														E2F3 KD MOUSE GSE24594 CREEDSID GENE 475 DOWN	1/263	0.403541	1	1.94989	1.76948	APOC1
														TFAP2C SIRNA HUMAN GSE15481 CREEDSID GENE 2893 DOWN	1/263	0.403541	1	1.94989	1.76948	WDHD1
														SRF MUT MOUSE GSE1948 CREEDSID GENE 1400 UP	1/264	0.40472	1	1.9425	1.75711	BSG
														TP63 UNK HUMAN GSE20286 CREEDSID GENE 2452 UP	1/264	0.40472	1	1.9425	1.75711	PROS1
														NFE2L2 MUT MOUSE GSE35160 CREEDSID GENE 624 UP	1/264	0.40472	1	1.9425	1.75711	APOE
														GATA3 OE MDAMB231 HUMAN GSE72141 RNASEQ UP	1/264	0.40472	1	1.9425	1.75711	BSG
														YEATS2 SHRNA H1299 HUMAN GSE90781 RNASEQ UP	1/264	0.40472	1	1.9425	1.75711	APOE
														XBP1 OE HUMAN GSE8562 CREEDSID GENE 87 DOWN	1/264	0.40472	1	1.9425	1.75711	NUP58
														MYRF KO MOUSE GSE15303 CREEDSID GENE 2306 DOWN	1/264	0.40472	1	1.9425	1.75711	CCP110
														HSF1 KO MOUSE GSE41005 CREEDSID GENE 2143 DOWN	1/264	0.40472	1	1.9425	1.75711	TOMM40
														POU5F1 OE HUMAN GSE34920 CREEDSID GENE 1423 DOWN	1/264	0.40472	1	1.9425	1.75711	APOE
														IRF5 KD HUMAN GSE50588 CREEDSID GENE 2801 DOWN	1/264	0.40472	1	1.9425	1.75711	DTWD2
														NFXL1 KD HUMAN GSE23674 CREEDSID GENE 2439 UP	1/265	0.405896	1	1.93517	1.74486	NUP58
														MYC KD HUMAN GSE57538 CREEDSID GENE 1753 UP	1/265	0.405896	1	1.93517	1.74486	SERTAD4
														SRF KO MOUSE GSE1948 CREEDSID GENE 1157 DOWN	1/265	0.405896	1	1.93517	1.74486	APOE
														AIRE KO MOUSE GSE2515 CREEDSID GENE 60 UP	1/266	0.40707	1	1.9279	1.73273	LCLAT1
														IRF4 KO MOUSE GSE40726 CREEDSID GENE 1527 UP	1/266	0.40707	1	1.9279	1.73273	PROS1
														ZNF581 SIRNA BT549 HUMAN GSE79586 RNASEQ UP	1/266	0.40707	1	1.9279	1.73273	BSG
														TET1 KD MOUSE GSE26900 CREEDSID GENE 2146 UP	1/267	0.408242	1	1.92068	1.72072	POLD2
														RBM10 OE HEK293 HUMAN GSE44976 RNASEQ UP	1/267	0.408242	1	1.92068	1.72072	KIF5B
														FLI1 KD HUMAN GSE27524 CREEDSID GENE 1607 DOWN	1/267	0.408242	1	1.92068	1.72072	NUP58
														STAT3 KO MOUSE GSE38375 CREEDSID GENE 2479 UP	1/268	0.409412	1	1.91351	1.70883	SKIL
														MYB KD HUMAN GSE49286 CREEDSID GENE 1842 UP	1/268	0.409412	1	1.91351	1.70883	STX12
														KDM2B KD MOUSE GSE40701 CREEDSID GENE 1745 DOWN	1/268	0.409412	1	1.91351	1.70883	RNF217
														PPARG OE MOUSE GSE2192 CREEDSID GENE 865 UP	1/269	0.410579	1	1.9064	1.69705	APOC1
														SRF MUT MOUSE GSE1948 CREEDSID GENE 1395 UP	1/269	0.410579	1	1.9064	1.69705	APOC1
														IKZF1 MUT HUMAN GSE2501 CREEDSID GENE 2259 UP	1/269	0.410579	1	1.9064	1.69705	APOE
														HNF1B OE HUMAN GSE3308 CREEDSID GENE 1750 DOWN	1/269	0.410579	1	1.9064	1.69705	NABP2
														FOXD3 KO MOUSE GSE58960 CREEDSID GENE 1417 UP	1/270	0.411744	1	1.89934	1.68538	APOE
														GTF2B KD HUMAN GSE50588 CREEDSID GENE 2798 DOWN	1/270	0.411744	1	1.89934	1.68538	DTWD2
														PPARG KO MOUSE GSE24292 CREEDSID GENE 3012 UP	1/272	0.414067	1	1.88537	1.66238	APOE
														SRF KD HUMAN GSE22606 CREEDSID GENE 2323 DOWN	1/272	0.414067	1	1.88537	1.66238	DTWD2
														SOX2 DEFICIENCY HUMAN GSE42937 CREEDSID GENE 348 DOWN	1/272	0.414067	1	1.88537	1.66238	TIGD2
														TFAP2C KD HUMAN GSE15481 CREEDSID GENE 2968 DOWN	1/272	0.414067	1	1.88537	1.66238	WDHD1
														MYC OE MOUSE GSE55272 CREEDSID GENE 1822 DOWN	1/272	0.414067	1	1.88537	1.66238	APOC1
														SOX2 KD MOUSE GSE64965 CREEDSID GENE 2616 DOWN	1/273	0.415226	1	1.87846	1.65104	PROS1
														RUNX1 KO MOUSE GSE2592 CREEDSID GENE 277 UP	1/274	0.416382	1	1.87161	1.63981	APOE
														MYOD1 MUT MOUSE GSE6487 CREEDSID GENE 1179 UP	1/274	0.416382	1	1.87161	1.63981	LCLAT1
														SRF KO MOUSE GSE1948 CREEDSID GENE 1158 UP	1/274	0.416382	1	1.87161	1.63981	SP3
														PGR KO MOUSE GSE39920 CREEDSID GENE 3077 UP	1/274	0.416382	1	1.87161	1.63981	BSG
														ZNF658 KD HUMAN GSE59385 CREEDSID GENE 2924 DOWN	1/274	0.416382	1	1.87161	1.63981	NABP2
														FOXD3 OE MOUSE GSE58960 CREEDSID GENE 1415 DOWN	1/274	0.416382	1	1.87161	1.63981	APOE
														HMGA2 KO MOUSE GSE55340 CREEDSID GENE 48 DOWN	1/274	0.416382	1	1.87161	1.63981	PI4K2B
														POU2F1 KD HUMAN GSE50588 CREEDSID GENE 2799 DOWN	1/274	0.416382	1	1.87161	1.63981	PI4K2B
														IRF8 KO MOUSE GSE39228 CREEDSID GENE 2195 DOWN	1/274	0.416382	1	1.87161	1.63981	APOE
														ZFX KD HUMAN GSE43021 CREEDSID GENE 157 UP	1/275	0.417535	1	1.8648	1.62869	KIF5B
														DLX4 OE HUMAN GSE21657 CREEDSID GENE 2160 UP	1/275	0.417535	1	1.8648	1.62869	ASNA1
														SOX2 DEFICIENCY HUMAN GSE42937 CREEDSID GENE 346 UP	1/275	0.417535	1	1.8648	1.62869	RNF217
														XBP1 OE MOUSE GSE46178 CREEDSID GENE 300 UP	1/275	0.417535	1	1.8648	1.62869	COPE
														THRB MUT HUMAN GSE29159 CREEDSID GENE 1697 DOWN	1/275	0.417535	1	1.8648	1.62869	BSG
														EGR1 KO MOUSE GSE16974 CREEDSID GENE 552 DOWN	1/275	0.417535	1	1.8648	1.62869	KIF5B
														IRF7 KD HUMAN GSE50588 CREEDSID GENE 2786 DOWN	1/275	0.417535	1	1.8648	1.62869	DTWD2
														PPARD KO MOUSE GSE16048 CREEDSID GENE 81 UP	1/276	0.418687	1	1.85805	1.61767	PROS1
														XBP1 OE MOUSE GSE46178 CREEDSID GENE 1437 UP	1/277	0.419837	1	1.85134	1.60676	COPE
														TET1 OE HUMAN GSE43741 CREEDSID GENE 2855 DOWN	1/277	0.419837	1	1.85134	1.60676	SERTAD4
														TET2 KO MOUSE GSE27816 CREEDSID GENE 458 DOWN	1/277	0.419837	1	1.85134	1.60676	COPE
														DOT1L DELETION MOUSE GSE25911 CREEDSID GENE 455 DOWN	1/277	0.419837	1	1.85134	1.60676	BSG
														SRF MUT MOUSE GSE1948 CREEDSID GENE 1398 DOWN	1/277	0.419837	1	1.85134	1.60676	COPE
														ARNTL2 KD HUMAN GSE50588 CREEDSID GENE 2785 DOWN	1/277	0.419837	1	1.85134	1.60676	FLOT2
														XPA KO HELA HUMAN GSE100855 RNASEQ UP	1/278	0.420984	1	1.84468	1.59594	BSG
														SOX2 DEFICIENCY HUMAN GSE42937 CREEDSID GENE 346 DOWN	1/278	0.420984	1	1.84468	1.59594	TIGD2
														ZNF589 SIRNA MDAMB231 HUMAN GSE79586 RNASEQ DOWN	1/278	0.420984	1	1.84468	1.59594	KIF5B
														INSM1 KO MOUSE GSE46139 CREEDSID GENE 2229 UP	1/279	0.422129	1	1.83807	1.58523	TMEM9
														GLIS2 KO MOUSE GSE6113 CREEDSID GENE 2133 UP	1/279	0.422129	1	1.83807	1.58523	APOE
														ZFX KO MOUSE GSE52416 CREEDSID GENE 1472 DOWN	1/279	0.422129	1	1.83807	1.58523	NABP2
														ESRRA DEFICIENCY MOUSE GSE7196 CREEDSID GENE 673 UP	1/280	0.423272	1	1.8315	1.57462	APOE
														KLF5 KO CFPAC1 HUMAN GSE64558 RNASEQ DOWN	1/280	0.423272	1	1.8315	1.57462	BSG
														NFIX KD MOUSE GSE45492 CREEDSID GENE 2846 UP	1/281	0.424412	1	1.82498	1.5641	PROS1
														MYC ACTIVATION 21 DAYS MOUSE GSE4356 CREEDSID GENE 754 UP	1/281	0.424412	1	1.82498	1.5641	SP3
														HNF4A MUT MOUSE GSE3116 CREEDSID GENE 850 DOWN	1/281	0.424412	1	1.82498	1.5641	BSG
														NFE2L2 KO MOUSE GSE48879 CREEDSID GENE 2834 DOWN	1/282	0.425551	1	1.81851	1.55369	APOC1
														SOX2 KD MOUSE GSE39771 CREEDSID GENE 1757 DOWN	1/282	0.425551	1	1.81851	1.55369	ASNA1
														ESR1 KO MOUSE GSE9371 CREEDSID GENE 2430 UP	1/283	0.426687	1	1.81209	1.54336	TOMM40
														NFKB1 KD HUMAN GSE65363 CREEDSID GENE 1558 UP	1/283	0.426687	1	1.81209	1.54336	SERTAD4
														SALL4 KD HUMAN GSE35965 CREEDSID GENE 1408 UP	1/283	0.426687	1	1.81209	1.54336	KIF5B
														NFYC KD HUMAN GSE50588 CREEDSID GENE 2822 UP	1/283	0.426687	1	1.81209	1.54336	VPS25
														STAT3 KD HUMAN GSE42979 CREEDSID GENE 2148 UP	1/283	0.426687	1	1.81209	1.54336	LIN37
														IRF9 OE HUMAN GSE50002 CREEDSID GENE 1656 UP	1/284	0.427821	1	1.80571	1.53314	SKIL
														IRF8 KD HUMAN GSE50588 CREEDSID GENE 2826 UP	1/284	0.427821	1	1.80571	1.53314	PI4K2B
														IRF9 OE HUMAN GSE50002 CREEDSID GENE 1655 UP	1/284	0.427821	1	1.80571	1.53314	SKIL
														IRF3 KD HUMAN GSE50588 CREEDSID GENE 2817 DOWN	1/284	0.427821	1	1.80571	1.53314	ASNA1
														INSM1 DEFICIENCY MOUSE GSE46139 CREEDSID GENE 299 UP	1/285	0.428953	1	1.79937	1.523	TMEM9
														SATB1 KO MOUSE GSE17490 CREEDSID GENE 2215 UP	1/285	0.428953	1	1.79937	1.523	LCLAT1
														INSM1 KO MOUSE GSE46139 CREEDSID GENE 2298 DOWN	1/285	0.428953	1	1.79937	1.523	TMEM9
														RUNX1 KO MOUSE GSE40155 CREEDSID GENE 1492 UP	1/286	0.430082	1	1.79308	1.51296	APOE
														SPDEF KD HUMAN GSE48928 CREEDSID GENE 2897 UP	1/286	0.430082	1	1.79308	1.51296	APOE
														PAX6 KO MOUSE GSE45143 CREEDSID GENE 3098 UP	1/286	0.430082	1	1.79308	1.51296	APOE
														ZXDC DEPLET MOUSE GSE45417 CREEDSID GENE 1257 DOWN	1/286	0.430082	1	1.79308	1.51296	TIGD2
														NR2C2 KO HUMAN GSE52452 CREEDSID GENE 2714 DOWN	1/286	0.430082	1	1.79308	1.51296	STX12
														NFE2L1 KD HUMAN GSE50588 CREEDSID GENE 2804 DOWN	1/286	0.430082	1	1.79308	1.51296	SP3
														CLOCK KD HUMAN GSE50588 CREEDSID GENE 2782 UP	1/287	0.43121	1	1.78683	1.50301	PI4K2B
														TCF3 KO MOUSE GSE19923 CREEDSID GENE 2167 UP	1/287	0.43121	1	1.78683	1.50301	ZMYM2
														NEUROG3 OE MOUSE GSE3653 CREEDSID GENE 1664 DOWN	1/287	0.43121	1	1.78683	1.50301	APOE
														JUNB KD FORESKIN HUMAN GSE63079 RNASEQ DOWN	1/287	0.43121	1	1.78683	1.50301	RNF217
														INSM1 KO MOUSE GSE46139 CREEDSID GENE 2298 UP	1/288	0.432335	1	1.78063	1.49315	PPP1R11
														FLI1 KD HUMAN GSE27524 CREEDSID GENE 1609 DOWN	1/288	0.432335	1	1.78063	1.49315	NUP58
														INSM1 DEFICIENCY MOUSE GSE46139 CREEDSID GENE 299 DOWN	1/288	0.432335	1	1.78063	1.49315	PPP1R11
														THRA MUT HUMAN GSE29159 CREEDSID GENE 1695 DOWN	1/288	0.432335	1	1.78063	1.49315	BSG
														FOXA1 OE HUMAN GSE49153 CREEDSID GENE 3051 DOWN	1/289	0.433458	1	1.77447	1.48338	ASNA1
														IRF9 OE HUMAN GSE50002 CREEDSID GENE 1665 DOWN	1/289	0.433458	1	1.77447	1.48338	SKIL
														FOXF2 OE HUVEC HUMAN GSE79306 RNASEQ DOWN	1/289	0.433458	1	1.77447	1.48338	BSG
														ZBTB48 KO U2OS HUMAN GSE96777 RNASEQ DOWN	1/289	0.433458	1	1.77447	1.48338	BSG
														SP3 KD HUMAN GSE50588 CREEDSID GENE 2787 UP	1/290	0.434579	1	1.76835	1.4737	VPS25
														KLF13 KO MOUSE GSE25502 CREEDSID GENE 1821 UP	1/290	0.434579	1	1.76835	1.4737	APOE
														HES6 OE MOUSE GSE36433 CREEDSID GENE 1432 UP	1/290	0.434579	1	1.76835	1.4737	TOMM40
														FLI1 KD HUMAN GSE27524 CREEDSID GENE 1608 DOWN	1/290	0.434579	1	1.76835	1.4737	NUP58
														PGR KO MOUSE GSE39920 CREEDSID GENE 3078 DOWN	1/290	0.434579	1	1.76835	1.4737	STX12
														RELA OE HEK293 HUMAN GSE57027 RNASEQ DOWN	1/290	0.434579	1	1.76835	1.4737	FLOT2
														NFYC KD MOUSE GSE56838 CREEDSID GENE 1343 UP	1/291	0.435698	1	1.76227	1.46411	SOCS5
														GLI1 INHIBITION HUMAN GSE36855 CREEDSID GENE 643 UP	1/291	0.435698	1	1.76227	1.46411	RNF217
														CREB1 DN MOUSE GSE17478 CREEDSID GENE 2199 UP	1/291	0.435698	1	1.76227	1.46411	APOC1
														GATA4 OE MOUSE GSE66016 CREEDSID GENE 2651 DOWN	1/291	0.435698	1	1.76227	1.46411	ASNA1
														RARA ACTIVATION HUMAN GSE5679 CREEDSID GENE 2385 DOWN	1/291	0.435698	1	1.76227	1.46411	FLOT2
														ZNF395 KD HUMAN GSE49613 CREEDSID GENE 813 DOWN	1/291	0.435698	1	1.76227	1.46411	TOMM40
														STAT6 KD HUMAN GSE50588 CREEDSID GENE 2805 DOWN	1/291	0.435698	1	1.76227	1.46411	BSG
														DNMT1 KO MOUSE GSE31626 CREEDSID GENE 1237 DOWN	1/292	0.436814	1	1.75623	1.4546	FLOT2
														EGR4 KD HUMAN GSE40558 CREEDSID GENE 3030 DOWN	1/292	0.436814	1	1.75623	1.4546	SOCS5
														GATA4 ABLATION S105 PHOSPHORYLATION SITE MOUSE GSE30314 CREEDSID GENE 837 DOWN	1/292	0.436814	1	1.75623	1.4546	PPP1R11
														SREBF2 KD HUMAN GSE50588 CREEDSID GENE 2823 DOWN	1/292	0.436814	1	1.75623	1.4546	PPP1R11
														VDR KO MOUSE GSE2421 CREEDSID GENE 2719 UP	1/293	0.437929	1	1.75024	1.44517	APOE
														MYRF KO MOUSE GSE15303 CREEDSID GENE 2306 UP	1/293	0.437929	1	1.75024	1.44517	ZADH2
														FOXO1 SIRNA HESC HUMAN GSE94036 RNASEQ UP	1/293	0.437929	1	1.75024	1.44517	BSG
														FLI1 KD HUMAN GSE27524 CREEDSID GENE 1611 DOWN	1/293	0.437929	1	1.75024	1.44517	NUP58
														THRA MUT HUMAN GSE29159 CREEDSID GENE 1694 DOWN	1/293	0.437929	1	1.75024	1.44517	FLOT2
														EHF OE A549 HUMAN GSE63397 RNASEQ DOWN	1/293	0.437929	1	1.75024	1.44517	KIF5B
														DUX4 OE HUMAN GSE33799 CREEDSID GENE 1430 UP	1/294	0.439041	1	1.74429	1.43583	KIF5B
														NR4A2 OE MOUSE GSE3571 CREEDSID GENE 1290 UP	1/294	0.439041	1	1.74429	1.43583	PROS1
														INSM1 KO MOUSE GSE46139 CREEDSID GENE 2229 DOWN	1/294	0.439041	1	1.74429	1.43583	PPP1R11
														NR4A2 OE MOUSE GSE3571 CREEDSID GENE 3121 DOWN	1/294	0.439041	1	1.74429	1.43583	PROS1
														E2F1 KD HUMAN GSE50588 CREEDSID GENE 2781 DOWN	1/294	0.439041	1	1.74429	1.43583	DTWD2
														REST SHRNA C2 HUMAN GSE90068 PBPA RNASEQ DOWN	1/294	0.439041	1	1.74429	1.43583	SOCS5
														YBX1 SIRNA BT549 HUMAN GSE79586 RNASEQ UP	1/295	0.440151	1	1.73837	1.42657	BSG
														SOX2 OE HUMAN GSE34920 CREEDSID GENE 1422 DOWN	1/295	0.440151	1	1.73837	1.42657	APOE
														PAX5 KD HUMAN GSE50588 CREEDSID GENE 2810 DOWN	1/295	0.440151	1	1.73837	1.42657	WDHD1
														EMX2 DEFICIENCY MOUSE GSE10216 CREEDSID GENE 634 UP	1/296	0.441259	1	1.7325	1.4174	ZADH2
														E2F1 KD HUMAN GSE50588 CREEDSID GENE 2781 UP	1/296	0.441259	1	1.7325	1.4174	LCLAT1
														FLI1 KD HUMAN GSE27524 CREEDSID GENE 1595 DOWN	1/296	0.441259	1	1.7325	1.4174	NUP58
														BHLHA15 KO MOUSE GSE34232 CREEDSID GENE 172 DOWN	1/296	0.441259	1	1.7325	1.4174	PI4K2B
														ETS1 OE HUMAN GSE21129 CREEDSID GENE 2153 UP	1/297	0.442365	1	1.72667	1.4083	BSG
														MYB KO MOUSE GSE19528 CREEDSID GENE 2197 DOWN	1/297	0.442365	1	1.72667	1.4083	SP3
														KLF15 DEFICIENCY MOUSE GSE7137 CREEDSID GENE 675 UP	1/298	0.443469	1	1.72087	1.39929	BSG
														AIRE KO MOUSE GSE2585 CREEDSID GENE 272 UP	1/298	0.443469	1	1.72087	1.39929	BSG
														ARX KO MOUSE GSE12609 CREEDSID GENE 27 DOWN	1/298	0.443469	1	1.72087	1.39929	CCP110
														HNF4A KO MOUSE GSE3124 CREEDSID GENE 200 DOWN	1/298	0.443469	1	1.72087	1.39929	BSG
														MYC KD HUMAN GSE57538 CREEDSID GENE 1754 DOWN	1/298	0.443469	1	1.72087	1.39929	POLD2
														CLOCK KD HUMAN GSE50588 CREEDSID GENE 2782 DOWN	1/298	0.443469	1	1.72087	1.39929	TMEM9
														YY1 KO MOUSE GSE39009 CREEDSID GENE 76 DOWN	1/298	0.443469	1	1.72087	1.39929	BSG
														TRPS1 MUTATION MOUSE GSE33766 CREEDSID GENE 621 DOWN	1/298	0.443469	1	1.72087	1.39929	BSG
														ARID2 SIRNA HEPG2 HUMAN GSE69567 RNASEQ DOWN	1/298	0.443469	1	1.72087	1.39929	BSG
														SOX2 OE HUMAN GSE34920 CREEDSID GENE 1422 UP	1/299	0.444571	1	1.71512	1.39035	FLOT2
														JUND KD HUMAN GSE50588 CREEDSID GENE 2812 UP	1/299	0.444571	1	1.71512	1.39035	FLOT2
														PCGF6 KD MOUSE GSE56126 CREEDSID GENE 1340 UP	1/299	0.444571	1	1.71512	1.39035	RNF217
														AHR MUT MOUSE GSE44715 CREEDSID GENE 1467 UP	1/299	0.444571	1	1.71512	1.39035	APOE
														NFE2L2 KO MOUSE GSE18344 CREEDSID GENE 2187 DOWN	1/299	0.444571	1	1.71512	1.39035	APOC1
														HIF1A KD HUMAN GSE54360 CREEDSID GENE 2881 DOWN	1/299	0.444571	1	1.71512	1.39035	BSG
														RARA ACTIVATION HUMAN GSE5679 CREEDSID GENE 2385 UP	1/300	0.44567	1	1.7094	1.3815	APOC1
														REST KD MOUSE GSE28141 CREEDSID GENE 1331 UP	1/300	0.44567	1	1.7094	1.3815	PPP1R11
														TFAP2C KD HUMAN GSE15481 CREEDSID GENE 2968 UP	1/300	0.44567	1	1.7094	1.3815	STX12
														FLI1 KD HUMAN GSE27524 CREEDSID GENE 1612 DOWN	1/300	0.44567	1	1.7094	1.3815	NUP58
														ESR1 KD HUMAN GSE27473 CREEDSID GENE 480 UP	1/301	0.446768	1	1.70372	1.37272	PROS1
														EPAS1 KD HUMAN GSE54360 CREEDSID GENE 2882 UP	1/301	0.446768	1	1.70372	1.37272	SKIL
														NFE2L1 KD HUMAN GSE50588 CREEDSID GENE 2804 UP	1/301	0.446768	1	1.70372	1.37272	BSG
														HES6 OE MOUSE GSE36433 CREEDSID GENE 1432 DOWN	1/301	0.446768	1	1.70372	1.37272	APOE
														MYC KD HUMAN GSE5823 CREEDSID GENE 139 DOWN	1/301	0.446768	1	1.70372	1.37272	PROS1
														FOXA1 OE HUMAN GSE49153 CREEDSID GENE 2965 UP	1/302	0.447863	1	1.69808	1.36401	KIF5B
														ARID2 SIRNA HEPG2 HUMAN GSE69567 RNASEQ UP	1/302	0.447863	1	1.69808	1.36401	APOE
														STAT3 SIRNA HCC1143 HUMAN GSE85579 RNASEQ UP	1/302	0.447863	1	1.69808	1.36401	KIF5B
														FOSL1 KO MOUSE GSE43695 CREEDSID GENE 2302 DOWN	1/302	0.447863	1	1.69808	1.36401	APOE
														FOXP3 ACTIVATION HUMAN GSE41087 CREEDSID GENE 1054 UP	1/303	0.448956	1	1.69248	1.35539	WDHD1
														HEY2 KO MOUSE GSE6526 CREEDSID GENE 1508 UP	1/303	0.448956	1	1.69248	1.35539	BSG
														RARA KD HUMAN GSE26298 CREEDSID GENE 69 DOWN	1/303	0.448956	1	1.69248	1.35539	TMEM9
														IRF8 KD HUMAN GSE50588 CREEDSID GENE 2826 DOWN	1/303	0.448956	1	1.69248	1.35539	ASNA1
														HEY2 KO MOUSE GSE6526 CREEDSID GENE 1509 DOWN	1/303	0.448956	1	1.69248	1.35539	BSG
														CEBPG KD HUMAN GSE50588 CREEDSID GENE 2784 UP	1/304	0.450047	1	1.68691	1.34683	ZMYM2
														FOSL1 KO MOUSE GSE43695 CREEDSID GENE 2301 UP	1/304	0.450047	1	1.68691	1.34683	APOE
														MECOM KD HUMAN GSE16238 CREEDSID GENE 2342 DOWN	1/304	0.450047	1	1.68691	1.34683	TMEM9
														XBP1 OE MOUSE GSE6980 CREEDSID GENE 1507 UP	1/305	0.451136	1	1.68138	1.33835	APOE
														ZNF148 KD HUMAN GSE31092 CREEDSID GENE 2162 UP	1/305	0.451136	1	1.68138	1.33835	KIF5B
														NCOA2 KO MOUSE GSE41558 CREEDSID GENE 3047 DOWN	1/305	0.451136	1	1.68138	1.33835	APOE
														DMRTA2 OE MOUSE GSE25179 CREEDSID GENE 2204 DOWN	1/305	0.451136	1	1.68138	1.33835	PROS1
														TAL1 KO MOUSE GSE46970 CREEDSID GENE 1447 UP	1/306	0.452223	1	1.67588	1.32995	COPE
														KLF5 KO MOUSE GSE43806 CREEDSID GENE 1427 UP	1/306	0.452223	1	1.67588	1.32995	SKIL
														REST SHRNA C2 HUMAN GSE90068 PBPA RNASEQ UP	1/306	0.452223	1	1.67588	1.32995	APOE
														HIVEP2 KO MOUSE GSE41307 CREEDSID GENE 3094 UP	1/307	0.453308	1	1.67043	1.32161	SKIL
														ARNTL2 KD HUMAN GSE50588 CREEDSID GENE 2785 UP	1/307	0.453308	1	1.67043	1.32161	NR1H2
														MYC KD HUMAN GSE5823 CREEDSID GENE 2226 DOWN	1/307	0.453308	1	1.67043	1.32161	SKIL
														SMAD3 KO MOUSE GSE28598 CREEDSID GENE 1159 DOWN	1/307	0.453308	1	1.67043	1.32161	TIGD2
														TFAP2C SIRNA HUMAN GSE15481 CREEDSID GENE 2893 UP	1/308	0.45439	1	1.665	1.31335	STX12
														IRF3 KD HUMAN GSE50588 CREEDSID GENE 2817 UP	1/308	0.45439	1	1.665	1.31335	PI4K2B
														PPARG OE MOUSE GSE2192 CREEDSID GENE 862 DOWN	1/308	0.45439	1	1.665	1.31335	BSG
														NFKB1 INACTIVATION HUMAN GSE20667 CREEDSID GENE 2575 UP	1/309	0.455471	1	1.65961	1.30516	KIF5B
														NFE2L2 KO MOUSE GSE867 CREEDSID GENE 726 UP	1/309	0.455471	1	1.65961	1.30516	BSG
														ELK1 KD HUMAN GSE34589 CREEDSID GENE 2863 DOWN	1/309	0.455471	1	1.65961	1.30516	TMEM9
														NANOG KD HUMAN GSE34904 CREEDSID GENE 1349 DOWN	1/309	0.455471	1	1.65961	1.30516	APOE
														ZNF658 KD HUMAN GSE59385 CREEDSID GENE 2924 UP	1/310	0.45655	1	1.65426	1.29704	FLOT2
														FOXF2 OE HUVEC HUMAN GSE79306 RNASEQ UP	1/311	0.457626	1	1.64894	1.28898	KIF5B
														SRF MUT MOUSE GSE1948 CREEDSID GENE 1400 DOWN	1/311	0.457626	1	1.64894	1.28898	POLD2
														FOXO1 KO MOUSE GSE40655 CREEDSID GENE 508 UP	1/312	0.4587	1	1.64366	1.281	GPSM2
														REST INHIBITION HUMAN GSE40695 CREEDSID GENE 1710 DOWN	1/312	0.4587	1	1.64366	1.281	PPP1R11
														PGR KO MOUSE GSE39920 CREEDSID GENE 3080 UP	1/313	0.459773	1	1.6384	1.27308	APOE
														PPARA KO MOUSE GSE6864 CREEDSID GENE 1373 UP	1/313	0.459773	1	1.6384	1.27308	BSG
														SALL4 KD HUMAN GSE35965 CREEDSID GENE 1408 DOWN	1/313	0.459773	1	1.6384	1.27308	WDHD1
														PITX2 KO MOUSE GSE50399 CREEDSID GENE 3060 DOWN	1/313	0.459773	1	1.6384	1.27308	ZADH2
														VAX2 KO MOUSE GSE19626 CREEDSID GENE 2370 DOWN	1/313	0.459773	1	1.6384	1.27308	APOC1
														SP1 KD HUMAN GSE37935 CREEDSID GENE 2219 DOWN	1/314	0.460843	1	1.63319	1.26523	LCLAT1
														PPARA KO MOUSE GSE6864 CREEDSID GENE 1372 DOWN	1/314	0.460843	1	1.63319	1.26523	BSG
														TCF12 KO MOUSE GSE27402 CREEDSID GENE 2168 UP	1/315	0.461911	1	1.628	1.25744	COPE
														NRL DEFICIENCY MOUSE GSE4051 CREEDSID GENE 262 DOWN	1/315	0.461911	1	1.628	1.25744	ZMYM6
														KLF5 KO MOUSE GSE9244 CREEDSID GENE 580 DOWN	1/315	0.461911	1	1.628	1.25744	APOE
														MYC KD HUMAN GSE22139 CREEDSID GENE 712 DOWN	1/316	0.462977	1	1.62285	1.24972	TOMM40
														FOXO3 KO MOUSE GSE18326 CREEDSID GENE 2698 DOWN	1/316	0.462977	1	1.62285	1.24972	APOE
														ZXDC DEPLETION HUMAN GSE45417 CREEDSID GENE 3044 DOWN	1/316	0.462977	1	1.62285	1.24972	APOC1
														MYC ACTIVATION MOUSE GSE4356 CREEDSID GENE 751 UP	1/317	0.464041	1	1.61773	1.24207	WDHD1
														MYBL1 KO MOUSE GSE28025 CREEDSID GENE 377 DOWN	1/317	0.464041	1	1.61773	1.24207	CCP110
														NEUROD1 KO MOUSE GSE35396 CREEDSID GENE 3091 DOWN	1/317	0.464041	1	1.61773	1.24207	PROS1
														NR2F2 KD HUMAN GSE33182 CREEDSID GENE 822 DOWN	1/318	0.465103	1	1.61264	1.23447	KIF5B
														TAL1 KD HUMAN GSE54075 CREEDSID GENE 2565 DOWN	1/319	0.466163	1	1.60759	1.22694	TMEM9
														TCF7 KO MOUSE GSE20754 CREEDSID GENE 3010 DOWN	1/319	0.466163	1	1.60759	1.22694	PPP1R11
														OTX2 KO MOUSE GSE27630 CREEDSID GENE 78 DOWN	1/319	0.466163	1	1.60759	1.22694	CCP110
														SATB2 OE BEAS2B HUMAN GSE75652 RNASEQ DOWN	1/319	0.466163	1	1.60759	1.22694	KIF5B
														GTF2B KD HUMAN GSE50588 CREEDSID GENE 2798 UP	1/320	0.467221	1	1.60256	1.21948	VPS25
														EHF SIRNA HBE HUMAN GSE85402 RNASEQ UP	1/320	0.467221	1	1.60256	1.21948	BSG
														MYOD1 MUT MOUSE GSE6487 CREEDSID GENE 1178 DOWN	1/320	0.467221	1	1.60256	1.21948	RNF217
														POU5F1 KD HUMAN GSE34904 CREEDSID GENE 1350 DOWN	1/320	0.467221	1	1.60256	1.21948	APOE
														ETS2 KD HUMAN GSE43459 CREEDSID GENE 34 UP	1/321	0.468276	1	1.59757	1.21207	DTWD2
														IRF5 KD HUMAN GSE50588 CREEDSID GENE 2801 UP	1/321	0.468276	1	1.59757	1.21207	LCLAT1
														NCOA3 KD MOUSE GSE50017 CREEDSID GENE 1711 DOWN	1/321	0.468276	1	1.59757	1.21207	LCLAT1
														E2F1 KD MOUSE GSE24594 CREEDSID GENE 473 DOWN	1/321	0.468276	1	1.59757	1.21207	BSG
														E2F1 MUT MOUSE GSE24594 CREEDSID GENE 1245 UP	1/322	0.46933	1	1.59261	1.20473	BSG
														IKZF3 KD HUMAN GSE50588 CREEDSID GENE 2818 UP	1/322	0.46933	1	1.59261	1.20473	FLOT2
														GATA6 KD H1 HUMAN GSE92581 RNASEQ UP	1/322	0.46933	1	1.59261	1.20473	SKIL
														ETS2 KD HUMAN GSE43459 CREEDSID GENE 156 DOWN	1/322	0.46933	1	1.59261	1.20473	DTWD2
														XPA KO HELA HUMAN GSE100855 RNASEQ DOWN	1/322	0.46933	1	1.59261	1.20473	COPE
														IRX5 KO MOUSE GSE38826 CREEDSID GENE 2744 UP	1/323	0.470382	1	1.58768	1.19744	LCLAT1
														ESR1 KO MOUSE GSE53812 CREEDSID GENE 2898 UP	1/323	0.470382	1	1.58768	1.19744	APOE
														ZFP42 KD MOUSE GSE9978 CREEDSID GENE 1335 UP	1/323	0.470382	1	1.58768	1.19744	ASNA1
														DLX4 OE HUMAN GSE21657 CREEDSID GENE 2160 DOWN	1/323	0.470382	1	1.58768	1.19744	PPP1R11
														FOXP3 DEFICIENCY MOUSE GSE35543 CREEDSID GENE 3037 DOWN	1/323	0.470382	1	1.58768	1.19744	LCLAT1
														IRF9 KD HUMAN GSE50588 CREEDSID GENE 2809 UP	1/324	0.471432	1	1.58278	1.19022	ASNA1
														PRRX1 SIRNA BT549 HUMAN GSE79586 RNASEQ UP	1/324	0.471432	1	1.58278	1.19022	GPSM2
														IRX6 SIRNA MDAMB231 HUMAN GSE79586 RNASEQ UP	1/325	0.472479	1	1.57791	1.18306	BSG
														DNMT1 KO MOUSE GSE31626 CREEDSID GENE 1236 DOWN	1/325	0.472479	1	1.57791	1.18306	FLOT2
														AIRE OE MOUSE GSE12073 CREEDSID GENE 1173 UP	1/326	0.473525	1	1.57307	1.17595	FLOT2
														SOX2 KO HUMAN GSE59234 CREEDSID GENE 2957 DOWN	1/326	0.473525	1	1.57307	1.17595	SKIL
														ONECUT2 KO MOUSE GSE57918 CREEDSID GENE 2797 DOWN	1/326	0.473525	1	1.57307	1.17595	BSG
														GFI1 KO MOUSE GSE20282 CREEDSID GENE 174 UP	1/327	0.474569	1	1.56826	1.1689	FLOT2
														CEBPA UNK HUMAN GSE33223 CREEDSID GENE 2097 UP	1/327	0.474569	1	1.56826	1.1689	STX12
														NFXL1 KD HUMAN GSE23674 CREEDSID GENE 2439 DOWN	1/327	0.474569	1	1.56826	1.1689	COMMD4
														MTF2 KD MOUSE GSE16364 CREEDSID GENE 1355 DOWN	1/327	0.474569	1	1.56826	1.1689	FLOT2
														KLF2 KD HUMAN GSE55667 CREEDSID GENE 2879 UP	1/328	0.47561	1	1.56348	1.16191	STX12
														HSF1 KD HUMAN GSE3697 CREEDSID GENE 779 UP	1/328	0.47561	1	1.56348	1.16191	LIN37
														EPAS1 KD HUVEC HUMAN GSE62974 RNASEQ UP	1/328	0.47561	1	1.56348	1.16191	STX12
														NEUROG1 OE HUMAN GSE18296 CREEDSID GENE 1426 DOWN	1/328	0.47561	1	1.56348	1.16191	PROS1
														EBF1 OE MOUSE GSE2192 CREEDSID GENE 857 DOWN	1/328	0.47561	1	1.56348	1.16191	LCLAT1
														YY1 KD HUMAN GSE50588 CREEDSID GENE 2802 DOWN	1/329	0.47665	1	1.55872	1.15497	ZMYM2
														PPARA OE MOUSE GSE3067 CREEDSID GENE 2436 DOWN	1/329	0.47665	1	1.55872	1.15497	APOE
														CEBPG KO MOUSE GSE47777 CREEDSID GENE 3104 UP	1/330	0.477687	1	1.554	1.14809	APOE
														TFAP2C KD HUMAN GSE15481 CREEDSID GENE 2964 DOWN	1/330	0.477687	1	1.554	1.14809	ASNA1
														HSF1 KD HUMAN GSE3697 CREEDSID GENE 783 DOWN	1/330	0.477687	1	1.554	1.14809	PROS1
														TP63 UNK HUMAN GSE20286 CREEDSID GENE 2452 DOWN	1/330	0.477687	1	1.554	1.14809	FLOT2
														SOX2 DEFICIENCY HUMAN GSE42937 CREEDSID GENE 349 DOWN	1/330	0.477687	1	1.554	1.14809	TMEM9
														PAX5 SIRNA MCF7 HUMAN GSE79586 RNASEQ UP	1/331	0.478723	1	1.54931	1.14127	BSG
														TFAP2C SIRNA HUMAN GSE15481 CREEDSID GENE 2892 DOWN	1/331	0.478723	1	1.54931	1.14127	ASNA1
														AFF4 SHRNA HELA HUMAN GSE69021 RNASEQ UP	1/332	0.479757	1	1.54464	1.1345	KIF5B
														NFKB2 KD HUMAN GSE50588 CREEDSID GENE 2806 UP	1/333	0.480788	1	1.54	1.12779	FLOT2
														ESRRB MUT MOUSE GSE8434 CREEDSID GENE 1047 DOWN	1/333	0.480788	1	1.54	1.12779	APOE
														FOXD4L6 SIRNA BT549 HUMAN GSE79586 RNASEQ UP	1/334	0.481818	1	1.53539	1.12113	BSG
														OVOL1 OE MDA HUMAN GSE51975 RNASEQ UP	1/335	0.482845	1	1.53081	1.11452	KIF5B
														FOXL2 OE HUMAN GSE39890 CREEDSID GENE 2735 UP	1/337	0.484895	1	1.52172	1.10146	ASNA1
														ETS2 KD HUMAN GSE43459 CREEDSID GENE 2888 DOWN	1/337	0.484895	1	1.52172	1.10146	DTWD2
														FOXL2 OE HUMAN GSE39890 CREEDSID GENE 2737 UP	1/338	0.485916	1	1.51722	1.09501	ASNA1
														TWIST1 OE MOUSE GSE50002 CREEDSID GENE 1075 UP	1/338	0.485916	1	1.51722	1.09501	ZMYM2
														ZNF589 SIRNA T47D HUMAN GSE79586 RNASEQ DOWN	1/338	0.485916	1	1.51722	1.09501	KIF5B
														HNF4G OE LNCAP HUMAN GSE85557 RNASEQ UP	1/339	0.486936	1	1.51274	1.08861	POLD2
														ELK1 KD HUMAN GSE34589 CREEDSID GENE 2865 DOWN	1/339	0.486936	1	1.51274	1.08861	TMEM9
														ZNF217 OE HUMAN GSE35511 CREEDSID GENE 1079 UP	1/341	0.48897	1	1.50387	1.07595	ASNA1
														ZNF217 OE HUMAN GSE35511 CREEDSID GENE 344 DOWN	1/341	0.48897	1	1.50387	1.07595	ASNA1
														MYC OE MOUSE GSE27159 CREEDSID GENE 1273 UP	1/342	0.489983	1	1.49948	1.0697	ASNA1
														POU1F1 OE HUMAN GSE64101 CREEDSID GENE 2931 UP	1/343	0.490995	1	1.4951	1.0635	COPE
														ASCL1 KO G523NS HUMAN GSE87615 RNASEQ UP	1/344	0.492005	1	1.49076	1.05734	BSG
														MYC SILENCING HUMAN GSE22139 CREEDSID GENE 1007 UP	1/346	0.494019	1	1.48214	1.04518	BSG
														ARID3A OE MOUSE GSE56853 CREEDSID GENE 1338 UP	1/346	0.494019	1	1.48214	1.04518	SKIL
														CREB1 KD MOUSE GSE17478 CREEDSID GENE 2158 UP	1/346	0.494019	1	1.48214	1.04518	SERTAD4
														HNF4A DEPLETION HUMAN GSE29084 CREEDSID GENE 118 UP	1/346	0.494019	1	1.48214	1.04518	TIGD2
														KLF10 SIRNA PANC1 HUMAN GSE90566 RNASEQ UP	1/346	0.494019	1	1.48214	1.04518	SKIL
														SOX4 KD HUMAN GSE4225 CREEDSID GENE 64 DOWN	1/346	0.494019	1	1.48214	1.04518	BSG
														HNF4A KD HUMAN GSE29084 CREEDSID GENE 577 DOWN	1/346	0.494019	1	1.48214	1.04518	TIGD2
														TFEB OE HUMAN GSE16267 CREEDSID GENE 2976 UP	1/348	0.496025	1	1.47362	1.0332	BSG
														MYC ACTIVATION MOUSE GSE4356 CREEDSID GENE 753 UP	1/349	0.497025	1	1.4694	1.02728	ASNA1
														NFE2L2 KO MOUSE GSE18344 CREEDSID GENE 965 DOWN	1/350	0.498023	1	1.4652	1.0214	SP3
														IRF9 OE HUMAN GSE50002 CREEDSID GENE 1663 DOWN	1/351	0.49902	1	1.46103	1.01557	ZMYM2
														DNMT1 KO MOUSE GSE27434 CREEDSID GENE 1052 UP	1/353	0.501007	1	1.45275	1.00405	PI4K2B
														EZH2 SHRNA HUVEC HUMAN GSE71164 RNASEQ DOWN	1/353	0.501007	1	1.45275	1.00405	SKIL
														BCL11B KO MOUSE GSE9330 CREEDSID GENE 28 UP	1/354	0.501997	1	1.44865	0.99835	SP3
														GATA3 OE HUMAN GSE24249 CREEDSID GENE 649 UP	1/355	0.502986	1	1.44456	0.992696	PROS1
														POU5F1 KD MOUSE GSE56853 CREEDSID GENE 1336 UP	1/355	0.502986	1	1.44456	0.992696	LCLAT1
														FOXP3 OE SW780 HUMAN GSE81157 RNASEQ UP	1/356	0.503972	1	1.44051	0.987084	KIF5B
														RUNX1 KO MOUSE GSE46970 CREEDSID GENE 1446 DOWN	1/357	0.504957	1	1.43647	0.981515	SP3
														REST SIRNA MDAMB231 HUMAN GSE63609 RNASEQ UP	1/358	0.50594	1	1.43246	0.975988	NUP58
														XBP1 KO MOUSE GSE52857 CREEDSID GENE 2765 DOWN	1/358	0.50594	1	1.43246	0.975988	RNF217
														AHR KO MOUSE GSE19411 CREEDSID GENE 1468 DOWN	1/358	0.50594	1	1.43246	0.975988	PROS1
														PPARG OE MOUSE GSE2192 CREEDSID GENE 863 UP	1/360	0.5079	1	1.4245	0.965058	BSG
														FOXP2 OE SHSY5Y HUMAN GSE100291 RNASEQ UP	1/360	0.5079	1	1.4245	0.965058	BSG
														HIF1A OE 786O HUMAN GSE67237 RNASEQ UP	1/363	0.510826	1	1.41273	0.948967	KIF5B
														NFKB1 INACTIVATION HUMAN GSE20667 CREEDSID GENE 2577 DOWN	1/363	0.510826	1	1.41273	0.948967	COMMD4
														SRF KO MOUSE GSE34545 CREEDSID GENE 2884 UP	1/367	0.514701	1	1.39733	0.928065	APOE
														WT1 OE HUMAN GSE5117 CREEDSID GENE 2720 UP	1/368	0.515665	1	1.39353	0.922935	KIF5B
														WT1 KO MOUSE GSE15325 CREEDSID GENE 2156 UP	1/369	0.516627	1	1.38976	0.917843	APOE
														HSF1 KD HUMAN GSE3697 CREEDSID GENE 777 DOWN	1/370	0.517587	1	1.386	0.912789	FLOT2
														PLAGL2 OE MOUSE GSE21143 CREEDSID GENE 2546 UP	1/372	0.519502	1	1.37855	0.90279	APOE
														LHX1 ABLATION MOUSE GSE4230 CREEDSID GENE 776 DOWN	1/373	0.520457	1	1.37485	0.897846	BSG
														SETDB1 KO MOUSE GSE28593 CREEDSID GENE 2205 UP	1/379	0.526147	1	1.35309	0.86892	RNF217
														RORA KO MOUSE GSE23736 CREEDSID GENE 1154 DOWN	1/382	0.528967	1	1.34246	0.85492	ZADH2
														MYC OE U2OS HUMAN GSE59819 RNASEQ DOWN	1/383	0.529903	1	1.33896	0.850319	POLD2
														MYC OE U2OS HUMAN GSE66789 RNASEQ DOWN	1/383	0.529903	1	1.33896	0.850319	POLD2
														ELF4 KO MOUSE GSE15324 CREEDSID GENE 2838 UP	1/384	0.530838	1	1.33547	0.845752	COMMD4
														MYC ACTIVATION MOUSE GSE4356 CREEDSID GENE 752 UP	1/385	0.53177	1	1.332	0.841217	WDHD1
														NR2C2 KD HUMAN GSE16219 CREEDSID GENE 2628 DOWN	1/385	0.53177	1	1.332	0.841217	KIF5B
														CHD1 KO 22RV1 HUMAN GSE84610 RNASEQ UP	1/387	0.533631	1	1.32512	0.832242	BSG
														PAX5 SIRNA T47D HUMAN GSE79586 RNASEQ DOWN	1/387	0.533631	1	1.32512	0.832242	WDHD1
														MBD2 KO MOUSE GSE48653 CREEDSID GENE 1051 UP	1/389	0.535484	1	1.3183	0.823393	APOE
														SOX11 DEPLETION HUMAN GSE34763 CREEDSID GENE 353 UP	1/390	0.536407	1	1.31492	0.819016	KIF5B
														FLI1 EWSFUSION EXPRESSION HUMAN GSE1822 CREEDSID GENE 1187 UP	1/392	0.538249	1	1.30822	0.810352	BSG
														NEUROD1 DEFICIENCY MOUSE GSE6030 CREEDSID GENE 639 DOWN	1/393	0.539168	1	1.30489	0.806065	NUP58
														OVOL2 OE PC3 HUMAN GSE48230 RNASEQ DOWN	1/393	0.539168	1	1.30489	0.806065	BSG
														MYC KD HUMAN GSE5823 CREEDSID GENE 2220 DOWN	1/394	0.540085	1	1.30157	0.801809	COMMD4
														PAX7 OE H9 HUMAN GSE98976 PROLIFMYOG RNASEQ UP	1/395	0.540999	1	1.29828	0.797581	KIF5B
														MYC OE U2OS HUMAN GSE66927 RNASEQ DOWN	1/398	0.543733	1	1.28849	0.785075	TMEM9
														PBRM1 OE CAKI2 HUMAN GSE76199 RNASEQ DOWN	1/398	0.543733	1	1.28849	0.785075	KIF5B
														NFE2L2 KNOCKOUT FEMALE MOUSE GSE867 CREEDSID GENE 1363 UP	1/399	0.544641	1	1.28526	0.780963	BSG
														MYC HYPERACTIVE HMEC HUMAN GSE66182 RNASEQ DOWN	1/399	0.544641	1	1.28526	0.780963	GPSM2
														POU5F1 KD HUMAN GSE21135 CREEDSID GENE 1328 UP	1/400	0.545547	1	1.28205	0.77688	SERTAD4
														NFE2L2 KD HUMAN GSE38332 CREEDSID GENE 2212 UP	1/403	0.548255	1	1.27251	0.764797	PROS1
														SP140 KD PBMC HUMAN GSE83381 RNASEQ DOWN	1/403	0.548255	1	1.27251	0.764797	KIF5B
														PGR SIRNA HESC HUMAN GSE94036 RNASEQ DOWN	1/406	0.550947	1	1.2631	0.752959	SOCS5
														SP3 KD HUMAN GSE7102 CREEDSID GENE 1548 DOWN	1/407	0.55184	1	1.26	0.749066	SP3
														U2AF1 OE CFUG HUMAN GSE94153 RNASEQ UP	1/410	0.554511	1	1.25078	0.737546	APOC1
														GATA2 SIRNA LNCAP HUMAN GSE38393 RNASEQ UP	1/411	0.555398	1	1.24774	0.733758	BSG
														KLF9 OE GBM1A HUMAN GSE62212 RNASEQ UP	1/411	0.555398	1	1.24774	0.733758	TOMM40
														TCF4 DELETION MOUSE GSE12505 CREEDSID GENE 2866 UP	1/413	0.557167	1	1.2417	0.726256	APOE
														ETS1 SHRNA DU145 HUMAN GSE59020 RNASEQ UP	1/414	0.558049	1	1.2387	0.722544	TMEM9
														BHLHA15 KO MOUSE GSE3644 CREEDSID GENE 785 UP	1/416	0.559807	1	1.23274	0.715192	COPE
														BCL6 KO MOUSE GSE40493 CREEDSID GENE 2772 UP	1/416	0.559807	1	1.23274	0.715192	PROS1
														AFF1 SHRNA HELA HUMAN GSE69021 RNASEQ UP	1/419	0.562432	1	1.22392	0.704346	KIF5B
														NFE2L2 KO MOUSE GSE18344 CREEDSID GENE 1259 DOWN	1/419	0.562432	1	1.22392	0.704346	FLOT2
														YBX1 SIRNA MDAMB231 HUMAN GSE79586 RNASEQ UP	1/420	0.563303	1	1.221	0.700778	BSG
														HSF1 KD HUMAN GSE3697 CREEDSID GENE 781 DOWN	1/422	0.565041	1	1.21521	0.693714	PROS1
														ELF3 KO CFPAC1 HUMAN GSE64558 RNASEQ UP	1/428	0.570215	1	1.19818	0.673068	KIF5B
														NR4A2 OE HUMAN GSE58475 CREEDSID GENE 1431 DOWN	1/435	0.576175	1	1.1789	0.649979	KIF5B
														TAL1 KD JURKAT HUMAN GSE72299 RNASEQ UP	1/440	0.580382	1	1.1655	0.634112	BSG
														ARX SIRNA BCD HUMAN GSE73433 RNASEQ DOWN	1/442	0.582054	1	1.16023	0.627906	BSG
														MYB OE HUMAN GSE2815 CREEDSID GENE 941 UP	1/445	0.584549	1	1.15241	0.618743	BSG
														ZIC3 OE HUVEC HUMAN GSE79306 RNASEQ DOWN	1/447	0.586205	1	1.14725	0.61273	BSG
														TSHZ3 SIRNA T47D HUMAN GSE79586 RNASEQ UP	1/458	0.595196	1	1.1197	0.58097	KIF5B
														YY2 KD HUMAN GSE14964 CREEDSID GENE 2081 DOWN	1/458	0.595196	1	1.1197	0.58097	BSG
														FOXQ1 OE HUVEC HUMAN GSE79306 RNASEQ DOWN	1/458	0.595196	1	1.1197	0.58097	FLOT2
														SETDB1 KD THP1 HUMAN GSE103409 SGRNA9DAY4 RNASEQ UP	1/460	0.59681	1	1.11483	0.575425	KIF5B
														TP53 MUTATION HUMAN GSE27157 CREEDSID GENE 3046 DOWN	1/460	0.59681	1	1.11483	0.575425	KIF5B
														MYB OE HUMAN GSE2815 CREEDSID GENE 1740 UP	1/468	0.603204	1	1.09577	0.553911	BSG
														PBX3 OE SMMC7721 HUMAN GSE71261 RNASEQ DOWN	1/468	0.603204	1	1.09577	0.553911	BSG
														EZH1 SHRNA PROE HUMAN GSE59089 RNASEQ UP	1/470	0.604787	1	1.09111	0.548694	COPE
														SETDB1 KD THP1 HUMAN GSE103409 SGRNA9DAY7 RNASEQ UP	1/478	0.611058	1	1.07285	0.528444	COPE
														E2F1 SHRNA NKI HUMAN GSE95304 RNASEQ UP	1/482	0.614157	1	1.06394	0.518677	BSG
														ZMAT4 SIRNA MCF7 HUMAN GSE79586 RNASEQ UP	1/483	0.614928	1	1.06174	0.516271	KIF5B
														SETDB1 KD THP1 HUMAN GSE103409 SGRNA6DAY7 RNASEQ UP	1/493	0.622556	1	1.0402	0.492976	TOMM40
														ZNF253 SIRNA T47D HUMAN GSE79586 RNASEQ UP	1/503	0.630036	1	1.01952	0.470998	KIF5B
														GATA2 OE HESC HUMAN GSE57395 RNASEQ UP	1/505	0.631515	1	1.01549	0.466752	BSG
														GATA4 OE A549 HUMAN GSE85001 RNASEQ DOWN	1/509	0.634455	1	1.00751	0.458404	BSG
														SOX5 OE FETALCORTEX HUMAN GSE89057 RNASEQ UP	1/511	0.635916	1	1.00356	0.454301	KIF5B
														TP63 SIRNA KYSE70 HUMAN GSE47058 RNASEQ UP	1/520	0.642422	1	0.986193	0.4364	BSG
														ZEB1 SIRNA CORNEA HUMAN GSE90489 RNASEQ UP	1/528	0.648111	1	0.971251	0.421226	BSG
														U2AF1 OE BFUE HUMAN GSE94153 RNASEQ DOWN	1/535	0.653015	1	0.958543	0.408488	ASNA1
														FOXQ1 OE SKMEL147 HUMAN GSE103071 RNASEQ UP	1/538	0.655097	1	0.953198	0.403176	KIF5B
														HOXA11 SIRNA T47D HUMAN GSE79586 RNASEQ UP	1/542	0.657853	1	0.946163	0.396228	KIF5B

## Sheet: Ligands
39-gene SNAI pathway interference signature	Term	Overlap	P-value	Odds Ratio	Combined Score	Genes	Ligand Perturbations from GEO down					Term	Overlap	P-value	Odds Ratio	Combined Score	Genes	Ligand Perturbations from GEO up
	estradiol human MCF7cells GSE33287 ligand:82	3/289	0.0186003	5.3234	21.2115	GPSM2;TIGD2;CCP110						insulin-like growth factor-I (IGF-I) human MCF-7 cells GDS3484 ligand:14	4/288	0.00232954	7.12251	43.1772	BARD1;KIF5B;BSG;POLD2
	estradiol human MCF-7 cells GDS4052 ligand:264	3/290	0.0187697	5.30504	21.0902	BARD1;LIN37;SOCS5						estrogen human MCF-7 cells GSE11324 ligand:91	4/461	0.01212	4.44964	19.6358	BARD1;WDHD1;KIF5B;ZBTB41
	estrogen mouse beta null aorta GDS3064 ligand:27	3/291	0.01894	5.28681	20.97	GPSM2;SERTAD4;APOC1						Interleukin-1 beta mouse embryonic fibroblasts from IRAK-4 kinase deficient mutants GDS2641 ligand:59	3/269	0.0153921	5.71919	23.8713	SERTAD4;PROS1;SKIL
	interleukin-1 rat chondrocyte GDS2472 ligand:228	3/338	0.0279246	4.55166	16.287	PROS1;BSG;COPE						Interleukin-6 mouse macrophage GSE411 ligand:232	3/275	0.0163184	5.59441	23.0235	STX12;ASNA1;APOE
	progesterone rat ovary GDS2783 ligand:275	2/168	0.0424335	6.10501	19.2907	APOC1;APOE						testosterone mouse bed nucleus of the stria terminalis/preoptic area GSE49986 ligand:282	3/300	0.0205119	5.12821	19.932	NABP2;APOE;VPS25
	17beta-estradiol human MCF-7 cells GSE8597 ligand:258	2/198	0.0568971	5.18001	14.8485	FLOT2;TMEM9						testosterone human MCF-7aro cells GSE10911 ligand:160	3/304	0.0212331	5.06073	19.4949	BARD1;GPSM2;PROS1
	17beta-estradiol mouse uterus GSE38800 ligand:125	2/201	0.0584272	5.10269	14.4915	ZADH2;APOE						17beta-estradiol mouse thymus GSE2889 ligand:155	3/307	0.0217831	5.01128	19.1762	BSG;SP3;APOE
	17beta-estradiol mouse bone marrow (BM) c-kit+ stem cells (SCs) GDS3816 ligand:28	2/212	0.0641593	4.83793	13.2868	ZMYM6;CCP110						17beta-estradiol human U2OS osteosarcoma cell line GDS1094 ligand:44	3/321	0.0244532	4.79272	17.7857	PPP1R11;BSG;COPE
	calcitriol human RWPE1 prostate epithelial cell line GDS3761 ligand:192	2/219	0.067903	4.68329	12.5965	GPSM2;SERTAD4						CHEBI:60311 human Kidney GDS3945 ligand:170	3/322	0.0246505	4.77783	17.6921	TIGD2;APOC1;APOE
	17beta-estradiol mouse uterus GSE38800 ligand:121	2/228	0.0728211	4.49843	11.7848	ZADH2;APOE						insulin-like growth factor I (IGF-1) human MCF-7 cells GSE26834 ligand:138	3/343	0.0289934	4.48531	15.8811	BARD1;GPSM2;NABP2
	Interleukin-1B human myometrium GSE68171 ligand:241	2/238	0.0784178	4.30942	10.9705	TIGD2;MIOS						Interleukin-1 beta mouse embryonic fibroblasts from IRAK-4 kinase deficient mutants GDS2641 ligand:60	3/351	0.0307485	4.38308	15.2615	SERTAD4;SKIL;ZBTB41
	Anti-Mullerian hormone rat ovary GDS3199 ligand:249	2/243	0.0812663	4.22074	10.5942	BSG;APOE						17beta-estradiol mouse thymus GSE2889 ligand:156	3/353	0.0311959	4.35825	15.1121	BSG;SP3;APOE
	17beta-estradiol mouse stomach GSE29715 ligand:128	2/263	0.0929738	3.89978	9.26367	BSG;APOE						estradiol human endometrial cancer cells GSE56946 ligand:217	3/364	0.0337185	4.22654	14.3268	FASTK;VPS25;COMMD4
	triiodothyronine (T3) human HepG2 cells GDS3945 ligand:68	2/268	0.095975	3.82702	8.96926	ARL5B;KIF5B						estradiol human MCF-7 cells GSE46924 ligand:163	3/394	0.0411252	3.90472	12.4605	BARD1;GPSM2;WDHD1
	estradiol human MCF-7 cells GDS4052 ligand:267	2/269	0.0965786	3.81279	8.91201	LIN37;NR1H2						17beta-estradiol human MCF-7 cells GSE8597 ligand:259	3/397	0.0419079	3.87522	12.2933	BARD1;WDHD1;POLD2
	estrogen mouse right lung from ovariectomized animals GDS960 ligand:52	2/271	0.0977891	3.78465	8.7991	NR1H2;APOE						17beta-estradiol mouse thymus GDS1275 ligand:272	2/169	0.0428897	6.06888	19.1117	SP3;APOE
	triiodothyronine (T3) human HepG2 cells GDS3945 ligand:66	2/280	0.103291	3.663	8.31578	KIF5B;BSG						Interleukin-1 beta mouse embryonic fibroblasts GDS2641 ligand:57	2/208	0.0620532	4.93097	13.7069	SERTAD4;SKIL
	progesterone mouse uterus GSE31406 ligand:162	2/282	0.104525	3.63702	8.2136	PROS1;SP3						testosterone mouse liver GSE13388 ligand:159	2/235	0.0767246	4.36443	11.2058	APOE;COPE
	triiodothyronine (T3) human HepG2 cells GDS3945 ligand:71	2/284	0.105763	3.61141	8.11323	BSG;FLOT2						17beta-estradiol human MCF-7 cells GSE5840 ligand:85	2/276	0.100835	3.71609	8.52572	KIF5B;ASNA1
	Interleukin-6 mouse macrophage GSE411 ligand:230	2/290	0.109503	3.53669	7.82248	BSG;APOE						testosterone mouse prostate (following castration) GDS2562 ligand:54	2/278	0.102061	3.68936	8.41981	BSG;COPE
	17beta-estradiol mouse uterus GDS1058 ligand:36	2/293	0.111386	3.50048	7.6827	POLD2;APOE						insulin-like growth factor-I (IGF-I) human MCF-7 cells GDS3484 ligand:13	2/280	0.103291	3.663	8.31578	TOMM40;POLD2
	estrogen mouse aorta GDS3064 ligand:25	2/311	0.122862	3.29788	6.91464	SERTAD4;APOC1						estradiol mouse BAL cells GSE52649 ligand:95	2/282	0.104525	3.63702	8.2136	PROS1;COPE
	17beta-estradiol mouse ovarian cancer cells GSE45271 ligand:94	2/311	0.122862	3.29788	6.91464	SERTAD4;APOE						Progesterone mouse Uterus tissue after 14 days after ovariectomy (6hrs after injection) GDS186 ligand:55	2/286	0.107006	3.58616	8.01461	STX12;KIF5B
	17beta-estradiol mouse uterus GDS1058 ligand:31	2/329	0.134619	3.11745	6.25145	BSG;APOE						testosterone mouse brain striatum GSE49986 ligand:284	2/286	0.107006	3.58616	8.01461	ZADH2;APOC1
	growth hormone mouse 3T3-F442A adipocytes GDS1489 ligand:11	2/354	0.151354	2.89729	5.47048	SP3;APOC1						interleukin-6 human prostate fibroblasts GSE68164 ligand:238	2/295	0.112646	3.47675	7.5915	GPSM2;PROS1
	estradiol human MCF-7 breast cancer cells GDS3105 ligand:38	2/371	0.162967	2.76453	5.01544	TIGD2;ZBTB41						estrogen mouse left lung from ovariectomized animals GDS960 ligand:51	2/298	0.114544	3.44175	7.45758	SP3;APOE
	estrogen mouse lungs from ovariectomized animals GDS960 ligand:49	2/397	0.181033	2.58348	4.41537	BSG;SP3						progesterone mouse uterine horn GDS187 ligand:47	2/299	0.115178	3.43024	7.41369	STX12;TOMM40
	growth hormone mouse 3T3-F442A adipocytes GDS1489 ligand:10	2/404	0.185951	2.53872	4.27081	BSG;POLD2						triiodothyronine (T3) human HepG2 cells GDS3945 ligand:67	2/300	0.115813	3.4188	7.37017	APOC1;APOE
	estrogen mouse alpha null aorta GDS3064 ligand:26	2/481	0.241099	2.13231	3.03331	TOMM40;APOC1						triiodothyronine (T3) human HepG2 cells GDS3945 ligand:70	2/303	0.117725	3.38495	7.24178	TIGD2;APOC1
	interleukin-1&Icirc;&sup2; human fibroblast GDS4539 ligand:208	1/155	0.26193	3.30852	4.43235	ZADH2						testosterone mouse submandibular glands from BALB/c females GDS1833 ligand:53	2/306	0.119645	3.35177	7.11657	BSG;APOE
	17beta-estradiol mouse uterus GSE38800 ligand:123	1/184	0.302885	2.78707	3.32888	ZADH2						Interleukin-6 mouse macrophage GSE411 ligand:230	2/310	0.122217	3.30852	6.95437	STX12;COPE
	17beta-estradiol mouse uterus GSE38800 ligand:122	1/200	0.324524	2.5641	2.88563	APOE						interleukin-2 mouse Cytotoxic T cell line GDS3222 ligand:207	2/317	0.126752	3.23546	6.68293	BSG;SKIL
	17beta-estradiol mouse uterus GSE38800 ligand:124	1/205	0.331151	2.50156	2.76468	APOE						estradiol mouse urogenital sinus mesenchymal cells GSE16854 ligand:152	2/317	0.126752	3.23546	6.68293	BSG;COPE
	estradiol mouse uterus GSE23072 ligand:75	1/206	0.332468	2.48942	2.74138	ZADH2						triiodothyronine (T3) human HepG2 cells GDS3945 ligand:66	2/320	0.128708	3.20513	6.57119	APOC1;APOE
	estradiol (E2) mouse uterine tissue GSE61921 ligand:289	1/208	0.335096	2.46548	2.69561	APOE						progesterone mouse uterine horn GDS187 ligand:48	2/322	0.130016	3.18522	6.49817	STX12;KIF5B
	estradiol mouse mammary cells GSE46116 ligand:117	1/210	0.337714	2.442	2.65093	SOCS5						estrogen human human epithelial ovarian cancer (EOC) cells GDS4066 ligand:64	2/325	0.131984	3.15582	6.39077	WDHD1;PROS1
	17beta-estradiol rat ischemic cerebral cortex GDS2311 ligand:263	1/215	0.344215	2.38521	2.5438	BSG						Interleukin 1&Icirc;&sup2; rat insulinoma cell line GDS4332 ligand:182	2/325	0.131984	3.15582	6.39077	PPP1R11;SKIL
	17beta-estradiol mouse uterus GSE38800 ligand:120	1/217	0.346798	2.36323	2.50269	APOE						estradiol human breast epithelial cells GSE23500 ligand:130	2/331	0.135941	3.09861	6.18339	TOMM40;FLOT2
	leptin mouse liver GDS3653 ligand:276	1/218	0.348085	2.35239	2.48249	APOC1						TGF-beta human A549 epithelial cells GDS3710 ligand:247	2/331	0.135941	3.09861	6.18339	SERTAD4;SKIL
	17beta-estradiol mouse uterus GDS1058 ligand:32	1/220	0.350653	2.331	2.44279	APOE						triiodothyronine (T3) human HepG2 cells GDS3945 ligand:68	2/332	0.136603	3.08928	6.14975	APOC1;APOE
	neuromedin U mouse type-2 Th cell line D10.G4.1 GDS882 ligand:19	1/221	0.351934	2.32045	2.42328	POLD2						estradiol human MCF-7 cells GSE26834 ligand:137	2/332	0.136603	3.08928	6.14975	GPSM2;WDHD1
	estradiol mouse uterus GSE24525 ligand:140	1/225	0.35703	2.2792	2.34743	APOE						estradiol mouse hematopoietic stem cells (HSCs) GSE52711 ligand:96	2/333	0.137266	3.08	6.11637	WDHD1;COPE
	estradiol mouse uterus GSE56423 ligand:92	1/226	0.358298	2.26912	2.329	APOE						estradiol mouse mammary gland GSE48884 ligand:116	2/339	0.14126	3.02549	5.92135	RNF217;APOC1
	Calcitriol mouse Spinal cord tissue GDS510 ligand:167	1/227	0.359564	2.25912	2.31077	BSG						Thyroid hormone mouse Cerebellar neuronal cell GDS4484 ligand:169	2/350	0.148647	2.9304	5.58587	BSG;SP3
	EPO mouse Erythroid progenitor cell GDS927 ligand:166	1/232	0.365856	2.21043	2.22263	BSG						TGF-beta human A549 epithelial cells GDS3710 ligand:248	2/352	0.149999	2.91375	5.52776	SERTAD4;SKIL
	17beta-estradiol mouse uterus GDS1058 ligand:35	1/234	0.368356	2.19154	2.18871	APOE						interleukin-2 mouse Cytotoxic T cell line GDS3222 ligand:211	2/355	0.152032	2.88913	5.44215	KIF5B;BSG
	17beta-estradiol mouse uterus GDS1058 ligand:37	1/237	0.372087	2.1638	2.13919	POLD2						triiodothyronine (T3) human HepG2 cells GDS3945 ligand:65	2/362	0.156797	2.83326	5.24948	APOC1;APOE
	transforming growth factor-beta human fibroblasts GDS4574 ligand:18	1/238	0.373326	2.15471	2.12304	SOCS5						17beta-estradiol mouse uterus GDS1058 ligand:37	2/363	0.15748	2.82546	5.22273	BSG;APOE
	estradiol human MCF-7 cells GDS4052 ligand:268	1/242	0.378259	2.11909	2.06013	KIF5B						Calcitriol mouse Spinal cord tissue GDS510 ligand:167	2/373	0.164344	2.74971	4.96541	WDHD1;NR1H2
	estradiol mouse uterus GSE23072 ligand:76	1/242	0.378259	2.11909	2.06013	APOE						calcium(2+) mouse blastocyst GDS3293 ligand:281	2/377	0.167105	2.72053	4.86739	FLOT2;SKIL
	estradiol human endothelial cells GDS3600 ligand:30	1/246	0.383154	2.08464	1.99983	KIF5B						TGF-beta human A549 epithelial cells GDS3710 ligand:251	2/379	0.168489	2.70618	4.81939	SERTAD4;SKIL
	17beta-estradiol human MCF-7 cells GSE5840 ligand:84	1/247	0.384372	2.0762	1.98515	KIF5B						17beta-estradiol mouse bone marrow (BM) c-kit+ stem cells (SCs) GDS3816 ligand:28	2/388	0.174741	2.6434	4.61129	ARL5B;SKIL
	Insulin mouse Kidney GDS4839 ligand:164	1/256	0.395227	2.00321	1.85956	LCLAT1						estradiol mouse mammary cells GSE46116 ligand:117	2/390	0.176136	2.62985	4.56673	CCP110;SKIL
	estradiol mouse uterus GSE23241 ligand:149	1/258	0.397614	1.98768	1.83318	APOE						TGF-beta human A549 epithelial cells GDS3710 ligand:250	2/390	0.176136	2.62985	4.56673	SERTAD4;SKIL
	3beta-Adiol(17beta-diol) human MCF7cells GSE33287 ligand:80	1/260	0.399992	1.97239	1.80732	TIGD2						17beta-estradiol mouse uterus GSE38800 ligand:123	2/416	0.194429	2.46548	4.03769	KIF5B;APOE
	estriol mouse uterus GSE23241 ligand:150	1/261	0.401177	1.96483	1.79458	ZADH2						interleukin-2 mouse Cytotoxic T cell line GDS3222 ligand:216	2/418	0.195847	2.45369	4.00054	BSG;COPE
	interleukin-12 human PBMC peripheral blood mononuclear cells GDS3498 ligand:197	1/262	0.40236	1.95733	1.78197	KIF5B						estradiol mouse mammary gland GSE48884 ligand:115	2/442	0.212969	2.32045	3.58883	GPSM2;SERTAD4
	Interleukin 1&Icirc;&sup2; rat insulinoma cell line (Pdx1 overexpression) GDS4332 ligand:202	1/265	0.405896	1.93517	1.74486	BSG						17beta-estradiol mouse bone marrow-derived CD44+ stromal cells (StroCs) GDS3816 ligand:29	2/453	0.220871	2.26411	3.4192	ARL5B;SKIL
	fibroblast growth factor 2 (FGF2) human embryonic fibroblast GDS2422 ligand:9	1/265	0.405896	1.93517	1.74486	TMEM9						interferon-&Icirc;&plusmn; human hepatocyte GDS4390 ligand:179	2/488	0.246175	2.10172	2.94601	BARD1;ARL5B
	17beta-estradiol mouse uterus GDS1058 ligand:33	1/266	0.40707	1.9279	1.73273	APOE						estrogen human MCF-7 cells GSE11324 ligand:90	2/508	0.260704	2.01898	2.71425	KIF5B;ZBTB41
	interleukin-17A human keratinocyte GDS4601 ligand:185	1/267	0.408242	1.92068	1.72072	APOE						estradiol mouse uterus GSE23072 ligand:78	1/158	0.266273	3.2457	4.29482	APOE
	estradiol mouse hematopoietic stem cells (HSCs) GSE52711 ligand:96	1/267	0.408242	1.92068	1.72072	APOE						estrogen human MCF-7 cells GSE11324 ligand:89	2/529	0.275982	1.93883	2.49609	KIF5B;ZBTB41
	estradiol human MCF-7 cells GSE26834 ligand:137	1/268	0.409412	1.91351	1.70883	MIOS						17beta-estradiol mouse thymus GDS1275 ligand:273	1/167	0.279153	3.07078	3.9183	APOE
	estradiol human breast epithelial cells GSE23500 ligand:130	1/269	0.410579	1.9064	1.69705	BSG						estradiol mouse uterus GSE23072 ligand:77	1/181	0.298753	2.83326	3.42297	APOE
	estradiol human endometrial cancer cells GSE56946 ligand:222	1/269	0.410579	1.9064	1.69705	FASTK						growth hormone mouse 3T3-F442A adipocytes GDS1489 ligand:10	1/196	0.319176	2.61643	2.988	SP3
	interleukin 28B human hepatocyte GDS4390 ligand:183	1/271	0.412907	1.89233	1.67383	ZBTB41						estrogen mouse lungs from ovariectomized animals GDS960 ligand:49	1/203	0.328507	2.52621	2.81217	APOE
	17beta-estradiol mouse uterus GDS1058 ligand:34	1/272	0.414067	1.88537	1.66238	APOE						estradiol human endometrial cancer cells GSE56946 ligand:226	1/213	0.341622	2.40761	2.58589	COMMD4
	estradiol (E2) mouse uterine tissue GSE61921 ligand:288	1/272	0.414067	1.88537	1.66238	ZADH2						estrogen mouse right lung from ovariectomized animals GDS960 ligand:50	1/216	0.345508	2.37417	2.52313	BSG
	Interleukin 1&Icirc;&sup2; rat insulinoma cell line (Pdx1 overexpression) GDS4332 ligand:194	1/274	0.416382	1.87161	1.63981	GPSM2						17beta-estradiol mouse mammary gland GSE6931 ligand:87	1/229	0.362088	2.23939	2.27493	APOE
	Interleukin-13 (IL-13) human airway epithelial cells (AECs) GDS4981 ligand:72	1/274	0.416382	1.87161	1.63981	PROS1						estradiol human endometrial cancer cells GSE56946 ligand:220	1/231	0.364602	2.22	2.23987	FASTK
	17beta-estradiol mouse prostate gland GSE36630 ligand:126	1/274	0.416382	1.87161	1.63981	APOE						interleukin-2 mouse Cytotoxic T cell line GDS3222 ligand:203	1/242	0.378259	2.11909	2.06013	BSG
	Interleukin 1&Icirc;&sup2; rat insulinoma cell line GDS4332 ligand:186	1/275	0.417535	1.8648	1.62869	BSG						morphogenetic protein 4 (BMP-4) mouse C3H10T1/2 (10T1/2) stem cells committed to the adipocyte lineage GDS3025 ligand:8	1/244	0.380711	2.10172	2.02966	SERTAD4
	Interleukin 1&Icirc;&sup2; rat insulinoma cell line GDS4332 ligand:182	1/275	0.417535	1.8648	1.62869	BSG						Interleukin-1 beta mouse embryonic fibroblasts GDS2641 ligand:58	1/246	0.383154	2.08464	1.99983	SKIL
	aldosterone mouse inner medullary collecting duct cell line mIMCD-3 GDS345 ligand:279	1/276	0.418687	1.85805	1.61767	BSG						leptin mouse gallbladder GDS1509 ligand:278	1/247	0.384372	2.0762	1.98515	APOE
	17beta-estradiol mouse uterus GSE6931 ligand:86	1/276	0.418687	1.85805	1.61767	APOE						estradiol mouse uterus GSE56423 ligand:93	1/249	0.3868	2.05952	1.95623	APOE
	Interleukin-1 human epidermal keratinocyte GDS3011 ligand:227	1/277	0.419837	1.85134	1.60676	COPE						interleukin-1 rat chondrocyte GDS2472 ligand:228	1/262	0.40236	1.95733	1.78197	SKIL
	interferon-&Icirc;&plusmn; human hepatocyte GDS4390 ligand:181	1/277	0.419837	1.85134	1.60676	PI4K2B						insulin-like growth factor I (IGF-I) human MCF-7 cells GSE26834 ligand:136	1/263	0.403541	1.94989	1.76948	TOMM40
	leptin mouse liver GDS3653 ligand:277	1/277	0.419837	1.85134	1.60676	APOC1						Interleukin-6 mouse macrophage (SOCS3 KO) GSE411 ligand:234	1/265	0.405896	1.93517	1.74486	STX12
	Interleukin 1&Icirc;&sup2; rat insulinoma cell line GDS4332 ligand:191	1/277	0.419837	1.85134	1.60676	BSG						17beta-estradiol mouse uterus GSE1839 ligand:157	1/269	0.410579	1.9064	1.69705	BSG
	progesterone mouse uterine horn GDS187 ligand:48	1/278	0.420984	1.84468	1.59594	FLOT2						Interleukin-21 mouse CD8+ T cells GDS1030 ligand:231	1/270	0.411744	1.89934	1.68538	FLOT2
	CHEBI:60311 human Kidney GDS3945 ligand:170	1/278	0.420984	1.84468	1.59594	KIF5B						growth hormone mouse 3T3-F442A adipocytes GDS1489 ligand:12	1/278	0.420984	1.84468	1.59594	BSG
	17beta-estradiol human U2OS osteosarcoma cell line GDS1094 ligand:46	1/283	0.426687	1.81209	1.54336	BSG						estradiol mouse hematopoietic stem cells (HSCs) GSE52711 ligand:97	1/280	0.423272	1.8315	1.57462	WDHD1
	estradiol mouse urogenital sinus mesenchymal cells GSE16854 ligand:152	1/283	0.426687	1.81209	1.54336	APOE						Interleukin-8 (IL-8) human immature dendritic cells GDS4567 ligand:74	1/285	0.428953	1.79937	1.523	APOC1
	Interleukin-6 mouse macrophage (SOCS3 KO) GSE411 ligand:233	1/284	0.427821	1.80571	1.53314	APOE						testosterone mouse stria terminalis/preoptic area GSE49986 ligand:283	1/287	0.43121	1.78683	1.50301	SERTAD4
	estriol mouse uterus GSE23241 ligand:151	1/285	0.428953	1.79937	1.523	APOE						interleukin-10 human PBMC GDS4551 ligand:141	1/298	0.443469	1.72087	1.39929	STX12
	interleukin-15 human PBMC GSE59184 ligand:145	1/289	0.433458	1.77447	1.48338	APOC1						interleukin-10 human PBMC GSE59184 ligand:143	1/298	0.443469	1.72087	1.39929	STX12
	3beta-Adiol(17beta-diol) human MCF7cells GSE33287 ligand:79	1/289	0.433458	1.77447	1.48338	TIGD2						transforming growth factor-beta human Hepatocellular carcinoma Huh-7 cell line GDS4269 ligand:17	1/298	0.443469	1.72087	1.39929	APOE
	Interleukin 1&Icirc;&sup2; rat insulinoma cell line (Pdx1 overexpression) GDS4332 ligand:206	1/290	0.434579	1.76835	1.4737	BSG						TGF-beta1 human IOSE - immortalized ovarian surface epithelial cell line GDS2975 ligand:257	1/303	0.448956	1.69248	1.35539	SKIL
	estradiol human MCF-7 cells GSE26834 ligand:135	1/290	0.434579	1.76835	1.4737	MIOS						estradiol human MCF-7 breast cancer cells GDS3283 ligand:42	1/304	0.450047	1.68691	1.34683	NR1H2
	Interleukin 1&Icirc;&sup2; rat insulinoma cell line (Pdx1 overexpression) GDS4332 ligand:200	1/291	0.435698	1.76227	1.46411	GPSM2						17beta-estradiol mouse uterus GDS1058 ligand:36	1/307	0.453308	1.67043	1.32161	BSG
	estradiol human endometrium GDS3313 ligand:270	1/293	0.437929	1.75024	1.44517	PROS1						triiodothyronine (T3) human HepG2 cells GDS3945 ligand:69	1/311	0.457626	1.64894	1.28898	APOC1
	Interleukin 1&Icirc;&sup2; rat insulinoma cell line GDS4332 ligand:184	1/293	0.437929	1.75024	1.44517	BSG						TGF-beta1 mouse renal mesangial MES-13 cells GDS1892 ligand:15	1/314	0.460843	1.63319	1.26523	SKIL
	TGF-beta1 human IOSE - immortalized ovarian surface epithelial cell line GDS2975 ligand:257	1/297	0.442365	1.72667	1.4083	SOCS5						estradiol human endometrial cancer cells GSE56946 ligand:221	1/314	0.460843	1.63319	1.26523	VPS25
	interleukin-4 human keratinocyte GDS4601 ligand:178	1/297	0.442365	1.72667	1.4083	RNF217						interleukin-4 human PBMC GSE59184 ligand:146	1/315	0.461911	1.628	1.25744	APOC1
	triiodothyronine (T3) human HepG2 cells GDS3945 ligand:67	1/300	0.44567	1.7094	1.3815	KIF5B						triiodothyronine (T3) human HepG2 cells GDS3945 ligand:71	1/316	0.462977	1.62285	1.24972	APOC1
	testosterone mouse bed nucleus of the stria terminalis/preoptic area GSE49986 ligand:282	1/300	0.44567	1.7094	1.3815	SKIL						Interleukin-6 mouse macrophage (SOCS3 KO) GSE411 ligand:233	1/316	0.462977	1.62285	1.24972	STX12
	progesterone mouse uterine horn GDS187 ligand:47	1/301	0.446768	1.70372	1.37272	PROS1						interleukin-2 mouse Cytotoxic T cell line GDS3222 ligand:209	1/317	0.464041	1.61773	1.24207	SKIL
	estrogen mouse left lung from ovariectomized animals GDS960 ligand:51	1/302	0.447863	1.69808	1.36401	FLOT2						interleukin-15 human PBMC GSE59184 ligand:144	1/321	0.468276	1.59757	1.21207	ARL5B
	interleukin-10 human PBMC GDS4551 ligand:141	1/302	0.447863	1.69808	1.36401	APOC1						Interleukin-1 human epidermal keratinocyte GDS3011 ligand:227	1/323	0.470382	1.58768	1.19744	BSG
	interleukin-10 human PBMC GSE59184 ligand:143	1/302	0.447863	1.69808	1.36401	APOC1						leptin mouse liver GDS3653 ligand:277	1/323	0.470382	1.58768	1.19744	APOE
	transforming growth factor-beta human Hepatocellular carcinoma Huh-7 cell line GDS4269 ligand:17	1/302	0.447863	1.69808	1.36401	PROS1						aldosterone mouse inner medullary collecting duct cell line mIMCD-3 GDS345 ligand:279	1/324	0.471432	1.58278	1.19022	ASNA1
	Interleukin-15 mouse CD8+ T cells GDS1030 ligand:229	1/304	0.450047	1.68691	1.34683	SP3						interleukin-10 human PBMC GSE59184 ligand:142	1/324	0.471432	1.58278	1.19022	STX12
	interleukin-6 human prostate fibroblasts GSE68164 ligand:238	1/305	0.451136	1.68138	1.33835	TIGD2						EPO human CD34+ derived erythoblast GDS4557 ligand:165	1/325	0.472479	1.57791	1.18306	BSG
	testosterone mouse stria terminalis/preoptic area GSE49986 ligand:283	1/313	0.459773	1.6384	1.27308	COMMD4						Interleukin 1&Icirc;&sup2; rat insulinoma cell line (Pdx1 overexpression) GDS4332 ligand:194	1/326	0.473525	1.57307	1.17595	SKIL
	testosterone mouse liver GSE13388 ligand:158	1/313	0.459773	1.6384	1.27308	BSG						Interleukin-17A human smooth muscle GDS4803 ligand:175	1/330	0.477687	1.554	1.14809	ASNA1
	Progesterone mouse Uterus tissue after 14 days after ovariectomy (6hrs after injection) GDS186 ligand:55	1/314	0.460843	1.63319	1.26523	APOC1						estradiol human endometrial cancer cells GSE56946 ligand:222	1/331	0.478723	1.54931	1.14127	POLD2
	testosterone mouse brain striatum GSE49986 ligand:284	1/314	0.460843	1.63319	1.26523	SERTAD4						17beta-estradiol human U2OS osteosarcoma cell line GDS1094 ligand:45	1/332	0.479757	1.54464	1.1345	PPP1R11
	estradiol mouse hematopoietic stem cells (HSCs) GSE52711 ligand:97	1/320	0.467221	1.60256	1.21948	APOE						interleukin-17A human keratinocyte GDS4601 ligand:185	1/333	0.480788	1.54	1.12779	ZBTB41
	growth hormone mouse 3T3-F442A adipocytes GDS1489 ligand:12	1/322	0.46933	1.59261	1.20473	APOC1						fibroblast growth factor 2 (FGF2) human embryonic fibroblast GDS2422 ligand:9	1/335	0.482845	1.53081	1.11452	APOE
	testosterone mouse prostate (following castration) GDS2562 ligand:54	1/322	0.46933	1.59261	1.20473	APOE						Insulin mouse Kidney GDS4839 ligand:164	1/344	0.492005	1.49076	1.05734	APOE
	estradiol mouse uterus GSE23241 ligand:148	1/324	0.471432	1.58278	1.19022	APOE						TGF-beta human A549 epithelial cells GDS3710 ligand:246	1/345	0.493013	1.48644	1.05124	SKIL
	17beta-estradiol human MCF-7 cells GSE5840 ligand:85	1/324	0.471432	1.58278	1.19022	BSG						insulin human human embryonic stem cells (hESCs) GSE71949 ligand:286	1/345	0.493013	1.48644	1.05124	DTWD2
	calcitriol human RWPE1 prostate epithelial cell line GDS3761 ligand:201	1/324	0.471432	1.58278	1.19022	PROS1						TGF-beta1 human IOSE - immortalized ovarian surface epithelial cell line GDS2975 ligand:256	1/350	0.498023	1.4652	1.0214	SKIL
	17beta-estradiol mouse uterus GSE1839 ligand:157	1/331	0.478723	1.54931	1.14127	POLD2						17beta-estradiol mouse vagina GSE6931 ligand:88	1/361	0.508877	1.42056	0.959654	APOC1
	testosterone mouse brain striatum GSE49986 ligand:285	1/331	0.478723	1.54931	1.14127	POLD2						transforming growth factor-beta human fibroblasts GDS4574 ligand:18	1/362	0.509853	1.41663	0.954291	SKIL
	estradiol human MCF7cells GSE33287 ligand:81	1/334	0.481818	1.53539	1.12113	TIGD2						Interleukin-6 (IL-6) mouse liver GDS3773 ligand:61	1/365	0.512767	1.40499	0.938438	CCP110
	All-trans-retinoic acid human NB4 APL cells GDS4180 ligand:187	1/348	0.496025	1.47362	1.0332	DTWD2						EPO mouse Erythroid progenitor cell GDS927 ligand:166	1/368	0.515665	1.39353	0.922935	POLD2
	estradiol mouse uterus GSE56423 ligand:93	1/351	0.49902	1.46103	1.01557	ZADH2						estradiol human endometrial cancer cells GSE56946 ligand:219	1/369	0.516627	1.38976	0.917843	FASTK
	TGF-beta human prostate fibroblasts GSE68164 ligand:240	1/352	0.500014	1.45688	1.00979	TIGD2						interleukin-2 mouse Cytotoxic T cell line GDS3222 ligand:212	1/375	0.522361	1.36752	0.888064	BSG
	estradiol mouse uterus GSE24525 ligand:139	1/353	0.501007	1.45275	1.00405	ZADH2						calcitriol human RWPE1 prostate epithelial cell line GDS3761 ligand:192	1/381	0.528029	1.34599	0.859553	ARL5B
	leptin mouse gallbladder GDS1509 ligand:278	1/353	0.501007	1.45275	1.00405	APOC1						17beta-estradiol rat ischemic cerebral cortex GDS2311 ligand:263	1/385	0.53177	1.332	0.841217	APOE
	Interleukin-1 beta mouse embryonic fibroblasts GDS2641 ligand:58	1/354	0.501997	1.44865	0.99835	SERTAD4						interleukin-2 mouse Cytotoxic T cell line GDS3222 ligand:214	1/390	0.536407	1.31492	0.819016	BSG
	morphogenetic protein 4 (BMP-4) mouse C3H10T1/2 (10T1/2) stem cells committed to the adipocyte lineage GDS3025 ligand:8	1/356	0.503972	1.44051	0.987084	BSG						estradiol human estrogen receptor (ER)-positive MCF7 breast cancer cells GDS3217 ligand:39	1/390	0.536407	1.31492	0.819016	TOMM40
	17beta-estradiol mouse prostate gland GSE36630 ligand:127	1/358	0.50594	1.43246	0.975988	APOE						interleukin-17 human keratinocyte GDS4601 ligand:180	1/396	0.541912	1.295	0.793384	WDHD1
	interleukin-2 mouse Cytotoxic T cell line GDS3222 ligand:203	1/358	0.50594	1.43246	0.975988	ASNA1						17beta-estradiol mouse uterus GSE38800 ligand:125	1/399	0.544641	1.28526	0.780963	KIF5B
	testosterone mouse liver GSE13388 ligand:159	1/365	0.512767	1.40499	0.938438	BSG						17beta-estradiol mouse uterus GSE38800 ligand:122	1/400	0.545547	1.28205	0.77688	COPE
	Growth hormone mouse Adipocytes GDS1489 ligand:171	1/368	0.515665	1.39353	0.922935	APOC1						interleukin-2 mouse Cytotoxic T cell line GDS3222 ligand:210	1/400	0.545547	1.28205	0.77688	KIF5B
	17beta-estradiol mouse mammary gland GSE6931 ligand:87	1/371	0.518546	1.38227	0.907771	APOC1						interleukin-2 mouse Cytotoxic T cell line GDS3222 ligand:215	1/400	0.545547	1.28205	0.77688	BSG
	Thyroid hormone human Endometrial cells GDS4987 ligand:168	1/378	0.525203	1.35667	0.873654	VPS25						retinoic acid mouse CD4+ T cells pooled from spleen and mesenteric/peripheral lymph nodes GDS3840 ligand:73	1/403	0.548255	1.27251	0.764797	COMMD4
	estrogen mouse right lung from ovariectomized animals GDS960 ligand:50	1/384	0.530838	1.33547	0.845752	STX12						interleukin-2 mouse Cytotoxic T cell line GDS3222 ligand:213	1/405	0.550051	1.26622	0.756878	BSG
	Interleukin-1 beta mouse embryonic fibroblasts GDS2641 ligand:57	1/392	0.538249	1.30822	0.810352	PI4K2B						TGF-beta1 human IOSE - immortalized ovarian surface epithelial cell line GDS2975 ligand:255	1/432	0.57363	1.18708	0.659746	SKIL
	interleukin-12 mouse CD8 T cells GSE72791 ligand:236	1/432	0.57363	1.18708	0.659746	SP3						estradiol human MCF-7 breast cancer cells GDS3283 ligand:43	1/433	0.57448	1.18434	0.656469	ZBTB41
	TGF-beta mouse embryonic fibroblasts GDS4898 ligand:244	1/439	0.579544	1.16816	0.637245	GPSM2						interleukin-1&Icirc;&sup2; human fibroblast GDS4539 ligand:208	1/445	0.584549	1.15241	0.618743	SKIL
	estradiol mouse uterus GSE23072 ligand:78	1/442	0.582054	1.16023	0.627906	ZADH2
