# Supplementary material for: Targeting Thyrointegrin αvβ3 Using Fluorobenzyl Polyethylene Glycol Conjugated Tetraiodothyroacetic Acid (NP751) in Acute Myeloid Leukemia
Source: Front Oncol. 2022 Jan 27;11:793810. doi: 10.3389/fonc.2021.793810 (PMC8828484; doi:10.3389/fonc.2021.793810)
Supplement: Supplementary Figure 1 — Monitoring of blast cells in peripheral blood in engrafted transgenic mice. (A) K562-Luc (AML cell line) in control versus fb-PMT treated mice at different doses over 21 days during treatment and over 14 days post-treatment. fb-PMT at 1, 3, and 10 mg/kg, subcutaneous daily for 21 days, prevented blast cell expression/reproduction by 35%, 65%, and >95%, respectively, compared to controls. OFF treatment, fb-PMT (10 mg/kg) shows maintained remission. (B) Primary AML cells (6373-FlT3-ITD) cells in peripheral blood in control versus fb-PMT treated mice through 28 days and 14 days post-treatment. fb-PMT at 1, 3, and 10 mg/kg, subcutaneous daily for 28 days, prevented abnormal blast cell expression/reproduction by 54%, 75%, and 98.5%, %, respectively, compared to controls. fb-PMT treated mice (10 mg/kg) were in full remission after discontinuation of treatment for 2 weeks, (***P < 0.0001, **P < 0.001, *P < 0.01). [file DataSheet_1.zip › Supplementary Table S3. KG1A fb_PMT gene expression summary.xlsx]

## Sheet: 233genes
Description	Gene Symbol	Fold Change	P-val		Expression Analysis Settings:				KG1A cells					KG1A cells						233 down-regulated	Term	Overlap	P-value	Adjusted P-value	Odds Ratio	Combined Score	Genes	GO Molecular Function 2018							233 down-regulated	Term	P-value	Genes	LINCS L1000 Ligand Perturbations up
relaxin/insulin-like family peptide receptor 1	RXFP1	-6.83	0.0061		• Gene-Level Fold Change < -1.5 or > 1.5				Description	Gene Symbol	Fold Change	P-val		Description	Gene Symbol	Fold Change	P-val				RNA binding (GO:0003723)	38/1387	7.00268e-07	0.000806008	2.3517	33.3278	RPL5;GFM1;KHDRBS3;HMGB2;DDX21;MTIF2;ENO1;HMGB1;SAMSN1;GPATCH8;GIGYF2;UBE2L3;SOX2;RPS14;GANAB;POLR2B;CPNE3;DENR;ASCC3;ZC3H14;RBM5;PNISR;SF3A1;EIF1AX;CCDC137;RPL23;ELAC2;ZFR;PRRC2C;MRPL22;XRN1;HNRNPH1;SRSF3;GRB2;MATR3;NAF1;VIM;CACTIN									EGF-MCF7	0.00735596	EIF1AX;ME1;FAM129A;DDX21;KLF2;GLS
ninein (GSK3B interacting protein)	NIN	-4.5	0.0461		• Gene-Level P-Value < 0.05				X-linked inhibitor of apoptosis, E3 ubiquitin protein ligase	XIAP	-2.9	0.0185		relaxin/insulin-like family peptide receptor 1	RXFP1	-6.83	0.0061				rRNA binding (GO:0019843)	1943-05-01	0.000137925	0.0793758	9.98104	88.7194	RPL5;RPS14;RPL23;GTF3A;DDX21									IGF1-MCF7	0.0156132	SOX2;GATM;KHDRBS3;ANPEP;POLE2;ME1
proteasome subunit alpha 5	PSMA5	-4.36	0.0187		Down	223			osteoclast stimulating factor 1	OSTF1	-2.86	0.0331		interleukin 17 receptor D	IL17RD	-2.61	0.0355				ubiquitin-like protein ligase binding (GO:0044389)	12/297	0.000200402	0.0768876	3.46816	29.532	SKI;RPL5;TMEM189;KBTBD4;ATXN3;NPLOC4;RPL23;STAT2;UBE2T;AXIN1;TP53;UBE2L3									BFGF-HS578T	0.0352758	ARL4C;POLE2;TNC;BBX;TM4SF1
guanylate binding protein 5	GBP5	-3.81	0.0268		233 individual gene symbols				signal transducer and activator of transcription 2	STAT2	-2.81	0.0202		leukocyte receptor cluster (LRC) member 8	LENG8	-2.51	0.0105				ubiquitin protein ligase binding (GO:0031625)	11/284	0.000524563	0.150943	3.32467	25.111	SKI;RPL5;TMEM189;KBTBD4;ATXN3;NPLOC4;RPL23;UBE2T;AXIN1;TP53;UBE2L3									TGFA-MCF7	0.037821	FAM129A;DDX21;ENO1;TM4SF1;KLF2
PNN-interacting serine/arginine-rich protein	PNISR	-3.34	0.0018		Enrichr				thymopoietin	TMPO	-2.59	0.0069		signal recognition particle receptor (docking protein)	SRPR	-2.18	0.0322				protein phosphorylated amino acid binding (GO:0045309)	1934-04-01	0.000632661	0.145639	10.0985	74.381	YES1;NEDD4;GRB2;SAMSN1									EGF-HS578T	0.0386937	ARL4C;GATM;SRPR;TNC;KLF2
death-associated protein	DAP	-3.02	0.0314		233				signal transducer and activator of transcription 4	STAT4	-2.54	0.0451		olfactory receptor, family 5, subfamily AU, member 1	OR5AU1	-2.09	0.0358				ubiquitin-protein transferase inhibitor activity (GO:0055105)	2020-02-06	0.00196552	0.377053	28.6123	178.312	RPL5;RPL23									TGFA-MCF10A	0.0395788	POLE2;TNC;HMGB2;TTK;ENO1
high mobility group box 1	HMGB1	-3.02	0.0194						YES proto-oncogene 1, Src family tyrosine kinase	YES1	-2.49	0.0315		interleukin 10 receptor, beta	IL10RB	-1.92	0.0387				miRNA binding (GO:0035198)	2020-03-24	0.00263666	0.433542	10.7296	63.7151	SOX2;DDX21;MATR3									GAS6-BT20	0.0432416	GATM;HLA-DPB1;DDX21;SAMSN1;KLF2
serine/arginine-rich splicing factor 3	SRSF3	-2.91	0.0218						polymerase (RNA) II (DNA directed) polypeptide B, 140kDa	POLR2B	-2.44	0.0354		olfactory receptor, family 52, subfamily I, member 2	OR52I2	-1.92	0.0256				SUMO-specific protease activity (GO:0016929)	2020-02-07	0.00273063	0.392869	24.5248	144.776	USPL1;SENP1									EPR-MCF10A	0.0491066	POLE2;TNC;SRSF3;ENO1;KLF2
X-linked inhibitor of apoptosis, E3 ubiquitin protein ligase	XIAP	-2.9	0.0185						cyclin-dependent kinase 14	CDK14	-2.21	0.0402		growth factor receptor bound protein 2	GRB2	-1.81	0.0301				phosphotyrosine residue binding (GO:0001784)	2020-03-29	0.0045608	0.583275	8.87968	47.8638	YES1;GRB2;SAMSN1
family with sequence similarity 72, member D	FAM72D	-2.89	0.0043						TTK protein kinase	TTK	-2.2	0.046		olfactory receptor, family 8, subfamily J, member 1	OR8J1	-1.56	0.0317				RAGE receptor binding (GO:0050786)	2020-02-09	0.00460964	0.530569	19.0749	102.615	HMGB2;HMGB1
osteoclast stimulating factor 1	OSTF1	-2.86	0.0331						topoisomerase (DNA) III alpha	TOP3A	-2.12	0.0116		Homo sapiens purinergic receptor P2Y, G-protein coupled, 8 (P2RY8), mRNA.; purinergic receptor P2Y, G-protein coupled, 8 [Source:HGNC Symbol;Acc:HGNC:15524]; Homo sapiens purinergic receptor P2Y, G-protein coupled, 8, mRNA (cDNA clone MGC:50878 IMAGE:5787268), complete cds.	P2RY8	-1.56	0.0166				5S rRNA binding (GO:0008097)	2020-02-09	0.00460964	0.482335	19.0749	102.615	RPL5;GTF3A
NSFL1 (p97) cofactor (p47)	NSFL1C	-2.85	0.0117						prohibitin 2; small Cajal body-specific RNA 12	PHB2	-2.03	0.042		olfactory receptor, family 10, subfamily AG, member 1	OR10AG1	-1.52	0.0045				ubiquitin binding (GO:0043130)	1962-04-01	0.00590536	0.566423	5.53787	28.4197	NSFL1C;NPLOC4;C6ORF106;NEDD4
signal transducer and activator of transcription 2	STAT2	-2.81	0.0202						cyclin-dependent kinase 17	CDK17	-1.97	0.0303									ion channel inhibitor activity (GO:0008200)	1933-03-01	0.00658155	0.58272	7.80336	39.2	NEDD4;ENSA;PHPT1
chromosome 4 open reading frame 32	C4orf32	-2.71	0.017						phosphoglycerate kinase 2	PGK2	-1.85	0.0471									translation factor activity, RNA binding (GO:0008135)	1967-04-01	0.00775698	0.637735	5.12459	24.9012	GFM1;EIF1AX;DENR;MTIF2
proteasome 26S subunit, non-ATPase 7	PSMD7	-2.68	0.0002						polymerase (DNA directed), epsilon 2, accessory subunit	POLE2	-1.83	0.0441									ribosomal small subunit binding (GO:0043024)	2020-02-14	0.0112141	0.860492	12.2624	55.0654	PIM1;MTIF2
zinc finger protein 607	ZNF607	-2.65	0.0488						B-Raf proto-oncogene, serine/threonine kinase	BRAF	-1.81	0.0315									copper ion binding (GO:0005507)	1941-03-01	0.0120138	0.864239	6.28075	27.7716	AOC1;TP53;SNCA
COBW domain containing 2	CBWD2	-2.62	0.0197						growth factor receptor bound protein 2	GRB2	-1.81	0.0301									DNA polymerase binding (GO:0070182)	2020-02-16	0.0145636	0.98604	10.7296	45.378	PTGES3;HMGB1
interleukin 17 receptor D	IL17RD	-2.61	0.0355						Pim-1 proto-oncogene, serine/threonine kinase	PIM1	-1.71	0.038									four-way junction DNA binding (GO:0000400)	2020-02-16	0.0145636	0.93126	10.7296	45.378	HMGB2;HMGB1
alkylglycerone phosphate synthase	AGPS	-2.6	0.0454						serine/threonine kinase 4	STK4	-1.69	0.0135									DNA binding, bending (GO:0008301)	2020-02-17	0.01638	0.992281	10.0985	41.5218	HMGB2;HMGB1
zinc finger RNA binding protein	ZFR	-2.6	0.0377						prostaglandin E synthase 3 (cytosolic)	PTGES3	-1.56	0.0429									damaged DNA binding (GO:0003684)	1946-03-01	0.0163986	0.94374	5.59806	23.0111	HMGB2;HMGB1;TP53
thymopoietin	TMPO	-2.59	0.0069					WNT signaling	B-cell CLL/lymphoma 9	BCL9	-1.52	0.0334	Involved in signal transduction through the Wnt pathway. Promotes beta-catenin's transcriptional activity								protein phosphatase regulator activity (GO:0019888)	1947-03-01	0.0173693	0.952002	5.47895	22.2065	NSFL1C;PPP4R1;ENSA
signal transducer and activator of transcription 4	STAT4	-2.54	0.0451																		single-stranded DNA binding (GO:0003697)	1987-04-01	0.0188337	0.985344	3.94652	15.676	HMGB2;HMGB1;TSN;JCHAIN
leukocyte receptor cluster (LRC) member 8	LENG8	-2.51	0.0105																		dynein complex binding (GO:0070840)	2020-02-19	0.020284	1	9.03546	35.2195	PAFAH1B1;SNCA
solute carrier family 35 (CMP-sialic acid transporter), member A1	SLC35A1	-2.49	0.0399					Wnt signaling pathway													FAD binding (GO:0071949)	2020-02-19	0.020284	0.972789	9.03546	35.2195	AOC1;AGPS
YES proto-oncogene 1, Src family tyrosine kinase	YES1	-2.49	0.0315					AXIN1;PRICKLE2;TP53													protein phosphatase 2A binding (GO:0051721)	2020-02-20	0.0223671	1	8.58369	32.6194	ENSA;TP53
proline-rich coiled-coil 2C	PRRC2C	-2.47	0.0387					KEGG 2019 Human													ubiquitin conjugating enzyme activity (GO:0061631)	2020-02-20	0.0223671	0.990173	8.58369	32.6194	UBE2T;UBE2L3
ataxin 3	ATXN3	-2.46	0.0275																		repressing transcription factor binding (GO:0070491)	1953-03-01	0.0238554	1	4.85869	18.1508	SKI;ZMYND8;HMGB1
calcium channel, voltage-dependent, L type, alpha 1D subunit	CACNA1D	-2.46	0.0464																		ubiquitin-like protein conjugating enzyme activity (GO:0061650)	2020-02-21	0.0245344	1	8.17494	30.3101	UBE2T;UBE2L3
polymerase (RNA) II (DNA directed) polypeptide B, 140kDa	POLR2B	-2.44	0.0354																		telomerase RNA binding (GO:0070034)	2020-02-22	0.0267837	1	7.80336	28.2478	XRN1;NAF1
ring finger protein 169	RNF169	-2.44	0.034																		mRNA 5'-UTR binding (GO:0048027)	2020-02-22	0.0267837	1	7.80336	28.2478	RPL5;RPS14
armadillo repeat containing 8	ARMC8	-2.43	0.0163																		ATPase activator activity (GO:0001671)	2020-02-23	0.0291129	1	7.46408	26.3973	DNAJB6;TOR1AIP1
NPL4 homolog, ubiquitin recognition factor	NPLOC4	-2.42	0.0183																		DNA secondary structure binding (GO:0000217)	2020-02-24	0.0315199	1	7.15308	24.7292	HMGB2;HMGB1
proline synthetase co-transcribed homolog (bacterial)	PROSC	-2.42	0.0411																		cysteine-type endopeptidase inhibitor activity involved in apoptotic process (GO:0043027)	2020-02-24	0.0315199	1	7.15308	24.7292	XIAP;SNCA
LYR motif containing 2	LYRM2	-2.4	0.0045																		alpha-tubulin binding (GO:0043014)	2020-02-26	0.0365585	1	6.60284	21.8477	ARL4C;SNCA
RELT-like 1	RELL1	-2.33	0.0361																		phospholipase A2 activity (GO:0004623)	1930-02-01	0.0474781	1	5.72246	17.4391	PAFAH1B2;PAFAH1B1
zinc finger protein 540; ZNF571 antisense RNA 1	ZNF540	-2.33	0.0113																		transcription regulatory region sequence-specific DNA binding (GO:0000976)	7/292	0.055531	1	2.05773	5.94853	UHRF1;ZMYND8;HMGB2;ENO1;TP53;E2F6;CIART
zinc finger protein 540; ZNF571 antisense RNA 1	ZNF571-AS1	-2.33	0.0113																		cyclin-dependent protein serine/threonine kinase activity (GO:0004693)	1933-02-01	0.0563438	1	5.20224	14.9631	CDK17;CDK14
tumor protein p53	TP53	-2.31	0.0223																		DNA binding (GO:0003677)	16/893	0.058725	1	1.53795	4.35992	ZNF350;MTERF2;HMGB2;FOXN3;HMGB1;MLF1;TSN;KLF2;JCHAIN;SOX2;XRN1;ZNF614;TP53;E2F6;HIST1H2BD;RBM5
tripeptidyl peptidase II	TPP2	-2.3	0.0133																		mRNA binding (GO:0003729)	5/179	0.0587428	1	2.39768	6.79643	RPL5;RPS14;DENR;TP53;RBM5
vacuolar protein sorting 8 homolog (S. cerevisiae)	VPS8	-2.3	0.0039																		cyclin-dependent protein kinase activity (GO:0097472)	1934-02-01	0.0594179	1	5.04923	14.2548	CDK17;CDK14
zinc finger, AN1-type domain 6	ZFAND6	-2.29	0.0417																		aminopeptidase activity (GO:0004177)	1934-02-01	0.0594179	1	5.04923	14.2548	ANPEP;TPP2
sperm-tail PG-rich repeat containing 1	STPG1	-2.28	0.0401																		manganese ion binding (GO:0030145)	1935-02-01	0.0625486	1	4.90497	13.5956	ME1;PIM1
ubiquitin conjugating enzyme E2T	UBE2T	-2.28	0.0282																		peptidase activity, acting on L-amino acid peptides (GO:0070011)	5/185	0.0657262	1	2.31992	6.31541	PSMA5;ANPEP;TPP2;PRSS57;SENP1
zinc finger protein 350	ZNF350	-2.27	0.0283																		ubiquitin-like protein ligase activity (GO:0061659)	5/186	0.0669334	1	2.30744	6.23946	TMEM189;UHRF1;UBE2T;NEDD4;XIAP
zinc finger protein 614	ZNF614	-2.27	0.0292																		7SK snRNA binding (GO:0097322)	2020-01-06	0.0679035	1	14.3062	38.4788	DDX21
synuclein alpha	SNCA	-2.26	0.0409																		G-quadruplex RNA binding (GO:0002151)	2020-01-06	0.0679035	1	14.3062	38.4788	XRN1
translin	TSN	-2.25	0.0369																		cuprous ion binding (GO:1903136)	2020-01-06	0.0679035	1	14.3062	38.4788	SNCA
golgin A8 family, member F; golgin A8 family, member G	GOLGA8F	-2.23	0.0143																		O-acetyltransferase activity (GO:0016413)	2020-01-06	0.0679035	1	14.3062	38.4788	CASD1
golgin A8 family, member F; golgin A8 family, member G	GOLGA8G	-2.23	0.0143																		primary amine oxidase activity (GO:0008131)	2020-01-06	0.0679035	1	14.3062	38.4788	AOC1
cyclin-dependent kinase 14	CDK14	-2.21	0.0402																		malate dehydrogenase activity (GO:0016615)	2020-01-06	0.0679035	1	14.3062	38.4788	ME1
TTK protein kinase	TTK	-2.2	0.046																		phosphoserine residue binding (GO:0050815)	2020-01-06	0.0679035	1	14.3062	38.4788	NEDD4
forkhead box N3	FOXN3	-2.19	0.0394																		RNA polymerase II intronic transcription regulatory region sequence-specific DNA binding (GO:0001162)	2020-01-06	0.0679035	1	14.3062	38.4788	ZNF350
ribosomal protein S14	RPS14	-2.19	0.0007																		sodium channel inhibitor activity (GO:0019871)	2020-01-06	0.0679035	1	14.3062	38.4788	NEDD4
signal recognition particle receptor (docking protein)	SRPR	-2.18	0.0322																		neurotrophin TRKA receptor binding (GO:0005168)	2020-01-06	0.0679035	1	14.3062	38.4788	GRB2
cytoplasmic linker associated protein 2	CLASP2	-2.15	0.0422																		ATPase regulator activity (GO:0060590)	1938-02-01	0.0722626	1	4.51773	11.8701	DNAJB6;TOR1AIP1
ABI family, member 3 (NESH) binding protein	ABI3BP	-2.13	0.0193																		ubiquitin protein ligase activity (GO:0061630)	5/192	0.0744349	1	2.23534	5.80702	TMEM189;UHRF1;UBE2T;NEDD4;XIAP
heterogeneous nuclear ribonucleoprotein H1 (H)	HNRNPH1	-2.12	0.0202																		receptor tyrosine kinase binding (GO:0030971)	1939-02-01	0.0756025	1	4.40189	11.3669	CPNE3;TP53
topoisomerase (DNA) III alpha	TOP3A	-2.12	0.0116																		ATP-dependent 3'-5' DNA helicase activity (GO:0043140)	2020-01-07	0.0787656	1	12.2624	31.1622	ASCC3
CAS1 domain containing 1	CASD1	-2.09	0.0297																		small ribosomal subunit rRNA binding (GO:0070181)	2020-01-07	0.0787656	1	12.2624	31.1622	RPS14
olfactory receptor, family 5, subfamily AU, member 1	OR5AU1	-2.09	0.0358																		interleukin-17 receptor activity (GO:0030368)	2020-01-07	0.0787656	1	12.2624	31.1622	IL17RD
CLPTM1-like	CLPTM1L	-2.08	0.0384																		G-quadruplex DNA binding (GO:0051880)	2020-01-07	0.0787656	1	12.2624	31.1622	XRN1
valosin containing protein (p97)/p47 complex interacting protein 1	VCPIP1	-2.08	0.0016																		bubble DNA binding (GO:0000405)	2020-01-07	0.0787656	1	12.2624	31.1622	HMGB1
leucine zipper protein 6; myotrophin	LUZP6	-2.06	0.0132																		phospholipase binding (GO:0043274)	2020-01-07	0.0787656	1	12.2624	31.1622	PAFAH1B1
leucine zipper protein 6; myotrophin	MTPN	-2.06	0.0132																		inositol-1,3,4,5-tetrakisphosphate 5-phosphatase activity (GO:0052659)	2020-01-07	0.0787656	1	12.2624	31.1622	INPPL1
chromosome 21 open reading frame 91; C21orf91 overlapping transcript 1	C21orf91	-2.05	0.0104																		queuine tRNA-ribosyltransferase activity (GO:0008479)	2020-01-07	0.0787656	1	12.2624	31.1622	QTRT1
chromosome 21 open reading frame 91; C21orf91 overlapping transcript 1	C21orf91-OT1	-2.05	0.0104																		CDP-alcohol phosphatidyltransferase activity (GO:0017169)	2020-01-07	0.0787656	1	12.2624	31.1622	CEPT1
joining chain of multimeric IgA and IgM	JCHAIN	-2.05	0.0207																		potassium channel regulator activity (GO:0015459)	1943-02-01	0.0894285	1	3.99241	9.63895	KCNS1;ENSA
ribosomal protein L41 pseudogene 5	RPL41P5	-2.05	0.0099																		polyubiquitin modification-dependent protein binding (GO:0031593)	1943-02-01	0.0894285	1	3.99241	9.63895	RNF169;ZFAND6
transmembrane protein 189	TMEM189	-2.05	0.0267																		non-membrane spanning protein tyrosine kinase activity (GO:0004715)	1943-02-01	0.0894285	1	3.99241	9.63895	YES1;GRB2
glutaminase	GLS	-2.04	0.03																		telomerase activity (GO:0003720)	2020-01-08	0.0895018	1	10.7296	25.8959	PTGES3
KIAA1429	KIAA1429	-2.04	0.0371																		pyrimidine nucleotide-sugar transmembrane transporter activity (GO:0015165)	2020-01-08	0.0895018	1	10.7296	25.8959	SLC35A1
prickle homolog 2	PRICKLE2	-2.04	0.0466																		tau protein binding (GO:0048156)	2020-01-08	0.0895018	1	10.7296	25.8959	SNCA
torsin A interacting protein 1	TOR1AIP1	-2.04	0.0323																		RNA-directed DNA polymerase activity (GO:0003964)	2020-01-08	0.0895018	1	10.7296	25.8959	PTGES3
CTAGE family, member 5	CTAGE5	-2.03	0.0085																		neurotrophin TRK receptor binding (GO:0005167)	2020-01-08	0.0895018	1	10.7296	25.8959	GRB2
prohibitin 2; small Cajal body-specific RNA 12	PHB2	-2.03	0.042																		GDP-dissociation inhibitor activity (GO:0005092)	2020-01-08	0.0895018	1	10.7296	25.8959	RGS14
prohibitin 2; small Cajal body-specific RNA 12	SCARNA12	-2.03	0.042																		intronic transcription regulatory region sequence-specific DNA binding (GO:0001161)	2020-01-08	0.0895018	1	10.7296	25.8959	ZNF350
general transcription factor IIIA	GTF3A	-2.01	0.0351																		transition metal ion binding (GO:0046914)	8/399	0.0959599	1	1.72104	4.03382	SKI;AOC1;UHRF1;ANPEP;PIM1;ME1;TP53;SNCA
RNA binding motif protein 5	RBM5	-2.01	0.0254																		exopeptidase activity (GO:0008238)	1945-02-01	0.0966004	1	3.81497	8.91625	ANPEP;TPP2
arrestin domain containing 5	ARRDC5	-2	0.0105																		armadillo repeat domain binding (GO:0070016)	2020-01-09	0.100113	1	9.53743	21.95	AXIN1
ClpB homolog, mitochondrial AAA ATPase chaperonin	CLPB	-1.99	0.0162																		phosphate ion binding (GO:0042301)	2020-01-09	0.100113	1	9.53743	21.95	MTHFD2
eukaryotic translation initiation factor 1A, X-linked	EIF1AX	-1.99	0.0174																		inositol tetrakisphosphate phosphatase activity (GO:0052743)	2020-01-09	0.100113	1	9.53743	21.95	INPPL1
inositol polyphosphate phosphatase-like 1	INPPL1	-1.99	0.025																		flavin adenine dinucleotide binding (GO:0050660)	1948-02-01	0.107649	1	3.57654	7.97166	AOC1;AGPS
splicing factor 3a, subunit 1, 120kDa	SF3A1	-1.98	0.0379																		protein tyrosine kinase binding (GO:1990782)	1948-02-01	0.107649	1	3.57654	7.97166	CPNE3;TP53
cyclin-dependent kinase 17	CDK17	-1.97	0.0303																		adenyl ribonucleotide binding (GO:0032559)	6/279	0.108574	1	1.84596	4.09862	POPDC3;PIM1;ME1;PGK2;STK4;TP53
family with sequence similarity 192, member A	FAM192A	-1.97	0.0045																		double-stranded DNA binding (GO:0003690)	1999-03-01	0.109062	1	2.60112	5.76365	UHRF1;HMGB2;HMGB1
ubiquitin conjugating enzyme E2L 3	UBE2L3	-1.97	0.0218																		Lys48-specific deubiquitinase activity (GO:1990380)	2020-01-10	0.110602	1	8.58369	18.8997	ATXN3
GRB10 interacting GYF protein 2	GIGYF2	-1.96	0.027																		I-SMAD binding (GO:0070411)	2020-01-10	0.110602	1	8.58369	18.8997	AXIN1
zinc finger CCCH-type containing 14	ZC3H14	-1.96	0.0076																		death domain binding (GO:0070513)	2020-01-10	0.110602	1	8.58369	18.8997	DAP
ZHX1-C8orf76 readthrough	ZHX1-C8orf76	-1.96	0.0081																		calcium channel inhibitor activity (GO:0019855)	2020-01-10	0.110602	1	8.58369	18.8997	PHPT1
ubiquitin specific peptidase like 1	USPL1	-1.95	0.0367																		magnesium ion transmembrane transporter activity (GO:0015095)	2020-01-10	0.110602	1	8.58369	18.8997	MRS2
cancer/testis antigen 1B	CTAG1B	-1.94	0.0245																		ribonuclease activity (GO:0004540)	1949-02-01	0.111404	1	3.50355	7.68885	ELAC2;TSN
Memczak2013 ALT_ACCEPTOR, ALT_DONOR, coding, INTERNAL, intronic best transcript NM_000969	RPL5	-1.94	0.0032																		kinase binding (GO:0019900)	8/418	0.116645	1	1.64281	3.52978	SKI;DNAJC3;SPDYE2;AXIN1;GRB2;SPDYE6;TP53;ADCY6
zinc finger protein 625	ZNF625	-1.94	0.0123																		cysteine-type endopeptidase inhibitor activity (GO:0004869)	1951-02-01	0.119015	1	3.36615	7.16489	XIAP;SNCA
coiled-coil domain containing 112	CCDC112	-1.93	0.0196																		immunoglobulin binding (GO:0019865)	2020-01-11	0.120968	1	7.80336	16.4825	JCHAIN
G elongation factor, mitochondrial 1	GFM1	-1.93	0.0149																		RNA polymerase II activity (GO:0001055)	2020-01-11	0.120968	1	7.80336	16.4825	POLR2B
5-3 exoribonuclease 1	XRN1	-1.93	0.0085																		dynactin binding (GO:0034452)	2020-01-11	0.120968	1	7.80336	16.4825	PAFAH1B1
CWF19-like 2, cell cycle control (S. pombe)	CWF19L2	-1.92	0.0017																		aryl sulfotransferase activity (GO:0004062)	2020-01-11	0.120968	1	7.80336	16.4825	SULT1C4
interleukin 10 receptor, beta	IL10RB	-1.92	0.0387																		intermediate filament binding (GO:0019215)	2020-01-11	0.120968	1	7.80336	16.4825	VIM
KH domain containing, RNA binding, signal transduction associated 3	KHDRBS3	-1.92	0.0454																		Lys63-specific deubiquitinase activity (GO:0061578)	2020-01-11	0.120968	1	7.80336	16.4825	ATXN3
olfactory receptor, family 52, subfamily I, member 2	OR52I2	-1.92	0.0256																		regulatory region DNA binding (GO:0000975)	5/224	0.121651	1	1.916	4.03625	SOX2;ZNF350;HMGB2;TP53;SNCA
ArfGAP with GTPase domain, ankyrin repeat and PH domain 9; BMS1 ribosome biogenesis factor pseudogene 6	AGAP9	-1.91	0.024																		methylation-dependent protein binding (GO:0140034)	1952-02-01	0.122867	1	3.30142	6.92192	UHRF1;ZMYND8
bobby sox homolog (Drosophila)	BBX	-1.91	0.0078																		protein kinase binding (GO:0019901)	9/495	0.125714	1	1.56067	3.23644	SKI;DNAJC3;SPDYE2;AXIN1;BRAF;GRB2;SPDYE6;TP53;ADCY6
ArfGAP with GTPase domain, ankyrin repeat and PH domain 9; BMS1 ribosome biogenesis factor pseudogene 6	BMS1P6	-1.91	0.024																		metalloexopeptidase activity (GO:0008235)	1954-02-01	0.130662	1	3.17914	6.47001	ANPEP;PEPD
glutathione peroxidase 4	GPX4	-1.91	0.0211																		microtubule plus-end binding (GO:0051010)	2020-01-12	0.131215	1	7.15308	14.5273	CLASP2
copine III	CPNE3	-1.9	0.0486																		SUMO binding (GO:0032183)	2020-01-12	0.131215	1	7.15308	14.5273	USPL1
HEAT repeat containing 3	HEATR3	-1.89	0.0325																		RNA polymerase II basal transcription factor binding (GO:0001091)	2020-01-12	0.131215	1	7.15308	14.5273	TP53
inhibin beta E	INHBE	-1.89	0.0252																		cAMP binding (GO:0030552)	2020-01-12	0.131215	1	7.15308	14.5273	POPDC3
platelet-activating factor acetylhydrolase 1b, catalytic subunit 2 (30kDa)	PAFAH1B2	-1.89	0.0241																		high voltage-gated calcium channel activity (GO:0008331)	2020-01-12	0.131215	1	7.15308	14.5273	CACNA1D
Memczak2013 ANTISENSE, coding, INTERNAL, intronic best transcript NM_014117	C16orf72	-1.86	0.0422																		methylated histone binding (GO:0035064)	1955-02-01	0.134601	1	3.12134	6.25966	UHRF1;ZMYND8
platelet-activating factor acetylhydrolase 1b, regulatory subunit 1 (45kDa)	PAFAH1B1	-1.86	0.0108																		carbohydrate kinase activity (GO:0019200)	2020-01-13	0.141342	1	6.60284	12.9189	XYLB
mitochondrial ribosomal protein L22	MRPL22	-1.85	0.0409																		tRNA-specific ribonuclease activity (GO:0004549)	2020-01-13	0.141342	1	6.60284	12.9189	ELAC2
phosphoglycerate kinase 2	PGK2	-1.85	0.0471																		translation elongation factor activity (GO:0003746)	2020-01-13	0.141342	1	6.60284	12.9189	GFM1
density-regulated protein	DENR	-1.84	0.0147																		3'-5' DNA helicase activity (GO:0043138)	2020-01-13	0.141342	1	6.60284	12.9189	ASCC3
Memczak2013 ANTISENSE, coding, INTERNAL, UTR3 best transcript NM_001428	ENO1	-1.84	0.0123																		phosphatidylinositol phosphate 5-phosphatase activity (GO:0034595)	2020-01-13	0.141342	1	6.60284	12.9189	INPPL1
glycine amidinotransferase (L-arginine:glycine amidinotransferase)	GATM	-1.84	0.0321																		zinc ion binding (GO:0008270)	6/302	0.142134	1	1.70537	3.32714	SKI;AOC1;UHRF1;ANPEP;TP53;SNCA
G-patch domain containing 8	GPATCH8	-1.84	0.0026																		lipoprotein transporter activity (GO:0042954)	2020-01-14	0.151352	1	6.13121	11.5766	CTAGE5
neural precursor cell expressed, developmentally down-regulated 4, E3 ubiquitin protein ligase	NEDD4	-1.84	0.0097																		poly(A) binding (GO:0008143)	2020-01-14	0.151352	1	6.13121	11.5766	ZC3H14
isochorismatase domain containing 2	ISOC2	-1.83	0.0206																		CARD domain binding (GO:0050700)	2020-01-14	0.151352	1	6.13121	11.5766	CARD8
polymerase (DNA directed), epsilon 2, accessory subunit	POLE2	-1.83	0.0441																		transcription coactivator binding (GO:0001223)	2020-01-14	0.151352	1	6.13121	11.5766	RPL23
queuine tRNA-ribosyltransferase 1	QTRT1	-1.82	0.0176																		3',5'-cyclic-AMP phosphodiesterase activity (GO:0004115)	2020-01-15	0.161246	1	5.72246	10.4425	PDE7A
arginine/serine-rich coiled-coil 1	RSRC1	-1.82	0.0056																		5'-3' exonuclease activity (GO:0008409)	2020-01-15	0.161246	1	5.72246	10.4425	XRN1
activating signal cointegrator 1 complex subunit 3	ASCC3	-1.81	0.0406																		oxidoreductase activity, acting on the CH-NH2 group of donors, oxygen as acceptor (GO:0016641)	2020-01-15	0.161246	1	5.72246	10.4425	AOC1
B-Raf proto-oncogene, serine/threonine kinase	BRAF	-1.81	0.0315																		adrenergic receptor binding (GO:0031690)	2020-01-15	0.161246	1	5.72246	10.4425	NEDD4
endosulfine alpha	ENSA	-1.81	0.0095																		ATPase binding (GO:0051117)	1963-02-01	0.166976	1	2.72498	4.87746	ATXN3;TOR1AIP1
growth factor receptor bound protein 2	GRB2	-1.81	0.0301																		mRNA 3'-UTR binding (GO:0003730)	1963-02-01	0.166976	1	2.72498	4.87746	RPL5;TP53
histone cluster 1, H2bd	HIST1H2BD	-1.81	0.0145																		peptidoglycan binding (GO:0042834)	2020-01-16	0.171024	1	5.36481	9.47398	JCHAIN
protease, serine, 57	PRSS57	-1.81	0.015																		cysteine-type endopeptidase activator activity involved in apoptotic process (GO:0008656)	2020-01-16	0.171024	1	5.36481	9.47398	CARD8
chromosome 6 open reading frame 106	C6orf106	-1.8	0.0388																		poly(U) RNA binding (GO:0008266)	2020-01-16	0.171024	1	5.36481	9.47398	HNRNPH1
transmembrane 4 L six family member 1	TM4SF1	-1.8	0.0425																		tubulin binding (GO:0015631)	5/255	0.177719	1	1.68308	2.90761	ARL4C;RGS14;PAFAH1B1;SNCA;CLASP2
DEAD (Asp-Glu-Ala-Asp) box helicase 21	DDX21	-1.78	0.0002																		metalloaminopeptidase activity (GO:0070006)	2020-01-17	0.18069	1	5.04923	8.6391	ANPEP
glucosidase, alpha; neutral AB	GANAB	-1.78	0.0304																		chemokine binding (GO:0019956)	2020-01-17	0.18069	1	5.04923	8.6391	HMGB1
matrin 3; small nucleolar RNA, H/ACA box 74A; small nucleolar RNA host gene 4	MATR3	-1.78	0.0397																		magnesium ion binding (GO:0000287)	3/127	0.184846	1	2.02764	3.42314	MTHFD2;STK4;SNCA
N-ethylmaleimide-sensitive factor attachment protein, gamma	NAPG	-1.78	0.0159																		peptidase activator activity involved in apoptotic process (GO:0016505)	2020-01-18	0.190243	1	4.76872	7.91347	CARD8
phosphodiesterase 7A	PDE7A	-1.78	0.0261																		ankyrin binding (GO:0030506)	2020-01-18	0.190243	1	4.76872	7.91347	CACNA1D
matrin 3; small nucleolar RNA, H/ACA box 74A; small nucleolar RNA host gene 4	SNHG4	-1.78	0.0397																		oxidoreductase activity, acting on the CH-NH group of donors, NAD or NADP as acceptor (GO:0016646)	2020-01-18	0.190243	1	4.76872	7.91347	MTHFD2
matrin 3; small nucleolar RNA, H/ACA box 74A; small nucleolar RNA host gene 4	SNORA74A	-1.78	0.0397																		phosphatase inhibitor activity (GO:0019212)	2020-01-18	0.190243	1	4.76872	7.91347	ENSA
Memczak2013 ALT_ACCEPTOR, ALT_DONOR, coding, INTERNAL, intronic best transcript NM_003502	AXIN1	-1.77	0.012																		lysine-acetylated histone binding (GO:0070577)	2020-01-18	0.190243	1	4.76872	7.91347	ZMYND8
CD164 molecule, sialomucin	CD164	-1.77	0.0236																		acetylation-dependent protein binding (GO:0140033)	2020-01-18	0.190243	1	4.76872	7.91347	ZMYND8
zinc finger protein 573	ZNF573	-1.77	0.0309																		phospholipase activity (GO:0004620)	1969-02-01	0.192042	1	2.48803	4.10535	PAFAH1B2;PAFAH1B1
alanyl (membrane) aminopeptidase	ANPEP	-1.76	0.0336																		RNA polymerase binding (GO:0070063)	2020-01-19	0.199685	1	4.51773	7.27813	NEDD4
coiled-coil glutamate rich protein 2	CCER2	-1.76	0.0201																		ephrin receptor binding (GO:0046875)	2020-01-19	0.199685	1	4.51773	7.27813	GRB2
cyclin L1	CCNL1	-1.76	0.0385																		core promoter sequence-specific DNA binding (GO:0001046)	1973-02-01	0.209013	1	2.3517	3.68125	TP53;CIART
SH3 domain binding glutamate-rich protein like 3	SH3BGRL3	-1.76	0.0189																		cytokine receptor activity (GO:0004896)	1973-02-01	0.209013	1	2.3517	3.68125	IL10RB;IL17RD
antagonist of mitotic exit network 1 homolog	AMN1	-1.73	0.0446																		3',5'-cyclic-nucleotide phosphodiesterase activity (GO:0004114)	2020-01-20	0.209017	1	4.29185	6.71819	PDE7A
centrin 2	CETN2	-1.73	0.0387																		DNA-directed DNA polymerase activity (GO:0003887)	2020-01-20	0.209017	1	4.29185	6.71819	POLE2
transmembrane protein 59	TMEM59	-1.73	0.0376																		ferrous iron binding (GO:0008198)	2020-01-20	0.209017	1	4.29185	6.71819	SNCA
WD repeat domain 53	WDR53	-1.73	0.0195																		poly-pyrimidine tract binding (GO:0008187)	2020-01-20	0.209017	1	4.29185	6.71819	HNRNPH1
GRB2-binding adaptor protein, transmembrane	GAPT	-1.72	0.0397																		methyl-CpG binding (GO:0008327)	2020-01-20	0.209017	1	4.29185	6.71819	UHRF1
coiled-coil domain containing 102B	CCDC102B	-1.71	0.0362																		poly-purine tract binding (GO:0070717)	2020-01-20	0.209017	1	4.29185	6.71819	ZC3H14
GRAM domain containing 1B	GRAMD1B	-1.71	0.0059																		K63-linked polyubiquitin modification-dependent protein binding (GO:0070530)	2020-01-20	0.209017	1	4.29185	6.71819	RNF169
Pim-1 proto-oncogene, serine/threonine kinase	PIM1	-1.71	0.038																		ubiquitin-like protein-specific protease activity (GO:0019783)	1974-02-01	0.21328	1	2.31992	3.58461	ATXN3;SENP1
increased sodium tolerance 1 homolog (yeast)	IST1	-1.7	0.0372																		polypeptide N-acetylgalactosaminyltransferase activity (GO:0004653)	2020-01-21	0.218242	1	4.08747	6.22176	GALNT8
myeloid leukemia factor 1	MLF1	-1.7	0.0085																		DNA polymerase activity (GO:0034061)	2020-01-21	0.218242	1	4.08747	6.22176	POLE2
ribosomal protein L41 pseudogene 2	RPL41P2	-1.7	0.0027																		cyclic nucleotide binding (GO:0030551)	2020-01-21	0.218242	1	4.08747	6.22176	POPDC3
chromosome 12 open reading frame 66	C12orf66	-1.69	0.0394																		thiol-dependent ubiquitin-specific protease activity (GO:0004843)	1976-02-01	0.22184	1	2.25887	3.4014	ATXN3;VCPIP1
circadian associated repressor of transcription	CIART	-1.69	0.046																		core promoter proximal region DNA binding (GO:0001159)	2020-01-22	0.227359	1	3.90168	5.77927	UHRF1
Kruppel-like factor 2	KLF2	-1.69	0.0305																		histone acetyltransferase binding (GO:0035035)	2020-01-22	0.227359	1	3.90168	5.77927	TP53
phosphohistidine phosphatase 1	PHPT1	-1.69	0.0162																		actinin binding (GO:0042805)	2020-01-22	0.227359	1	3.90168	5.77927	CACNA1D
serine/threonine kinase 4	STK4	-1.69	0.0135																		NAD binding (GO:0051287)	2020-01-22	0.227359	1	3.90168	5.77927	ME1
armadillo repeat containing 1	ARMC1	-1.68	0.014																		MAP kinase kinase kinase activity (GO:0004709)	1978-02-01	0.230426	1	2.20095	3.2306	BRAF;STK4
E2F transcription factor 6	E2F6	-1.68	0.0073																		protein phosphatase inhibitor activity (GO:0004864)	2020-01-23	0.23637	1	3.73204	5.38294	ENSA
elaC ribonuclease Z 2	ELAC2	-1.68	0.0472																		ADP binding (GO:0043531)	2020-01-23	0.23637	1	3.73204	5.38294	ME1
family with sequence similarity 129, member A	FAM129A	-1.68	0.0126																		disordered domain specific binding (GO:0097718)	2020-01-23	0.23637	1	3.73204	5.38294	TP53
tenascin C	TNC	-1.68	0.0122																		endoribonuclease activity (GO:0004521)	2020-01-23	0.23637	1	3.73204	5.38294	TSN
ataxin 10	ATXN10	-1.66	0.0406																		endoribonuclease activity, producing 5'-phosphomonoesters (GO:0016891)	2020-01-24	0.245276	1	3.57654	5.02636	ELAC2
regulator of G-protein signaling 14	RGS14	-1.66	0.0388																		acetyltransferase activity (GO:0016407)	2020-01-24	0.245276	1	3.57654	5.02636	PAFAH1B2
SAM domain, SH3 domain and nuclear localization signals 1	SAMSN1	-1.66	0.0241																		actin monomer binding (GO:0003785)	2020-01-25	0.254079	1	3.43348	4.70423	COBL
solute carrier family 29 (equilibrative nucleoside transporter), member 3	SLC29A3	-1.66	0.0034																		epidermal growth factor receptor binding (GO:0005154)	2020-01-25	0.254079	1	3.43348	4.70423	GRB2
translational activator of mitochondrially encoded cytochrome c oxidase I	TACO1	-1.66	0.0227																		transcription cofactor binding (GO:0001221)	2020-01-25	0.254079	1	3.43348	4.70423	RPL23
ceroid-lipofuscinosis, neuronal 8	CLN8	-1.64	0.0049																		exoribonuclease activity, producing 5'-phosphomonoesters (GO:0016896)	2020-01-25	0.254079	1	3.43348	4.70423	XRN1
ribosomal protein L23; small nucleolar RNA, H/ACA box 21	RPL23	-1.64	0.0083																		metal ion transmembrane transporter activity (GO:0046873)	2020-01-25	0.254079	1	3.43348	4.70423	MRS2
ribosomal protein L23; small nucleolar RNA, H/ACA box 21	SNORA21	-1.64	0.0083																		protein serine/threonine kinase activity (GO:0004674)	6/368	0.259383	1	1.39951	1.88857	CDK17;PIM1;CPNE3;BRAF;STK4;CDK14
amine oxidase, copper containing 1	AOC1	-1.63	0.0202																		calcium channel regulator activity (GO:0005246)	2020-01-26	0.26278	1	3.30142	4.41214	PHPT1
polypeptide N-acetylgalactosaminyltransferase 8	GALNT8	-1.63	0.0202																		enhancer binding (GO:0035326)	2020-01-26	0.26278	1	3.30142	4.41214	HMGB2
leucine rich repeat and Ig domain containing 4	LINGO4	-1.63	0.0226																		RNA polymerase II transcription corepressor activity (GO:0001106)	2020-01-26	0.26278	1	3.30142	4.41214	ZMYND8
LMBR1 domain containing 2	LMBRD2	-1.63	0.0498																		SH2 domain binding (GO:0042169)	2020-01-26	0.26278	1	3.30142	4.41214	INPPL1
opioid binding protein/cell adhesion molecule-like	OPCML	-1.63	0.036																		transcription regulatory region DNA binding (GO:0044212)	6/374	0.271184	1	1.37706	1.79701	SOX2;ZNF350;HMGB2;TP53;CIART;SNCA
speedy/RINGO cell cycle regulator family member E6; speedy/RINGO cell cycle regulator family member E2	SPDYE2	-1.63	0.0456																		Hsp70 protein binding (GO:0030544)	2020-01-27	0.27138	1	3.17914	4.14635	SNCA
speedy/RINGO cell cycle regulator family member E6; speedy/RINGO cell cycle regulator family member E2	SPDYE6	-1.63	0.0456																		cyclin-dependent protein serine/threonine kinase regulator activity (GO:0016538)	2020-01-27	0.27138	1	3.17914	4.14635	CCNL1
synaptophysin	SYP	-1.63	0.0327																		ATP-dependent DNA helicase activity (GO:0004003)	2020-01-28	0.27988	1	3.0656	3.90372	ASCC3
choline/ethanolamine phosphotransferase 1	CEPT1	-1.62	0.0366																		metallocarboxypeptidase activity (GO:0004181)	2020-01-28	0.27988	1	3.0656	3.90372	PEPD
peptidase D	PEPD	-1.62	0.0461																		kinesin binding (GO:0019894)	2020-01-28	0.27988	1	3.0656	3.90372	SNCA
ubiquitin-like with PHD and ring finger domains 1	UHRF1	-1.62	0.045																		transcriptional repressor activity, RNA polymerase II transcription regulatory region sequence-specific binding (GO:0001227)	3/159	0.283023	1	1.61956	2.04426	ZNF350;ENO1;E2F6
POU class 6 homeobox 2	POU6F2	-1.6	0.017																		delayed rectifier potassium channel activity (GO:0005251)	2020-01-29	0.288281	1	2.95989	3.68157	KCNS1
anomalous homeobox	ANHX	-1.59	0.0443																		alpha-actinin binding (GO:0051393)	2020-01-29	0.288281	1	2.95989	3.68157	CACNA1D
adenylate cyclase 6; microRNA 4701	ADCY6	-1.58	0.0108																		protein phosphatase binding (GO:0019903)	1992-02-01	0.290834	1	1.86602	2.30454	ENSA;TP53
caspase recruitment domain family, member 8	CARD8	-1.58	0.0455																		thiol-dependent ubiquitinyl hydrolase activity (GO:0036459)	1992-02-01	0.290834	1	1.86602	2.30454	ATXN3;VCPIP1
adenylate cyclase 6; microRNA 4701	MIR4701	-1.58	0.0108																		5'-3' RNA polymerase activity (GO:0034062)	2020-01-30	0.296585	1	2.86123	3.4776	POLR2B
MRS2 magnesium transporter	MRS2	-1.58	0.0369																		Hsp90 protein binding (GO:0051879)	2020-01-30	0.296585	1	2.86123	3.4776	PTGES3
methylenetetrahydrofolate dehydrogenase (NADP+ dependent) 2, methenyltetrahydrofolate cyclohydrolase	MTHFD2	-1.58	0.0493																		snoRNA binding (GO:0030515)	2020-01-30	0.296585	1	2.86123	3.4776	DDX21
popeye domain containing 3	POPDC3	-1.58	0.046																		NADP binding (GO:0050661)	2020-01-30	0.296585	1	2.86123	3.4776	ME1
Jeck2013 ANTISENSE, coding, INTERNAL, intronic best transcript NM_003380	VIM	-1.58	0.0191																		protein serine/threonine kinase activator activity (GO:0043539)	2020-01-31	0.304792	1	2.76893	3.28984	STK4
SUMO1/sentrin specific peptidase 1	SENP1	-1.57	0.0389																		core promoter binding (GO:0001047)	1997-02-01	0.312337	1	1.76983	2.05951	TP53;CIART
Memczak2013 ALT_ACCEPTOR, ALT_DONOR, coding, INTERNAL, intronic best transcript NM_003036; Transcript Identified by AceView	SKI	-1.57	0.0304																		estrogen receptor binding (GO:0030331)	1932-01-01	0.312903	1	2.6824	3.11658	PHB2
spermatogenesis associated 1	SPATA1	-1.57	0.0298																		voltage-gated cation channel activity (GO:0022843)	2/100	0.325176	1	1.71674	1.92857	KCNS1;CACNA1D
transmembrane protein 43	TMEM43	-1.57	0.0498																		E-box binding (GO:0070888)	1934-01-01	0.328845	1	2.52461	2.8078	CIART
zinc finger, MYND-type containing 8	ZMYND8	-1.57	0.0195																		carboxylic ester hydrolase activity (GO:0052689)	2/103	0.337951	1	1.66674	1.80816	PAFAH1B2;PAFAH1B1
cordon-bleu WH2 repeat protein	COBL	-1.56	0.0175																		phosphatase activity (GO:0016791)	2/104	0.342194	1	1.65071	1.77018	PPP4R1;PHPT1
DnaJ (Hsp40) homolog, subfamily C, member 3	DNAJC3	-1.56	0.0262																		phosphotransferase activity, alcohol group as acceptor (GO:0016773)	4/254	0.343469	1	1.35176	1.44457	CDK17;BRAF;STK4;XYLB
olfactory receptor, family 8, subfamily J, member 1	OR8J1	-1.56	0.0317																		DNA-directed 5'-3' RNA polymerase activity (GO:0003899)	1936-01-01	0.344419	1	2.38436	2.54148	POLR2B
Homo sapiens purinergic receptor P2Y, G-protein coupled, 8 (P2RY8), mRNA.; purinergic receptor P2Y, G-protein coupled, 8 [Source:HGNC Symbol;Acc:HGNC:15524]; Homo sapiens purinergic receptor P2Y, G-protein coupled, 8, mRNA (cDNA clone MGC:50878 IMAGE:5787268), complete cds.	P2RY8	-1.56	0.0166																		snRNA binding (GO:0017069)	1936-01-01	0.344419	1	2.38436	2.54148	DDX21
prostaglandin E synthase 3 (cytosolic)	PTGES3	-1.56	0.0429																		translation initiation factor activity (GO:0003743)	1936-01-01	0.344419	1	2.38436	2.54148	DENR
adenosine monophosphate deaminase 3	AMPD3	-1.55	0.0371																		ATP binding (GO:0005524)	4/255	0.346111	1	1.34646	1.42859	PIM1;PGK2;STK4;TP53
golgin A8 family, member R	GOLGA8R	-1.55	0.0362																		voltage-gated calcium channel activity (GO:0005245)	1937-01-01	0.35207	1	2.31992	2.42182	CACNA1D
high mobility group box 2	HMGB2	-1.55	0.0476																		protein kinase regulator activity (GO:0019887)	2/107	0.35487	1	1.60443	1.66219	DNAJC3;CCNL1
mitochondrial translational initiation factor 2	MTIF2	-1.55	0.0183																		ubiquitin-protein transferase activity (GO:0004842)	6/417	0.358706	1	1.23506	1.26625	TMEM189;UHRF1;NEDD4;UBE2T;XIAP;UBE2L3
kelch repeat and BTB (POZ) domain containing 4	KBTBD4	-1.54	0.0341																		divalent inorganic cation transmembrane transporter activity (GO:0072509)	1938-01-01	0.359632	1	2.25887	2.31008	MRS2
keratin 33A, type I	KRT33A	-1.54	0.0099																		ribosome binding (GO:0043022)	1938-01-01	0.359632	1	2.25887	2.31008	DENR
malic enzyme 1, NADP(+)-dependent, cytosolic	ME1	-1.54	0.031																		sulfotransferase activity (GO:0008146)	1939-01-01	0.367107	1	2.20095	2.20557	SULT1C4
nuclear assembly factor 1 ribonucleoprotein	NAF1	-1.54	0.0318																		carboxypeptidase activity (GO:0004180)	1939-01-01	0.367107	1	2.20095	2.20557	PEPD
progestagen-associated endometrial protein	PAEP	-1.54	0.0084																		protein homodimerization activity (GO:0042803)	9/664	0.369711	1	1.16345	1.15767	QTRT1;AOC1;PSMD7;CARD8;AXIN1;ENO1;STK4;JCHAIN;PAFAH1B1
mediator complex subunit 9	MED9	-1.53	0.0142																		protein kinase C binding (GO:0005080)	1940-01-01	0.374494	1	2.14592	2.10768	ADCY6
neuronal guanine nucleotide exchange factor	NGEF	-1.53	0.0263																		transferase activity, transferring pentosyl groups (GO:0016763)	1942-01-01	0.389013	1	2.04374	1.92958	QTRT1
xylulokinase homolog (H. influenzae)	XYLB	-1.53	0.0061																		1-phosphatidylinositol-3-kinase activity (GO:0016303)	1943-01-01	0.396146	1	1.99621	1.84843	GRB2
B-cell CLL/lymphoma 9	BCL9	-1.52	0.0334																		cholesterol binding (GO:0015485)	1943-01-01	0.396146	1	1.99621	1.84843	SYP
DnaJ (Hsp40) homolog, subfamily B, member 6	DNAJB6	-1.52	0.0232																		microtubule binding (GO:0008017)	3/195	0.397218	1	1.32057	1.21924	RGS14;PAFAH1B1;CLASP2
FERM domain containing 4B	FRMD4B	-1.52	0.0187																		transforming growth factor beta receptor binding (GO:0005160)	1944-01-01	0.403196	1	1.95084	1.77201	INHBE
potassium voltage-gated channel, modifier subfamily S, member 1	KCNS1	-1.52	0.0137																		hydro-lyase activity (GO:0016836)	1945-01-01	0.410164	1	1.90749	1.69995	ENO1
mitochondrial transcription termination factor 2	MTERF2	-1.52	0.0276																		metal ion binding (GO:0046872)	6/442	0.410633	1	1.16521	1.0371	AOC1;MTHFD2;CETN2;BRAF;STK4;SNCA
olfactory receptor, family 10, subfamily AG, member 1	OR10AG1	-1.52	0.0045																		kinase activity (GO:0016301)	4/280	0.411983	1	1.22624	1.0874	CDK17;BRAF;PGK2;STK4
phosphoribosyl pyrophosphate synthetase-associated protein 2	PRPSAP2	-1.52	0.0308																		RNA polymerase II regulatory region DNA binding (GO:0001012)	3/201	0.415942	1	1.28115	1.12384	ZMYND8;ENO1;E2F6
suppressor of cytokine signaling 7	SOCS7	-1.52	0.0061																		transcription corepressor activity (GO:0003714)	3/203	0.422143	1	1.26853	1.09399	SKI;ZMYND8;E2F6
pre-B lymphocyte 1	VPREB1	-1.52	0.0499																		calcium ion binding (GO:0005509)	4/284	0.422428	1	1.20897	1.04181	AOC1;CETN2;BRAF;SNCA
coiled-coil domain containing 137	CCDC137	-1.51	0.0437																		transcriptional repressor activity, RNA polymerase II transcription factor binding (GO:0001191)	1947-01-01	0.423858	1	1.82632	1.56763	ZMYND8
major histocompatibility complex, class II, DP beta 1	HLA-DPB1	-1.51	0.0234																		calcium-dependent phospholipid binding (GO:0005544)	1947-01-01	0.423858	1	1.82632	1.56763	CPNE3
P antigen family, member 3 (prostate associated)	PAGE3	-1.51	0.0465																		acetylgalactosaminyltransferase activity (GO:0008376)	1948-01-01	0.430586	1	1.78827	1.50681	GALNT8
protein phosphatase 4, regulatory subunit 1	PPP4R1	-1.51	0.0252																		sterol binding (GO:0032934)	1948-01-01	0.430586	1	1.78827	1.50681	SYP
RBM14-RBM4 readthrough	RBM14-RBM4	-1.51	0.0409																		SH3/SH2 adaptor activity (GO:0005070)	1951-01-01	0.450304	1	1.68308	1.34281	GRB2
SRY box 2	SOX2	-1.51	0.0116																		phosphatidylinositol kinase activity (GO:0052742)	1951-01-01	0.450304	1	1.68308	1.34281	GRB2
sulfotransferase family 1C member 4	SULT1C4	-1.51	0.0097																		iron ion binding (GO:0005506)	1954-01-01	0.469342	1	1.58957	1.20239	SNCA
zinc finger protein 417	ZNF417	-1.51	0.0469																		phosphoprotein phosphatase activity (GO:0004721)	2/136	0.471766	1	1.26231	0.948338	PPP4R1;PHPT1
ADP-ribosylation factor like GTPase 4C	ARL4C	-1.5	0.0431																		SH3 domain binding (GO:0017124)	1955-01-01	0.475541	1	1.56067	1.16005	GRB2
cactin, spliceosome C complex subunit	CACTIN	-1.5	0.009																		protein kinase activator activity (GO:0030295)	1955-01-01	0.475541	1	1.56067	1.16005	STK4
																					sequence-specific DNA binding (GO:0043565)	5/394	0.486643	1	1.0893	0.784542	SOX2;UHRF1;ZNF614;FOXN3;TSN
																					olfactory receptor activity (GO:0004984)	4/311	0.491485	1	1.10401	0.784207	OR5AU1;OR52I2;OR8J1;OR10AG1
																					cadherin binding (GO:0045296)	4/313	0.496473	1	1.09696	0.768118	IST1;ENO1;GIGYF2;TMPO
																					Rho guanyl-nucleotide exchange factor activity (GO:0005089)	1959-01-01	0.499623	1	1.45486	1.00953	NGEF
																					kinase inhibitor activity (GO:0019210)	1959-01-01	0.499623	1	1.45486	1.00953	DNAJC3
																					double-stranded RNA binding (GO:0003725)	1959-01-01	0.499623	1	1.45486	1.00953	VIM
																					protein tyrosine kinase activity (GO:0004713)	2/147	0.512735	1	1.16785	0.780119	YES1;GRB2
																					enhancer sequence-specific DNA binding (GO:0001158)	1964-01-01	0.528184	1	1.3412	0.856103	HMGB2
																					mitogen-activated protein kinase kinase binding (GO:0031434)	1965-01-01	0.533698	1	1.32057	0.829217	BRAF
																					cytokine activity (GO:0005125)	2/155	0.541195	1	1.10757	0.680023	HMGB1;INHBE
																					protein kinase inhibitor activity (GO:0004860)	1967-01-01	0.544535	1	1.28115	0.778711	DNAJC3
																					RNA helicase activity (GO:0003724)	1967-01-01	0.544535	1	1.28115	0.778711	DDX21
																					ATP-dependent RNA helicase activity (GO:0004004)	1967-01-01	0.544535	1	1.28115	0.778711	DDX21
																					RNA-dependent ATPase activity (GO:0008186)	1968-01-01	0.549859	1	1.26231	0.754977	DDX21
																					phosphatidylinositol-4,5-bisphosphate 3-kinase activity (GO:0046934)	1968-01-01	0.549859	1	1.26231	0.754977	GRB2
																					protein kinase activity (GO:0004672)	6/513	0.553488	1	1.00394	0.593846	CDK17;YES1;PIM1;CPNE3;BRAF;STK4
																					organic anion transmembrane transporter activity (GO:0008514)	1970-01-01	0.560322	1	1.22624	0.710293	SLC35A1
																					phosphatidylinositol bisphosphate kinase activity (GO:0052813)	1971-01-01	0.565462	1	1.20897	0.689249	GRB2
																					endonuclease activity (GO:0004519)	1973-01-01	0.575564	1	1.17585	0.649545	TSN
																					hydrolase activity, acting on carbon-nitrogen (but not peptide) bonds, in linear amides (GO:0016811)	1975-01-01	0.585432	1	1.14449	0.612768	GLS
																					phosphatidylinositol 3-kinase activity (GO:0035004)	1976-01-01	0.590279	1	1.12943	0.595391	GRB2
																					GTPase binding (GO:0051020)	1976-01-01	0.590279	1	1.12943	0.595391	ENO1
																					steroid hormone receptor binding (GO:0035258)	1976-01-01	0.590279	1	1.12943	0.595391	PHB2
																					syntaxin binding (GO:0019905)	1977-01-01	0.595071	1	1.11477	0.578646	NAPG
																					calcium ion transmembrane transporter activity (GO:0015085)	1977-01-01	0.595071	1	1.11477	0.578646	CACNA1D
																					protein transporter activity (GO:0008565)	1980-01-01	0.609113	1	1.07296	0.531922	CTAGE5
																					immunoglobulin receptor binding (GO:0034987)	1981-01-01	0.613685	1	1.05971	0.517431	JCHAIN
																					RNA polymerase II regulatory region sequence-specific DNA binding (GO:0000977)	5/460	0.623932	1	0.93301	0.440114	ZNF350;ZMYND8;ENO1;TP53;E2F6
																					RNA polymerase II transcription cofactor activity (GO:0001104)	1984-01-01	0.627084	1	1.02187	0.476879	ZMYND8
																					ATP-dependent helicase activity (GO:0008026)	1985-01-01	0.631447	1	1.00985	0.464268	DDX21
																					histone deacetylase binding (GO:0042826)	1985-01-01	0.631447	1	1.00985	0.464268	TP53
																					voltage-gated potassium channel activity (GO:0005249)	1985-01-01	0.631447	1	1.00985	0.464268	KCNS1
																					oxidoreductase activity, acting on the CH-OH group of donors, NAD or NADP as acceptor (GO:0016616)	1988-01-01	0.644233	1	0.975419	0.428887	ME1
																					growth factor receptor binding (GO:0070851)	1992-01-01	0.660596	1	0.93301	0.386838	GRB2
																					calcium channel activity (GO:0005262)	1993-01-01	0.664568	1	0.922978	0.377145	CACNA1D
																					ion channel activity (GO:0005216)	1993-01-01	0.664568	1	0.922978	0.377145	CACNA1D
																					integrin binding (GO:0005178)	1994-01-01	0.668494	1	0.913159	0.367754	HMGB1
																					transcriptional repressor activity, RNA polymerase II core promoter proximal region sequence-specific binding (GO:0001078)	1997-01-01	0.68	1	0.884917	0.341279	ENO1
																					cation transmembrane transporter activity (GO:0008324)	1997-01-01	0.68	1	0.884917	0.341279	CACNA1D
																					purine ribonucleoside triphosphate binding (GO:0035639)	4/396	0.680619	1	0.867039	0.333596	PIM1;PGK2;STK4;TP53
																					potassium channel activity (GO:0005267)	1/100	0.691108	1	0.858369	0.317132	KCNS1
																					metallopeptidase activity (GO:0008237)	1/102	0.698299	1	0.841538	0.302203	ANPEP
																					phosphatase binding (GO:0019902)	1/102	0.698299	1	0.841538	0.302203	TP53
																					GTPase activity (GO:0003924)	2/222	0.733481	1	0.773305	0.239688	ARL4C;GFM1
																					protease binding (GO:0002020)	1/118	0.750139	1	0.727431	0.209134	TP53
																					RNA polymerase II transcription factor binding (GO:0001085)	1/121	0.758821	1	0.709396	0.195785	TP53
																					endopeptidase activity (GO:0004175)	3/354	0.783827	1	0.727431	0.177178	PSMA5;TPP2;SENP1
																					GTPase activator activity (GO:0005096)	2/249	0.789205	1	0.689453	0.163214	RGS14;AXIN1
																					cytokine receptor binding (GO:0005126)	1/137	0.800298	1	0.626547	0.139576	INHBE
																					protein heterodimerization activity (GO:0046982)	2/265	0.817175	1	0.647826	0.130797	QTRT1;TP53
																					cation channel activity (GO:0005261)	1/146	0.820422	1	0.587924	0.116371	CACNA1D
																					G-protein coupled receptor activity (GO:0004930)	2/267	0.820429	1	0.642973	0.127262	P2RY8;RXFP1
																					GTPase regulator activity (GO:0030695)	2/275	0.832932	1	0.624268	0.114118	RGS14;AXIN1
																					core promoter proximal region sequence-specific DNA binding (GO:0000987)	2/278	0.837415	1	0.617532	0.109572	UHRF1;TP53
																					transcription factor activity, RNA polymerase II core promoter proximal region sequence-specific binding (GO:0000982)	2/280	0.840344	1	0.613121	0.106649	ENO1;TP53
																					serine-type peptidase activity (GO:0008236)	1/220	0.925154	1	0.390168	0.0303529	PRSS57
																					actin binding (GO:0003779)	1/254	0.94999	1	0.337941	0.0173376	COBL
																					RNA polymerase II core promoter proximal region sequence-specific DNA binding (GO:0000978)	1/262	0.954521	1	0.327622	0.0152493	TP53
																					nucleoside-triphosphatase activity (GO:0017111)	2/424	0.959752	1	0.404891	0.0166329	ARL4C;GFM1
																					transcriptional activator activity, RNA polymerase II transcription regulatory region sequence-specific binding (GO:0001228)	1/284	0.964982	1	0.302243	0.0107738	TP53
																					transcription coactivator activity (GO:0003713)	1/291	0.967778	1	0.294972	0.00966109	UBE2L3

## Sheet: TF_233
Term	Overlap	P-value	Adjusted P-value	Genes	TF Perturbations Followed by Expression (84 significant records)							233 down-regulated
YEATS2 SHRNA H1299 HUMAN GSE90781 RNASEQ DOWN	18/336	8.96537e-08	0.000175542	RPL5;MTPN;UHRF1;RPL23;PTGES3;HMGB2;DDX21;TTK;ENO1;HMGB1;PHB2;TM4SF1;TSN;RPS14;HNRNPH1;SRSF3;VIM;TMPO
AFF4 SHRNA HELA HUMAN GSE69021 RNASEQ UP	17/332	3.90709e-07	0.000255002	RPL5;GFM1;EIF1AX;RPL23;PTGES3;ZFR;FAM129A;HMGB2;PRRC2C;DDX21;PHB2;RPS14;HNRNPH1;NEDD4;MATR3;ATXN10;TMPO
MYCN SHRNA IMR575 HUMAN GSE80397 24HR RNASEQ UP	21/492	3.42775e-07	0.000335577	RPL5;MTPN;RPL23;INPPL1;HMGB2;HMGB1;RPS14;TMEM59;BCL9;NIN;NPLOC4;HNRNPH1;ENSA;SRSF3;GRB2;MATR3;VIM;PAFAH1B2;RBM5;TMPO;CLASP2
MYC HYPERACTIVE HMEC HUMAN GSE66182 RNASEQ DOWN	18/399	1.11349e-06	0.000545052	RPL5;CD164;EIF1AX;RPL23;HMGB2;ENO1;HMGB1;TM4SF1;TSN;ARL4C;RPS14;PPP4R1;SRSF3;CPNE3;MATR3;VIM;PAFAH1B2;TMPO
AFF1 SHRNA HELA HUMAN GSE69021 RNASEQ UP	17/419	9.10878e-06	0.00222937	RPL5;YES1;RPL23;PTGES3;ZFR;HMGB2;DDX21;ENO1;HMGB1;PSMA5;RPS14;HNRNPH1;SRSF3;MATR3;ATXN10;VIM;TMPO
ADAR KD HUVEC HUMAN GSE60217 RNASEQ UP	18/463	8.85556e-06	0.00247703	RPL5;YES1;RPL23;CARD8;PRRC2C;DDX21;ENO1;HMGB1;TM4SF1;KLF2;RPS14;GANAB;MTHFD2;HNRNPH1;ANPEP;SRSF3;VIM;TMPO
SETDB1 KD THP1 HUMAN GSE103409 SGRNA9DAY4 RNASEQ UP	18/460	8.1068e-06	0.00264552	RPL5;PNISR;CD164;SF3A1;UHRF1;RPL23;STAT2;ZFR;PRRC2C;ENO1;HMGB1;P2RY8;RPS14;HNRNPH1;POLR2B;SRSF3;MATR3;TMPO
MYCN SHRNA IMR575 HUMAN GSE80397 6HR RNASEQ DOWN	21/594	6.76378e-06	0.0026487	RPL5;PNISR;MTPN;INPPL1;HMGB2;PRRC2C;LENG8;HMGB1;TMEM59;BCL9;GANAB;NPLOC4;HNRNPH1;ENSA;GRB2;MATR3;VIM;RBM5;TMPO;PAFAH1B1;CLASP2
CHD1 KD 22RV1 HUMAN GSE84610 RNASEQ DOWN	15/343	1.29116e-05	0.00280899	RPL5;CD164;GFM1;EIF1AX;RPL23;PTGES3;HMGB2;DDX21;HMGB1;LMBRD2;MTHFD2;HNRNPH1;SRSF3;MATR3;TMPO
ZEB2 SHRNA H1 HUMAN GSE69618 DAY2 RNASEQ UP	20/580	1.61929e-05	0.00317058	RPL5;PNISR;RPL23;ZFR;PRRC2C;ENO1;HMGB1;IL17RD;RPS14;DNAJB6;HNRNPH1;POLR2B;NEDD4;ENSA;BBX;SRSF3;MATR3;PAFAH1B2;HIST1H2BD;RBM5
RUNX1 KO MOUSE GSE2592 CREEDSID GENE 278 UP	13/279	2.54957e-05	0.00453823	RPL5;RPL23;ZFAND6;HMGB1;CASD1;RPS14;NSFL1C;PRPSAP2;HNRNPH1;POLR2B;NEDD4;MATR3;CEPT1
SUZ12 KD HEK293 HUMAN GSE50177 RNASEQ DOWN	15/370	3.12031e-05	0.00469967	RPL5;CD164;RPL23;INPPL1;HMGB2;PRRC2C;DDX21;ENO1;RPS14;MTHFD2;HNRNPH1;POLR2B;SRSF3;ASCC3;RBM5
ZNF589 SIRNA BT549 HUMAN GSE79586 RNASEQ UP	18/508	3.04916e-05	0.00497522	RPL5;CD164;MTPN;RPL23;TNC;PRRC2C;DDX21;ENO1;SKI;RPS14;TMEM189;GANAB;TMEM43;DNAJB6;ANPEP;SH3BGRL3;MATR3;VIM
ZNF217 SIRNA MCF7 HUMAN GSE58326 RNASEQ DOWN	15/378	3.98633e-05	0.00557516	RPL5;GPX4;UHRF1;PTGES3;INPPL1;HMGB2;DDX21;ENO1;HMGB1;GANAB;MTHFD2;HNRNPH1;SRSF3;MATR3;TMPO
PHF20 SHRNA H1792 HUMAN GSE82115 RNASEQ DOWN	17/492	6.92746e-05	0.00713893	RPL5;MTPN;PTGES3;ENO1;HMGB1;PEPD;PHB2;PSMA5;GANAB;TMEM43;ANPEP;SRSF3;GRB2;MATR3;VIM;PAFAH1B2;TMPO
NFKB1 OE HEK293 HUMAN GSE57027 RNASEQ DOWN	18/532	5.54382e-05	0.00723653	CD164;MTPN;YES1;EIF1AX;PTGES3;ZFR;DDX21;ENO1;GANAB;DNAJB6;MTHFD2;HNRNPH1;POLR2B;AGPS;SRSF3;ASCC3;PAFAH1B2;TMPO
CTCF SIRNA LNCAP HUMAN GSE63487 RNASEQ DOWN	14/347	6.04484e-05	0.00739738	RPL5;EIF1AX;RPL23;DDX21;ENO1;HMGB1;RPS14;HNRNPH1;POLR2B;CPNE3;MATR3;ATXN10;PAFAH1B2;TMPO
ZNF503 SHRNA H1 HUMAN GSE69618 DAY2 RNASEQ UP	16/441	6.42725e-05	0.00740268	MRS2;RPL5;EIF1AX;RPL23;DDX21;ENO1;FOXN3;HMGB1;RPS14;DNAJB6;POLR2B;SRSF3;TPP2;MATR3;ASCC3;HIST1H2BD
SRF KO MOUSE GSE1948 CREEDSID GENE 1157 DOWN	12/265	6.87442e-05	0.00747784	RPL5;PSMD7;GPX4;MTHFD2;EIF1AX;UHRF1;PTGES3;PIM1;HMGB2;DDX21;CPNE3;PHB2
MYB KD A549 HUMAN GSE85187 RNASEQ UP	10/192	8.84695e-05	0.00866116	RPL5;RPS14;CD164;MTPN;EIF1AX;RPL23;MATR3;ENO1;VIM;SAMSN1
U2AF1 OE CFUG HUMAN GSE94153 RNASEQ UP	15/410	9.93218e-05	0.00883964	RPL5;CD164;IST1;RPL23;HMGB2;PRRC2C;ENO1;HMGB1;TOR1AIP1;RPS14;TMEM59;HNRNPH1;SRSF3;CPNE3;MATR3
FOXP1 OE HUMAN GSE51382 CREEDSID GENE 1471 UP	14/366	0.000106438	0.00906111	RPL5;GPX4;EIF1AX;UHRF1;FAM129A;HMGB2;DDX21;MTIF2;PHB2;ARMC1;MTHFD2;HNRNPH1;CPNE3;GRB2
KMT2A CHROMTRANSLOC HUMAN GSE15013 CREEDSID GENE 1506 UP	11/234	9.91009e-05	0.00923998	RPL5;RPS14;HNRNPH1;UHRF1;PTGES3;FAM129A;PIM1;HMGB2;SH3BGRL3;HMGB1;VIM
KLF5 KO CFPAC1 HUMAN GSE64558 RNASEQ DOWN	12/280	0.000115829	0.00944971	RPL5;RPS14;HNRNPH1;RPL23;ABI3BP;HMGB2;SRSF3;SH3BGRL3;ENO1;HMGB1;TM4SF1;TMPO
FOXM1 KD HUMAN GSE55204 CREEDSID GENE 1369 DOWN	14/375	0.000137232	0.00959644	RPL5;SLC35A1;PTGES3;GTF3A;HMGB2;MTIF2;ENO1;HMGB1;PHB2;TMEM59;MTHFD2;SRSF3;CPNE3;DENR
GATA6 OE HESC HUMAN GSE69322 MTESR1MEDIA RNASEQ DOWN	10/202	0.000134488	0.00975288	SOX2;RPL5;RPS14;MTHFD2;HNRNPH1;RPL23;HMGB2;SRSF3;MATR3;HMGB1
OVOL2 OE MDA HUMAN GSE51975 RNASEQ DOWN	15/421	0.000132895	0.010008	RPL5;GPX4;UHRF1;RPL23;HMGB2;LENG8;ENO1;HMGB1;GANAB;HNRNPH1;POLR2B;SRSF3;MATR3;VIM;TMPO
ATF6 ACTIVATION HESC HUMAN GSE106847 RNASEQ DOWN	15/420	0.000129481	0.010141	RPL5;EIF1AX;RPL23;PTGES3;TNC;HMGB2;DDX21;ENO1;HMGB1;SOX2;RPS14;ATXN3;HNRNPH1;SRSF3;MATR3
NEUROG3 OE MOUSE GSE3653 CREEDSID GENE 2290 DOWN	10/206	0.000157857	0.0106581	SOX2;RPS14;HNRNPH1;RPL23;PTGES3;MATR3;NAF1;VIM;PHB2;KLF2
TSHZ3 SIRNA BT549 HUMAN GSE79586 RNASEQ UP	11/248	0.000165186	0.0107811	RPL5;RPS14;TMEM189;CD164;TMEM43;ANPEP;PTGES3;DDX21;SH3BGRL3;VIM;TM4SF1
MEIS2 KD KASUMI1 HUMAN GSE81328 RNASEQ UP	16/489	0.000210745	0.0133109	RPL5;CD164;MTPN;EIF1AX;RPL23;PTGES3;HMGB2;PRRC2C;DDX21;HMGB1;HNRNPH1;POLR2B;AGPS;SRSF3;MATR3;TMPO
BNC2 SIRNA BT549 HUMAN GSE79586 RNASEQ UP	14/394	0.000228434	0.0135537	RPL5;CD164;GPX4;PTGES3;TNC;HMGB2;ENO1;HMGB1;ARMC1;TMEM189;VIM;PAFAH1B2;TMPO;PAFAH1B1
OVOL2 OE PC3 HUMAN GSE48230 RNASEQ DOWN	14/393	0.000222582	0.0136192	RPL5;MTPN;EIF1AX;PTGES3;ENO1;HMGB1;TM4SF1;POLR2B;ANPEP;SRSF3;CPNE3;GRB2;SH3BGRL3;VIM
NEUROG3 OE MOUSE GSE3653 CREEDSID GENE 2289 DOWN	12/305	0.000255678	0.014724	SOX2;RPS14;GPX4;MTHFD2;HNRNPH1;RPL23;PTGES3;NEDD4;MATR3;HMGB1;VIM;KLF2
FOXO1 KD MOUSE GSE6623 CREEDSID GENE 504 UP	13/352	0.0002635	0.0147409	CDK17;EIF1AX;PTGES3;ZFAND6;HMGB2;DDX21;HMGB1;TOR1AIP1;JCHAIN;PSMA5;NPLOC4;HNRNPH1;CCNL1
TP53 SIRNA MDAMB231 HUMAN GSE68248 RNASEQ DOWN	11/264	0.000283317	0.0149928	GANAB;NIN;PTGES3;PRRC2C;DDX21;DENR;ENO1;HMGB1;VIM;TP53;TMPO
JUNB KD FORESKIN HUMAN GSE63079 RNASEQ UP	12/313	0.000323427	0.0150779	ARL4C;PNISR;HNRNPH1;ZMYND8;PTGES3;TNC;PRRC2C;DDX21;MATR3;ENO1;ASCC3;VIM
FOXQ1 SIRNA BT549 HUMAN GSE79586 RNASEQ DOWN	10/221	0.000278293	0.0151361	GANAB;MTHFD2;ANPEP;FAM129A;DDX21;ENO1;CLPTM1L;HMGB1;TM4SF1;TMPO
PGR KO MOUSE GSE39920 CREEDSID GENE 3080 UP	12/313	0.000323427	0.0154456	ARL4C;CD164;GATM;TMEM43;HNRNPH1;IL10RB;ANPEP;ME1;AMPD3;HMGB1;ADCY6;JCHAIN
GATA6 OE HESC HUMAN GSE69322 KSRMEDIA RNASEQ DOWN	15/456	0.000313674	0.0157481	RPL5;PNISR;RPL23;ZFR;PRRC2C;DDX21;HMGB1;SOX2;ARL4C;HNRNPH1;POLR2B;BBX;SRSF3;MATR3;TMPO
ZBTB48 KO HELA HUMAN GSE96777 RNASEQ UP	11/268	0.000322044	0.0157641	DNAJB6;MTHFD2;EIF1AX;UHRF1;ELAC2;SRSF3;DDX21;MATR3;ENO1;TM4SF1;TMPO
TRPS1 MUTATION MOUSE GSE33766 CREEDSID GENE 621 UP	10/224	0.000309855	0.0159657	RPL5;RPS14;HNRNPH1;POLR2B;RPL23;NEDD4;TNC;CLPTM1L;VIM;CCNL1
THRB MUT HUMAN GSE29159 CREEDSID GENE 1697 UP	12/318	0.000373063	0.0169874	TMEM59;CD164;PSMD7;HNRNPH1;POLR2B;PTGES3;HMGB2;DDX21;TM4SF1;TSN;GLS;TMPO
PRRX1 SIRNA BT549 HUMAN GSE79586 RNASEQ UP	12/324	0.000441	0.0196245	SKI;RPL5;RPS14;TMEM59;MTPN;TNC;SH3BGRL3;MATR3;HMGB1;VIM;PAFAH1B2;PAFAH1B1
GATA1 KO MOUSE GSE40273 CREEDSID GENE 1062 UP	10/237	0.000483351	0.0205739	RPL5;RPS14;GBP5;PNISR;CD164;HNRNPH1;RPL23;ZFR;MATR3;GLS
NFKB1 INACTIVATION HUMAN GSE20667 CREEDSID GENE 2573 UP	11/281	0.000480085	0.020889	ARMC1;RPL5;LUZP6;MTHFD2;HNRNPH1;RPL23;PTGES3;ZFR;HMGB2;ENO1;HMGB1
TFEB OE HUMAN GSE16267 CREEDSID GENE 2976 DOWN	10/239	0.000516096	0.0215003	PSMA5;RPL5;HNRNPH1;EIF1AX;POLR2B;PTGES3;BBX;CLPTM1L;HMGB1;TMPO
CREB1 DEPLETION HUMAN GSE12056 CREEDSID GENE 68 DOWN	11/288	0.000589182	0.0230724	ARMC1;CD164;LUZP6;GPX4;PTGES3;UBE2T;PIM1;TTK;HMGB1;PHB2;HIST1H2BD
U2AF1 OE BFUE HUMAN GSE94153 RNASEQ DOWN	16/535	0.00056607	0.0230909	RPL5;CD164;IST1;RPL23;ENO1;HMGB1;SAMSN1;RPS14;TMEM59;MTHFD2;HNRNPH1;SRSF3;SH3BGRL3;MATR3;PHPT1;PAFAH1B2
NFYA SIRNA HCT116 HUMAN GSE56788 RNASEQ DOWN	9/201	0.000603066	0.023153	RPL5;MTHFD2;HNRNPH1;RPL23;HMGB2;HMGB1;ATXN10;TSN;TMPO
EZH2 KO HESC HUMAN GSE76626 RNASEQ DOWN	13/383	0.00058623	0.0234253	RPL5;PNISR;ZMYND8;HMGB2;PRRC2C;ENO1;HMGB1;SOX2;GANAB;HNRNPH1;MATR3;VIM;TMPO
VDR KO MOUSE GSE2421 CREEDSID GENE 2719 UP	11/293	0.000679175	0.0255736	ARL4C;RPL5;RPS14;IL10RB;ZMYND8;PTGES3;ZFAND6;CEPT1;OSTF1;VIM;CCNL1
MYC OE MCF7 HUMAN GSE101738 RNASEQ UP	14/441	0.00070195	0.0259324	USPL1;ZMYND8;PTGES3;PRICKLE2;HMGB2;HMGB1;TOR1AIP1;DNAJC3;PSMD7;SRSF3;GRB2;MATR3;E2F6;PAFAH1B2
MBD2 KD HMLER HUMAN GSE63234 RNASEQ UP	10/252	0.000776845	0.0281678	TMEM59;CD164;MTPN;EIF1AX;LENG8;GRB2;SH3BGRL3;MATR3;HMGB1;TMPO
ETV2 OE HESC HUMAN GSE57395 RNASEQ UP	15/499	0.000796398	0.0283518	RPL5;YES1;RPL23;PRRC2C;DDX21;ENO1;HMGB1;IL17RD;MTHFD2;HNRNPH1;SRSF3;MATR3;ASCC3;VIM;TMPO
NEUROG3 OE MOUSE GSE3653 CREEDSID GENE 1660 DOWN	11/301	0.000846824	0.0296086	SOX2;RPS14;GPX4;MTHFD2;HNRNPH1;RPL23;PTGES3;NEDD4;HMGB1;VIM;KLF2
ASCL1 KO G523NS HUMAN GSE87615 RNASEQ DOWN	10/256	0.000876035	0.0300926	ARL4C;RPL5;GANAB;HNRNPH1;UHRF1;TNC;SRSF3;MATR3;VIM;TMPO
CHD1 KO 22RV1 HUMAN GSE84610 RNASEQ DOWN	9/213	0.000910987	0.0307537	RPL5;RPS14;MTHFD2;RPL23;HMGB2;MATR3;TTK;HMGB1;TMPO
ELF3 KO CFPAC1 HUMAN GSE64558 RNASEQ DOWN	8/172	0.00094373	0.031319	RPS14;HNRNPH1;RPL23;ABI3BP;HMGB2;LENG8;HMGB1;TM4SF1
REST SIRNA MDAMB231 HUMAN GSE63609 RNASEQ UP	12/358	0.00105503	0.0338647	CDK17;GBP5;CD164;GANAB;XRN1;DNAJB6;MTHFD2;STAT2;RPL41P2;TNC;DDX21;ENO1
RELA OE HEK293 HUMAN GSE57027 RNASEQ UP	11/310	0.00107507	0.0339515	RPL5;RPS14;MTPN;GFM1;GANAB;RPL23;DDX21;ENO1;HMGB1;PHB2;GIGYF2
ERG OE CD34 HUMAN GSE53665 RNASEQ DOWN	10/262	0.00104415	0.0340741	GANAB;GTF3A;SRSF3;DDX21;PRSS57;MATR3;ENO1;HMGB1;TMPO;GAPT
RBM10 OE HEK293 HUMAN GSE44976 RNASEQ UP	10/267	0.00120365	0.0374087	MTPN;HNRNPH1;UHRF1;ZFR;PRRC2C;SRSF3;LENG8;MATR3;TMPO;PAFAH1B1
NR2F2 KD HUMAN GSE33182 CREEDSID GENE 822 DOWN	11/318	0.00131852	0.0391161	DAP;GANAB;EIF1AX;UHRF1;PTGES3;HMGB2;SH3BGRL3;ENO1;HMGB1;FAM72D;TM4SF1
PRRX1 SIRNA MCF7 HUMAN GSE79586 RNASEQ DOWN	8/181	0.00130934	0.0394413	RPL5;RPS14;TMEM189;GANAB;MTHFD2;CPNE3;GRB2;ENO1
EZH1 SHRNA PROE HUMAN GSE59089 RNASEQ UP	14/470	0.00129021	0.0394725	RPL5;CD164;MTPN;HMGB2;PRRC2C;PRSS57;ENO1;P2RY8;MTHFD2;HNRNPH1;ANPEP;GRB2;SH3BGRL3;VIM
SATB2 OE BEAS2B HUMAN GSE75652 RNASEQ DOWN	11/319	0.00135191	0.039508	CD164;HNRNPH1;TNC;HMGB2;SRSF3;DDX21;MATR3;VIM;TM4SF1;TMPO;PAFAH1B1
NFKB1 INACTIVATION HUMAN GSE20667 CREEDSID GENE 2576 DOWN	12/370	0.00139615	0.0402008	PSMA5;CD164;LUZP6;GPX4;MTHFD2;PTGES3;UBE2T;SRSF3;SH3BGRL3;ENO1;HMGB1;FAM72D
FOXP3 ABLATION MOUSE GSE6681 CREEDSID GENE 91 DOWN	10/275	0.00149984	0.0425608	RPL5;CD164;PPP4R1;GPX4;POLR2B;CETN2;PIM1;MATR3;CLPTM1L;VIM
ETS1 SHRNA DU145 HUMAN GSE59020 RNASEQ DOWN	8/186	0.0015565	0.0429244	RPL5;MTHFD2;UHRF1;RPL23;PTGES3;NEDD4;ENO1;VIM
XPA KO HELA HUMAN GSE100855 RNASEQ UP	10/278	0.00162514	0.0430003	RPL5;RPS14;PNISR;ATXN3;CD164;HNRNPH1;LENG8;VIM;TM4SF1;GIGYF2
PRDM16 DEPLETION MOUSE GSE35011 CREEDSID GENE 487 UP	9/230	0.00155469	0.0434868	MTPN;PTGES3;TNC;SH3BGRL3;ENO1;CLPTM1L;HMGB1;VIM;TM4SF1
RUNX1 KO MOUSE GSE2592 CREEDSID GENE 973 UP	10/278	0.00162514	0.0435893	PSMA5;RPL5;HNRNPH1;EIF1AX;RPL23;NEDD4;MATR3;CEPT1;HMGB1;CASD1
FOXM1 SIRNA HUMAN GSE2222 CREEDSID GENE 853 DOWN	11/326	0.00160558	0.043663	DAP;GANAB;RPL23;PTGES3;AGPS;GTF3A;HMGB2;SRSF3;ENO1;HMGB1;PHB2
FOXP1 KD HUMAN GSE51382 CREEDSID GENE 2764 UP	10/280	0.00171329	0.0447282	LUZP6;POLR2B;PTGES3;MATR3;ATXN10;VIM;FAM72D;SAMSN1;TMPO;JCHAIN
RELA KD HUMAN GSE1676 CREEDSID GENE 1787 UP	13/433	0.00177972	0.0458513	SF3A1;GPX4;PTGES3;ZFR;DDX21;ENO1;HMGB1;PHB2;UBE2L3;RPS14;PSMD7;MTHFD2;ATXN10
NRL DEFICIENCY MOUSE GSE4051 CREEDSID GENE 264 DOWN	9/236	0.00185412	0.0465432	SOX2;CD164;IST1;SPATA1;LENG8;CACNA1D;VIM;MLF1;JCHAIN
ZBTB48 KO HELA HUMAN GSE96777 RNASEQ DOWN	11/332	0.00185289	0.0471163	RPL5;CD164;MTPN;GANAB;HNRNPH1;POLR2B;PTGES3;PRRC2C;CLPTM1L;ATXN10;VIM
NR2C2 KD HUMAN GSE16219 CREEDSID GENE 2628 DOWN	12/385	0.00194608	0.0476304	LUZP6;MTHFD2;UHRF1;POLR2B;PTGES3;FAM129A;HMGB2;DDX21;DENR;HMGB1;ATXN10;FAM72D
ZNF581 SIRNA BT549 HUMAN GSE79586 RNASEQ DOWN	11/334	0.00194192	0.04813	GANAB;HNRNPH1;ANPEP;FAM129A;PRRC2C;XIAP;DENR;ENO1;TM4SF1;TSN;TMPO
SRF MUT MOUSE GSE1948 CREEDSID GENE 1393 UP	9/242	0.00219803	0.0494683	SOX2;YES1;GPX4;MTHFD2;PTGES3;UBE2T;HMGB2;MATR3;KLF2
JUNB KD FORESKIN HUMAN GSE63079 RNASEQ DOWN	10/287	0.00205282	0.0496225	CDK17;RPS14;CD164;MTPN;PPP4R1;MTHFD2;EIF1AX;SRSF3;CPNE3;TOR1AIP1
SUZ12 SHRNA PROE HUMAN GSE59089 RNASEQ DOWN	11/339	0.00217982	0.049629	RPL5;RPS14;CD164;MTHFD2;RPL23;GTF3A;HMGB2;SRSF3;ENO1;HMGB1;VIM
HOXB4 INDUCTION MOUSE GSE9044 CREEDSID GENE 165 DOWN	8/196	0.0021612	0.049784	SOX2;PSMA5;NSFL1C;PTGES3;HMGB2;SRSF3;HMGB1;CCNL1

## Sheet: Ligands233
233 down-regulated	Term	Overlap	P-value	Odds Ratio	Combined Score	Genes	Ligand Perturbations from GEO up									233 down-regulated	Term	Overlap	P-value	Odds Ratio	Combined Score	Genes	LINCS L1000 Ligand Perturbations up
	Interleukin-21 mouse CD8+ T cells GDS1030 ligand:231	12/270	8.21484e-05	3.81497	35.8874	ARL4C;RPS14;NSFL1C;GPX4;PTGES3;POLE2;PIM1;CPNE3;CLPTM1L;VIM;SAMSN1;KLF2											EGF-MCF7	6/146	0.00735596	3.52754	17.3282	EIF1AX;ME1;FAM129A;DDX21;KLF2;GLS
	calcium(2+) mouse blastocyst GDS3293 ligand:281	13/377	0.000505854	2.95989	22.4634	CD164;MTPN;UHRF1;PTGES3;FAM129A;HMGB1;SOX2;NSFL1C;PPP4R1;ME1;SRSF3;NAF1;CLPTM1L											IGF1-MCF7	6/172	0.0156132	2.99431	12.4553	SOX2;GATM;KHDRBS3;ANPEP;POLE2;ME1
	estradiol human endometrial cancer cells GSE56946 ligand:218	10/307	0.00333067	2.79599	15.95	PSMA5;RPL5;PSMD7;RPL23;UBE2T;ELAC2;GTF3A;SRSF3;HMGB1;PHB2											BFGF-HS578T	5/155	0.0352758	2.76893	9.26086	ARL4C;POLE2;TNC;BBX;TM4SF1
	estradiol human endothelial cells GSE29881 ligand:129	9/263	0.00381946	2.93738	16.3543	CDK17;RPL5;CD164;YES1;KHDRBS3;MTHFD2;RPL23;RELL1;TM4SF1											TGFA-MCF7	5/158	0.037821	2.71636	8.89578	FAM129A;DDX21;ENO1;TM4SF1;KLF2
	17beta-estradiol mouse uterus GSE6931 ligand:86	10/324	0.00485579	2.64929	14.1143	PSMA5;RPL5;CD164;PSMD7;MTHFD2;HNRNPH1;PTGES3;SRPR;DDX21;AMPD3											EGF-HS578T	5/159	0.0386937	2.69927	8.77825	ARL4C;GATM;SRPR;TNC;KLF2
	estrogen human MCF-7 cells GSE11324 ligand:90	13/508	0.00681961	2.19661	10.9566	EIF1AX;UHRF1;DDX21;TTK;MTIF2;HMGB1;C12ORF66;ARMC1;POLE2;BBX;CPNE3;MATR3;ZC3H14											TGFA-MCF10A	5/160	0.0395788	2.6824	8.66272	POLE2;TNC;HMGB2;TTK;ENO1
	insulin-like growth factor-I (IGF-I) human MCF-7 cells GDS3484 ligand:14	9/288	0.00683395	2.6824	13.3741	PSMD7;MTHFD2;PTGES3;GTF3A;HMGB2;GRB2;SH3BGRL3;HMGB1;TMPO											GAS6-BT20	5/164	0.0432416	2.61698	8.2198	GATM;HLA-DPB1;DDX21;SAMSN1;KLF2
	Interleukin-1 beta mouse embryonic fibroblasts GDS2641 ligand:58	8/246	0.00839108	2.79144	13.3447	ARL4C;PTGES3;TNC;DDX21;DENR;AMPD3;CCNL1;TM4SF1											EPR-MCF10A	5/170	0.0491066	2.52461	7.60859	POLE2;TNC;SRSF3;ENO1;KLF2
	nitric oxide human CD3+ T cells GDS4188 ligand:280	6/158	0.0106272	3.25963	14.8129	RPS14;GPX4;RPL23;PTGES3;ENO1;VIM
	Interleukin-1 human epidermal keratinocyte GDS3011 ligand:227	9/323	0.0137717	2.39174	10.2489	RPS14;KRT33A;TMEM59;PPP4R1;GPX4;SH3BGRL3;ENO1;VIM;CCNL1
	aldosterone mouse inner medullary collecting duct cell line mIMCD-3 GDS345 ligand:279	9/324	0.0140264	2.38436	10.1736	PSMA5;SKI;ARL4C;MTPN;DAP;CPNE3;PHPT1;PDE7A;UBE2L3
	insulin-like growth factor-I (IGF-I) human MCF-7 cells GDS3484 ligand:13	8/280	0.0172053	2.45248	9.9633	PTGES3;GTF3A;SRSF3;DDX21;DENR;GRB2;ENO1;HMGB1
	interleukin-12 human PBMC peripheral blood mononuclear cells GDS3498 ligand:197	9/338	0.0179699	2.2856	9.18595	DNAJC3;GBP5;MTPN;MTHFD2;UHRF1;UBE2T;DDX21;C21ORF91;C4ORF32
	estrogen human MCF-7 cells GSE11324 ligand:91	11/461	0.0197303	2.04817	8.04029	ARMC1;EIF1AX;UHRF1;UBE2T;POLE2;DDX21;CPNE3;TTK;HMGB1;FAM72D;TMPO
	retinoic acid mouse CD4+ T cells pooled from spleen and mesenteric/peripheral lymph nodes GDS3840 ligand:73	10/403	0.0201809	2.12995	8.31322	DAP;GPX4;POLR2B;UBE2T;STAT4;HMGB2;SH3BGRL3;HMGB1;KLF2;TMPO
	17beta-estradiol human MCF-7 cells GSE11791 ligand:153	9/349	0.0215933	2.21356	8.48983	MTHFD2;HNRNPH1;EIF1AX;UHRF1;PTGES3;UBE2T;GTF3A;DDX21;E2F6
	Interleukin-15 mouse CD8+ T cells GDS1030 ligand:229	8/296	0.0231	2.31992	8.74126	ARL4C;RPS14;NSFL1C;NIN;MTHFD2;POLE2;VIM;KLF2
	transforming growth factor-beta human Hepatocellular carcinoma Huh-7 cell line GDS4269 ligand:17	8/298	0.0239256	2.30435	8.60168	PTGES3;SRSF3;ENO1;HMGB1;ATXN10;VIM;TM4SF1;UBE2L3
	interleukin-4 human PBMC GSE59184 ligand:147	7/251	0.0281042	2.39386	8.55047	ARL4C;GPX4;FAM129A;ME1;SH3BGRL3;ENO1;VIM
	estradiol human endometrial cancer cells GSE56946 ligand:225	8/312	0.0302927	2.20095	7.69638	RPS14;PSMD7;HNRNPH1;HMGB2;SRSF3;HMGB1;PHB2;MRPL22
	interleukin-15 human PBMC GSE59184 ligand:144	8/321	0.0349518	2.13924	7.17454	GBP5;DNAJB6;FAM129A;STAT4;PIM1;DDX21;AMPD3;SAMSN1
	estradiol human estrogen receptor (ER)-positive MCF7 breast cancer cells GDS3217 ligand:39	9/390	0.0397353	1.98085	6.38927	RPL5;EIF1AX;UHRF1;UBE2T;GTF3A;DDX21;PHB2;E2F6;MRPL22
	estradiol human endometrial cancer cells GSE56946 ligand:222	8/331	0.0406734	2.07461	6.64327	PSMA5;RPL5;RPL23;GTF3A;HMGB2;ENO1;OSTF1;PHB2

## Sheet: Enrichr233
233 down-regulated	Term	Overlap	P-value	Odds Ratio	Combined Score	Genes	LINCS L1000 Ligand Perturbations up					233 down-regulated	Term	Overlap	P-value	Odds Ratio	Combined Score	Genes	Ligand Perturbations from GEO up							233 down-regulated	Term	Overlap	P-value	Adjusted P-value	Odds Ratio	Combined Score	Genes	TF Perturbations Followed by Expression (84 significant records)														233 down-regulated	Term
	EGF-MCF7	6/146	0.00735596	3.52754	17.3282	EIF1AX;ME1;FAM129A;DDX21;KLF2;GLS							Interleukin-21 mouse CD8+ T cells GDS1030 ligand:231	12/270	8.21484e-05	3.81497	35.8874	ARL4C;RPS14;NSFL1C;GPX4;PTGES3;POLE2;PIM1;CPNE3;CLPTM1L;VIM;SAMSN1;KLF2									YEATS2 SHRNA H1299 HUMAN GSE90781 RNASEQ DOWN	18/336	8.96537e-08	0.000175542	4.59841	74.6198	RPL5;MTPN;UHRF1;RPL23;PTGES3;HMGB2;DDX21;TTK;ENO1;HMGB1;PHB2;TM4SF1;TSN;RPS14;HNRNPH1;SRSF3;VIM;TMPO																EGF-MCF7
	IGF1-MCF7	6/172	0.0156132	2.99431	12.4553	SOX2;GATM;KHDRBS3;ANPEP;POLE2;ME1							calcium(2+) mouse blastocyst GDS3293 ligand:281	13/377	0.000505854	2.95989	22.4634	CD164;MTPN;UHRF1;PTGES3;FAM129A;HMGB1;SOX2;NSFL1C;PPP4R1;ME1;SRSF3;NAF1;CLPTM1L									AFF4 SHRNA HELA HUMAN GSE69021 RNASEQ UP	17/332	3.90709e-07	0.000255002	4.39526	64.8534	RPL5;GFM1;EIF1AX;RPL23;PTGES3;ZFR;FAM129A;HMGB2;PRRC2C;DDX21;PHB2;RPS14;HNRNPH1;NEDD4;MATR3;ATXN10;TMPO																IGF1-MCF7
	BFGF-HS578T	5/155	0.0352758	2.76893	9.26086	ARL4C;POLE2;TNC;BBX;TM4SF1							estradiol human endometrial cancer cells GSE56946 ligand:218	10/307	0.00333067	2.79599	15.95	PSMA5;RPL5;PSMD7;RPL23;UBE2T;ELAC2;GTF3A;SRSF3;HMGB1;PHB2									MYCN SHRNA IMR575 HUMAN GSE80397 24HR RNASEQ UP	21/492	3.42775e-07	0.000335577	3.66377	54.5396	RPL5;MTPN;RPL23;INPPL1;HMGB2;HMGB1;RPS14;TMEM59;BCL9;NIN;NPLOC4;HNRNPH1;ENSA;SRSF3;GRB2;MATR3;VIM;PAFAH1B2;RBM5;TMPO;CLASP2																BFGF-HS578T
	TGFA-MCF7	5/158	0.037821	2.71636	8.89578	FAM129A;DDX21;ENO1;TM4SF1;KLF2							estradiol human endothelial cells GSE29881 ligand:129	9/263	0.00381946	2.93738	16.3543	CDK17;RPL5;CD164;YES1;KHDRBS3;MTHFD2;RPL23;RELL1;TM4SF1									MYC HYPERACTIVE HMEC HUMAN GSE66182 RNASEQ DOWN	18/399	1.11349e-06	0.000545052	3.87234	53.0821	RPL5;CD164;EIF1AX;RPL23;HMGB2;ENO1;HMGB1;TM4SF1;TSN;ARL4C;RPS14;PPP4R1;SRSF3;CPNE3;MATR3;VIM;PAFAH1B2;TMPO																TGFA-MCF7
	EGF-HS578T	5/159	0.0386937	2.69927	8.77825	ARL4C;GATM;SRPR;TNC;KLF2							17beta-estradiol mouse uterus GSE6931 ligand:86	10/324	0.00485579	2.64929	14.1143	PSMA5;RPL5;CD164;PSMD7;MTHFD2;HNRNPH1;PTGES3;SRPR;DDX21;AMPD3									AFF1 SHRNA HELA HUMAN GSE69021 RNASEQ UP	17/419	9.10878e-06	0.00222937	3.48264	40.4205	RPL5;YES1;RPL23;PTGES3;ZFR;HMGB2;DDX21;ENO1;HMGB1;PSMA5;RPS14;HNRNPH1;SRSF3;MATR3;ATXN10;VIM;TMPO																EGF-HS578T
	TGFA-MCF10A	5/160	0.0395788	2.6824	8.66272	POLE2;TNC;HMGB2;TTK;ENO1							estrogen human MCF-7 cells GSE11324 ligand:90	13/508	0.00681961	2.19661	10.9566	EIF1AX;UHRF1;DDX21;TTK;MTIF2;HMGB1;C12ORF66;ARMC1;POLE2;BBX;CPNE3;MATR3;ZC3H14									ADAR KD HUVEC HUMAN GSE60217 RNASEQ UP	18/463	8.85556e-06	0.00247703	3.33707	38.825	RPL5;YES1;RPL23;CARD8;PRRC2C;DDX21;ENO1;HMGB1;TM4SF1;KLF2;RPS14;GANAB;MTHFD2;HNRNPH1;ANPEP;SRSF3;VIM;TMPO																TGFA-MCF10A
	GAS6-BT20	5/164	0.0432416	2.61698	8.2198	GATM;HLA-DPB1;DDX21;SAMSN1;KLF2							insulin-like growth factor-I (IGF-I) human MCF-7 cells GDS3484 ligand:14	9/288	0.00683395	2.6824	13.3741	PSMD7;MTHFD2;PTGES3;GTF3A;HMGB2;GRB2;SH3BGRL3;HMGB1;TMPO									SETDB1 KD THP1 HUMAN GSE103409 SGRNA9DAY4 RNASEQ UP	18/460	8.1068e-06	0.00264552	3.35884	39.375	RPL5;PNISR;CD164;SF3A1;UHRF1;RPL23;STAT2;ZFR;PRRC2C;ENO1;HMGB1;P2RY8;RPS14;HNRNPH1;POLR2B;SRSF3;MATR3;TMPO																GAS6-BT20
	EPR-MCF10A	5/170	0.0491066	2.52461	7.60859	POLE2;TNC;SRSF3;ENO1;KLF2							Interleukin-1 beta mouse embryonic fibroblasts GDS2641 ligand:58	8/246	0.00839108	2.79144	13.3447	ARL4C;PTGES3;TNC;DDX21;DENR;AMPD3;CCNL1;TM4SF1									MYCN SHRNA IMR575 HUMAN GSE80397 6HR RNASEQ DOWN	21/594	6.76378e-06	0.0026487	3.03464	36.1241	RPL5;PNISR;MTPN;INPPL1;HMGB2;PRRC2C;LENG8;HMGB1;TMEM59;BCL9;GANAB;NPLOC4;HNRNPH1;ENSA;GRB2;MATR3;VIM;RBM5;TMPO;PAFAH1B1;CLASP2																EPR-MCF10A
	EPG-MCF7	4/146	0.0914634	2.3517	5.62483	YES1;HNRNPH1;POLE2;PRRC2C							nitric oxide human CD3+ T cells GDS4188 ligand:280	6/158	0.0106272	3.25963	14.8129	RPS14;GPX4;RPL23;PTGES3;ENO1;VIM									CHD1 KD 22RV1 HUMAN GSE84610 RNASEQ DOWN	15/343	1.29116e-05	0.00280899	3.7538	42.258	RPL5;CD164;GFM1;EIF1AX;RPL23;PTGES3;HMGB2;DDX21;HMGB1;LMBRD2;MTHFD2;HNRNPH1;SRSF3;MATR3;TMPO																EPG-MCF7
	TNFA-MCF10A	4/149	0.0967509	2.30435	5.38207	ARL4C;ANPEP;FAM129A;AMPD3							Interleukin-1 human epidermal keratinocyte GDS3011 ligand:227	9/323	0.0137717	2.39174	10.2489	RPS14;KRT33A;TMEM59;PPP4R1;GPX4;SH3BGRL3;ENO1;VIM;CCNL1									ZEB2 SHRNA H1 HUMAN GSE69618 DAY2 RNASEQ UP	20/580	1.61929e-05	0.00317058	2.95989	32.6504	RPL5;PNISR;RPL23;ZFR;PRRC2C;ENO1;HMGB1;IL17RD;RPS14;DNAJB6;HNRNPH1;POLR2B;NEDD4;ENSA;BBX;SRSF3;MATR3;PAFAH1B2;HIST1H2BD;RBM5																TNFA-MCF10A
	EGF-SKBR3	4/153	0.104019	2.2441	5.07882	DDX21;VIM;TM4SF1;KLF2							aldosterone mouse inner medullary collecting duct cell line mIMCD-3 GDS345 ligand:279	9/324	0.0140264	2.38436	10.1736	PSMA5;SKI;ARL4C;MTPN;DAP;CPNE3;PHPT1;PDE7A;UBE2L3									RUNX1 KO MOUSE GSE2592 CREEDSID GENE 278 UP	13/279	2.54957e-05	0.00453823	3.99957	42.3035	RPL5;RPL23;ZFAND6;HMGB1;CASD1;RPS14;NSFL1C;PRPSAP2;HNRNPH1;POLR2B;NEDD4;MATR3;CEPT1																EGF-SKBR3
	BTC-MCF7	4/155	0.107744	2.21515	4.93534	TNC;ME1;AXIN1;ENO1							insulin-like growth factor-I (IGF-I) human MCF-7 cells GDS3484 ligand:13	8/280	0.0172053	2.45248	9.9633	PTGES3;GTF3A;SRSF3;DDX21;DENR;GRB2;ENO1;HMGB1									SUZ12 KD HEK293 HUMAN GSE50177 RNASEQ DOWN	15/370	3.12031e-05	0.00469967	3.47987	36.1037	RPL5;CD164;RPL23;INPPL1;HMGB2;PRRC2C;DDX21;ENO1;RPS14;MTHFD2;HNRNPH1;POLR2B;SRSF3;ASCC3;RBM5																BTC-MCF7
	IL4-MCF7	4/156	0.109629	2.20095	4.86553	ZMYND8;RPL23;ENO1;SNORA21							interleukin-12 human PBMC peripheral blood mononuclear cells GDS3498 ligand:197	9/338	0.0179699	2.2856	9.18595	DNAJC3;GBP5;MTPN;MTHFD2;UHRF1;UBE2T;DDX21;C21ORF91;C4ORF32									ZNF589 SIRNA BT549 HUMAN GSE79586 RNASEQ UP	18/508	3.04916e-05	0.00497522	3.04147	31.6253	RPL5;CD164;MTPN;RPL23;TNC;PRRC2C;DDX21;ENO1;SKI;RPS14;TMEM189;GANAB;TMEM43;DNAJB6;ANPEP;SH3BGRL3;MATR3;VIM																IL4-MCF7
	BFGF-BT20	4/157	0.111529	2.18693	4.79696	DNAJB6;TNC;VIM;MLF1							estrogen human MCF-7 cells GSE11324 ligand:91	11/461	0.0197303	2.04817	8.04029	ARMC1;EIF1AX;UHRF1;UBE2T;POLE2;DDX21;CPNE3;TTK;HMGB1;FAM72D;TMPO									ZNF217 SIRNA MCF7 HUMAN GSE58326 RNASEQ DOWN	15/378	3.98633e-05	0.00557516	3.40623	34.5053	RPL5;GPX4;UHRF1;PTGES3;INPPL1;HMGB2;DDX21;ENO1;HMGB1;GANAB;MTHFD2;HNRNPH1;SRSF3;MATR3;TMPO																BFGF-BT20
	TNFA-MCF7	4/159	0.115372	2.15942	4.66346	PROSC;ANPEP;FAM129A;PRRC2C							retinoic acid mouse CD4+ T cells pooled from spleen and mesenteric/peripheral lymph nodes GDS3840 ligand:73	10/403	0.0201809	2.12995	8.31322	DAP;GPX4;POLR2B;UBE2T;STAT4;HMGB2;SH3BGRL3;HMGB1;KLF2;TMPO									PHF20 SHRNA H1792 HUMAN GSE82115 RNASEQ DOWN	17/492	6.92746e-05	0.00713893	2.96591	28.4058	RPL5;MTPN;PTGES3;ENO1;HMGB1;PEPD;PHB2;PSMA5;GANAB;TMEM43;ANPEP;SRSF3;GRB2;MATR3;VIM;PAFAH1B2;TMPO																TNFA-MCF7
	EGF-MCF10A	4/160	0.117316	2.14592	4.59847	POLE2;TTK;ENO1;TM4SF1							17beta-estradiol human MCF-7 cells GSE11791 ligand:153	9/349	0.0215933	2.21356	8.48983	MTHFD2;HNRNPH1;EIF1AX;UHRF1;PTGES3;UBE2T;GTF3A;DDX21;E2F6									NFKB1 OE HEK293 HUMAN GSE57027 RNASEQ DOWN	18/532	5.54382e-05	0.00723653	2.90426	28.4624	CD164;MTPN;YES1;EIF1AX;PTGES3;ZFR;DDX21;ENO1;GANAB;DNAJB6;MTHFD2;HNRNPH1;POLR2B;AGPS;SRSF3;ASCC3;PAFAH1B2;TMPO																EGF-MCF10A
	MSP-HS578T	4/161	0.119274	2.13259	4.53461	POPDC3;TNC;ME1;CDK14							Interleukin-15 mouse CD8+ T cells GDS1030 ligand:229	8/296	0.0231	2.31992	8.74126	ARL4C;RPS14;NSFL1C;NIN;MTHFD2;POLE2;VIM;KLF2									CTCF SIRNA LNCAP HUMAN GSE63487 RNASEQ DOWN	14/347	6.04484e-05	0.00739738	3.46316	33.6402	RPL5;EIF1AX;RPL23;DDX21;ENO1;HMGB1;RPS14;HNRNPH1;POLR2B;CPNE3;MATR3;ATXN10;PAFAH1B2;TMPO																MSP-HS578T
	MCSF-SKBR3	4/166	0.129272	2.06836	4.23153	ZFAND6;TNC;AXIN1;FOXN3							transforming growth factor-beta human Hepatocellular carcinoma Huh-7 cell line GDS4269 ligand:17	8/298	0.0239256	2.30435	8.60168	PTGES3;SRSF3;ENO1;HMGB1;ATXN10;VIM;TM4SF1;UBE2L3									ZNF503 SHRNA H1 HUMAN GSE69618 DAY2 RNASEQ UP	16/441	6.42725e-05	0.00740268	3.11426	30.0601	MRS2;RPL5;EIF1AX;RPL23;DDX21;ENO1;FOXN3;HMGB1;RPS14;DNAJB6;POLR2B;SRSF3;TPP2;MATR3;ASCC3;HIST1H2BD																MCSF-SKBR3
	MCSF-HS578T	4/175	0.148105	1.96199	3.74707	AGPS;BBX;ENO1;GLS							interleukin-4 human PBMC GSE59184 ligand:147	7/251	0.0281042	2.39386	8.55047	ARL4C;GPX4;FAM129A;ME1;SH3BGRL3;ENO1;VIM									SRF KO MOUSE GSE1948 CREEDSID GENE 1157 DOWN	12/265	6.87442e-05	0.00747784	3.88695	37.2569	RPL5;PSMD7;GPX4;MTHFD2;EIF1AX;UHRF1;PTGES3;PIM1;HMGB2;DDX21;CPNE3;PHB2																MCSF-HS578T
	BFGF-MCF7	3/138	0.217667	1.86602	2.84529	TNC;DDX21;TM4SF1							estradiol human endometrial cancer cells GSE56946 ligand:225	8/312	0.0302927	2.20095	7.69638	RPS14;PSMD7;HNRNPH1;HMGB2;SRSF3;HMGB1;PHB2;MRPL22									MYB KD A549 HUMAN GSE85187 RNASEQ UP	10/192	8.84695e-05	0.00866116	4.47067	41.7241	RPL5;RPS14;CD164;MTPN;EIF1AX;RPL23;MATR3;ENO1;VIM;SAMSN1																BFGF-MCF7
	GDNF-MCF7	3/142	0.229892	1.81346	2.66604	ME1;FAM129A;TM4SF1							interleukin-15 human PBMC GSE59184 ligand:144	8/321	0.0349518	2.13924	7.17454	GBP5;DNAJB6;FAM129A;STAT4;PIM1;DDX21;AMPD3;SAMSN1									U2AF1 OE CFUG HUMAN GSE94153 RNASEQ UP	15/410	9.93218e-05	0.00883964	3.14037	28.9453	RPL5;CD164;IST1;RPL23;HMGB2;PRRC2C;ENO1;HMGB1;TOR1AIP1;RPS14;TMEM59;HNRNPH1;SRSF3;CPNE3;MATR3																GDNF-MCF7
	FGF1-MCF7	3/145	0.239144	1.77594	2.54081	TNC;ME1;DDX21							estradiol human estrogen receptor (ER)-positive MCF7 breast cancer cells GDS3217 ligand:39	9/390	0.0397353	1.98085	6.38927	RPL5;EIF1AX;UHRF1;UBE2T;GTF3A;DDX21;PHB2;E2F6;MRPL22									FOXP1 OE HUMAN GSE51382 CREEDSID GENE 1471 UP	14/366	0.000106438	0.00906111	3.28338	30.0362	RPL5;GPX4;EIF1AX;UHRF1;FAM129A;HMGB2;DDX21;MTIF2;PHB2;ARMC1;MTHFD2;HNRNPH1;CPNE3;GRB2																FGF1-MCF7
	IL1-MCF10A	3/146	0.242242	1.76377	2.50071	TNC;FAM129A;TM4SF1							estradiol human endometrial cancer cells GSE56946 ligand:222	8/331	0.0406734	2.07461	6.64327	PSMA5;RPL5;RPL23;GTF3A;HMGB2;ENO1;OSTF1;PHB2									KMT2A CHROMTRANSLOC HUMAN GSE15013 CREEDSID GENE 1506 UP	11/234	9.91009e-05	0.00923998	4.03507	37.2008	RPL5;RPS14;HNRNPH1;UHRF1;PTGES3;FAM129A;PIM1;HMGB2;SH3BGRL3;HMGB1;VIM																IL1-MCF10A
	TGFA-SKBR3	3/149	0.251576	1.72826	2.38502	DDX21;VIM;TM4SF1							17beta-estradiol human MCF-7 cells GSE5840 ligand:84	8/353	0.0553736	1.94531	5.62906	RPL5;MTHFD2;UHRF1;PTGES3;UBE2T;GTF3A;DDX21;NAF1									KLF5 KO CFPAC1 HUMAN GSE64558 RNASEQ DOWN	12/280	0.000115829	0.00944971	3.67872	33.3417	RPL5;RPS14;HNRNPH1;RPL23;ABI3BP;HMGB2;SRSF3;SH3BGRL3;ENO1;HMGB1;TM4SF1;TMPO																TGFA-SKBR3
	BTC-SKBR3	3/151	0.257827	1.70537	2.31157	DDX21;VIM;TM4SF1							Anti-Mullerian hormone rat ovary GDS3199 ligand:249	8/357	0.0583681	1.92352	5.46468	RPL5;HNRNPH1;PTGES3;ZFAND6;ZFR;HMGB2;MATR3;VIM									FOXM1 KD HUMAN GSE55204 CREEDSID GENE 1369 DOWN	14/375	0.000137232	0.00959644	3.20458	28.501	RPL5;SLC35A1;PTGES3;GTF3A;HMGB2;MTIF2;ENO1;HMGB1;PHB2;TMEM59;MTHFD2;SRSF3;CPNE3;DENR																BTC-SKBR3
	HBEGF-SKBR3	3/152	0.260961	1.69415	2.27589	DDX21;VIM;KLF2							estradiol human MCF-7 cells GSE23610 ligand:131	8/359	0.0599031	1.9128	5.38458	MTHFD2;EIF1AX;UHRF1;PTGES3;UBE2T;GTF3A;DDX21;E2F6									GATA6 OE HESC HUMAN GSE69322 MTESR1MEDIA RNASEQ DOWN	10/202	0.000134488	0.00975288	4.24935	37.8789	SOX2;RPL5;RPS14;MTHFD2;HNRNPH1;RPL23;HMGB2;SRSF3;MATR3;HMGB1																HBEGF-SKBR3
	EPR-SKBR3	3/156	0.273544	1.65071	2.13981	DDX21;VIM;TM4SF1							estradiol human endometrial cancer cells GSE56946 ligand:217	8/364	0.0638515	1.88653	5.1902	RPL5;PSMD7;RPL23;PIM1;SRSF3;PHPT1;PHB2;MRPL22									OVOL2 OE MDA HUMAN GSE51975 RNASEQ DOWN	15/421	0.000132895	0.010008	3.05832	27.2984	RPL5;GPX4;UHRF1;RPL23;HMGB2;LENG8;ENO1;HMGB1;GANAB;HNRNPH1;POLR2B;SRSF3;MATR3;VIM;TMPO																EPR-SKBR3
	HRG-SKBR3	3/157	0.2767	1.6402	2.10736	VIM;TM4SF1;KLF2							progesterone rat ovary GDS2783 ligand:275	9/432	0.0669541	1.78827	4.83503	CETN2;ABI3BP;PTGES3;NEDD4;ZFAND6;ZFR;HMGB2;ME1;MATR3									ATF6 ACTIVATION HESC HUMAN GSE106847 RNASEQ DOWN	15/420	0.000129481	0.010141	3.0656	27.4432	RPL5;EIF1AX;RPL23;PTGES3;TNC;HMGB2;DDX21;ENO1;HMGB1;SOX2;RPS14;ATXN3;HNRNPH1;SRSF3;MATR3																HRG-SKBR3
	EPG-BT20	3/157	0.2767	1.6402	2.10736	DDX21;TM4SF1;GLS							estradiol human endometrium GDS3313 ligand:270	7/307	0.0686767	1.95719	5.24204	MTPN;CETN2;PRICKLE2;TNC;HMGB2;HMGB1;VIM									NEUROG3 OE MOUSE GSE3653 CREEDSID GENE 2290 DOWN	10/206	0.000157857	0.0106581	4.16684	36.4758	SOX2;RPS14;HNRNPH1;RPL23;PTGES3;MATR3;NAF1;VIM;PHB2;KLF2																EPG-BT20
	TGFA-BT20	3/157	0.2767	1.6402	2.10736	TNC;DDX21;TM4SF1							neuromedin U mouse type-2 Th cell line D10.G4.1 GDS882 ligand:19	8/379	0.0766526	1.81186	4.65371	PSMA5;CD164;MTPN;GANAB;CTAGE5;ME1;DDX21;PHB2									TSHZ3 SIRNA BT549 HUMAN GSE79586 RNASEQ UP	11/248	0.000165186	0.0107811	3.80728	33.1555	RPL5;RPS14;TMEM189;CD164;TMEM43;ANPEP;PTGES3;DDX21;SH3BGRL3;VIM;TM4SF1																TGFA-BT20
	HGF-MCF7	3/159	0.283023	1.61956	2.04426	DNAJB6;TM4SF1;HIST1H2BD							triiodothyronine (T3) human HepG2 cells GDS3945 ligand:71	7/316	0.0773892	1.90145	4.86564	PSMA5;RPL5;TMEM59;CD164;PTGES3;ZFAND6;ZFR									MEIS2 KD KASUMI1 HUMAN GSE81328 RNASEQ UP	16/489	0.000210745	0.0133109	2.80857	23.7742	RPL5;CD164;MTPN;EIF1AX;RPL23;PTGES3;HMGB2;PRRC2C;DDX21;HMGB1;HNRNPH1;POLR2B;AGPS;SRSF3;MATR3;TMPO																HGF-MCF7
	GAS6-HS578T	3/159	0.283023	1.61956	2.04426	GANAB;DNAJB6;HIST1H2BD							EPO human CD34+ derived erythoblast GDS4557 ligand:165	7/325	0.0867204	1.84879	4.52043	HNRNPH1;PTGES3;UBE2T;HMGB2;DDX21;FAM72D;HIST1H2BD									BNC2 SIRNA BT549 HUMAN GSE79586 RNASEQ UP	14/394	0.000228434	0.0135537	3.05004	25.5724	RPL5;CD164;GPX4;PTGES3;TNC;HMGB2;ENO1;HMGB1;ARMC1;TMEM189;VIM;PAFAH1B2;TMPO;PAFAH1B1																GAS6-HS578T
	HRG-MCF7	3/160	0.286189	1.60944	2.01358	TNC;ME1;DDX21							Interleukin-1 beta mouse embryonic fibroblasts GDS2641 ligand:57	5/208	0.0965651	2.06339	4.82325	ARL4C;PTGES3;PIM1;VIM;CCNL1									OVOL2 OE PC3 HUMAN GSE48230 RNASEQ DOWN	14/393	0.000222582	0.0136192	3.0578	25.7168	RPL5;MTPN;EIF1AX;PTGES3;ENO1;HMGB1;TM4SF1;POLR2B;ANPEP;SRSF3;CPNE3;GRB2;SH3BGRL3;VIM																HRG-MCF7
	BTC-MCF10A	3/161	0.289358	1.59945	1.98345	POLE2;SRSF3;TMPO							17beta-estradiol mouse uterus GDS1058 ligand:33	7/334	0.0966655	1.79898	4.20331	CD164;PSMD7;MTHFD2;HNRNPH1;PTGES3;SRPR;DDX21									NEUROG3 OE MOUSE GSE3653 CREEDSID GENE 2289 DOWN	12/305	0.000255678	0.014724	3.37719	27.9347	SOX2;RPS14;GPX4;MTHFD2;HNRNPH1;RPL23;PTGES3;NEDD4;MATR3;HMGB1;VIM;KLF2																BTC-MCF10A
	AR-BT20	3/162	0.29253	1.58957	1.95388	EIF1AX;TM4SF1;GLS							Interleukin 1&Icirc;&sup2; rat insulinoma cell line (Pdx1 overexpression) GDS4332 ligand:202	7/335	0.0978081	1.79361	4.16968	PSMA5;HNRNPH1;EIF1AX;HMGB2;SNHG4;TP53;MRPL22									FOXO1 KD MOUSE GSE6623 CREEDSID GENE 504 UP	13/352	0.0002635	0.0147409	3.17011	26.1264	CDK17;EIF1AX;PTGES3;ZFAND6;HMGB2;DDX21;HMGB1;TOR1AIP1;JCHAIN;PSMA5;NPLOC4;HNRNPH1;CCNL1																AR-BT20
	EPR-BT20	3/166	0.30524	1.55127	1.84082	FAM129A;DDX21;TM4SF1							estradiol human endometrial cancer cells GSE56946 ligand:226	5/213	0.104097	2.01495	4.55869	HMGB2;HMGB1;PHPT1;PHB2;ISOC2									TP53 SIRNA MDAMB231 HUMAN GSE68248 RNASEQ DOWN	11/264	0.000283317	0.0149928	3.57654	29.2165	GANAB;NIN;PTGES3;PRRC2C;DDX21;DENR;ENO1;HMGB1;VIM;TP53;TMPO																EPR-BT20
	IGF2-SKBR3	3/182	0.356167	1.41489	1.46067	DNAJB6;AXIN1;COBL							neuromedin U mouse type-2 Th cell line D10.G4.1 GDS882 ligand:21	7/346	0.110866	1.73658	3.8195	ARL4C;RPL5;MTPN;DNAJB6;PIM1;CLPTM1L;PHB2									JUNB KD FORESKIN HUMAN GSE63079 RNASEQ UP	12/313	0.000323427	0.0150779	3.29087	26.4472	ARL4C;PNISR;HNRNPH1;ZMYND8;PTGES3;TNC;PRRC2C;DDX21;MATR3;ENO1;ASCC3;VIM																IGF2-SKBR3
	IFNG-MCF7	2/132	0.456365	1.30056	1.02024	ANPEP;HLA-DPB1							estradiol mouse uterus GSE23072 ligand:78	4/158	0.113443	2.17309	4.72962	RPL5;RPS14;NEDD4;SH3BGRL3									FOXQ1 SIRNA BT549 HUMAN GSE79586 RNASEQ DOWN	10/221	0.000278293	0.0151361	3.88402	31.7979	GANAB;MTHFD2;ANPEP;FAM129A;DDX21;ENO1;CLPTM1L;HMGB1;TM4SF1;TMPO																IFNG-MCF7
	IL4-MDAMB231	2/140	0.486903	1.22624	0.882514	EIF1AX;POLE2							Interleukin-1 beta mouse embryonic fibroblasts from IRAK-4 kinase deficient mutants GDS2641 ligand:60	7/351	0.117094	1.71185	3.67154	PSMA5;DNAJC3;HNRNPH1;PTGES3;NEDD4;DDX21;HMGB1									PGR KO MOUSE GSE39920 CREEDSID GENE 3080 UP	12/313	0.000323427	0.0154456	3.29087	26.4472	ARL4C;CD164;GATM;TMEM43;HNRNPH1;IL10RB;ANPEP;ME1;AMPD3;HMGB1;ADCY6;JCHAIN																IL4-MDAMB231
	KGF-MCF7	2/149	0.519958	1.15217	0.753531	SRSF3;CCNL1							17beta-estradiol mouse thymus GSE2889 ligand:156	7/353	0.119635	1.70215	3.61419	CD164;ZMYND8;NEDD4;TNC;HMGB2;SH3BGRL3;PEPD									GATA6 OE HESC HUMAN GSE69322 KSRMEDIA RNASEQ DOWN	15/456	0.000313674	0.0157481	2.82358	22.7783	RPL5;PNISR;RPL23;ZFR;PRRC2C;DDX21;HMGB1;SOX2;ARL4C;HNRNPH1;POLR2B;BBX;SRSF3;MATR3;TMPO																KGF-MCF7
	AR-SKBR3	2/150	0.523542	1.14449	0.740644	DDX21;CCNL1							interleukin-13 human esophageal epithelial cells GDS3223 ligand:205	6/291	0.125528	1.76983	3.67281	RPL5;GPX4;TNC;DDX21;C21ORF91;MTIF2									ZBTB48 KO HELA HUMAN GSE96777 RNASEQ UP	11/268	0.000322044	0.0157641	3.52316	28.3291	DNAJB6;MTHFD2;EIF1AX;UHRF1;ELAC2;SRSF3;DDX21;MATR3;ENO1;TM4SF1;TMPO																AR-SKBR3
	TGFA-HS578T	2/152	0.530657	1.12943	0.715652	ANPEP;TM4SF1							estradiol mouse uterus GSE23072 ligand:76	7/358	0.126113	1.67838	3.47521	PSMA5;ANPEP;HMGB2;SH3BGRL3;VIM;PEPD;PHB2									TRPS1 MUTATION MOUSE GSE33766 CREEDSID GENE 621 UP	10/224	0.000309855	0.0159657	3.832	30.9603	RPL5;RPS14;HNRNPH1;POLR2B;RPL23;NEDD4;TNC;CLPTM1L;VIM;CCNL1																TGFA-HS578T
	HRG-BT20	2/152	0.530657	1.12943	0.715652	DNAJB6;DDX21							estradiol human endometrial cancer cells GSE56946 ligand:219	7/369	0.140975	1.62834	3.1902	RPS14;ELAC2;SRSF3;ENO1;PHPT1;PHB2;MRPL22									THRB MUT HUMAN GSE29159 CREEDSID GENE 1697 UP	12/318	0.000373063	0.0169874	3.23913	25.5689	TMEM59;CD164;PSMD7;HNRNPH1;POLR2B;PTGES3;HMGB2;DDX21;TM4SF1;TSN;GLS;TMPO																HRG-BT20
	EPG-MCF10A	2/153	0.534188	1.12205	0.703534	ARL4C;ANPEP							interleukin-1&Icirc;&sup2; human fibroblast GDS4539 ligand:208	8/445	0.149803	1.54314	2.92954	STPG1;EIF1AX;TNC;PIM1;CCNL1;FAM72D;TM4SF1;GAPT									PRRX1 SIRNA BT549 HUMAN GSE79586 RNASEQ UP	12/324	0.000441	0.0196245	3.17914	24.5636	SKI;RPL5;RPS14;TMEM59;MTPN;TNC;SH3BGRL3;MATR3;HMGB1;VIM;PAFAH1B2;PAFAH1B1																EPG-MCF10A
	TNFA-MDAMB231	2/153	0.534188	1.12205	0.703534	ANPEP;SRPR							Interleukin 1&Icirc;&sup2; rat insulinoma cell line GDS4332 ligand:184	6/307	0.150004	1.67759	3.18256	PSMA5;RPL5;EIF1AX;ENO1;TP53;MRPL22									GATA1 KO MOUSE GSE40273 CREEDSID GENE 1062 UP	10/237	0.000483351	0.0205739	3.62181	27.6517	RPL5;RPS14;GBP5;PNISR;CD164;HNRNPH1;RPL23;ZFR;MATR3;GLS																TNFA-MDAMB231
	BNGF-HS578T	2/154	0.5377	1.11477	0.69166	PAEP;GLS							estradiol human estrogen receptor (ER)-positive MCF7 breast cancer cells GDS3217 ligand:40	6/308	0.151601	1.67215	3.15451	PTGES3;UBE2T;GTF3A;DDX21;FAM72D;PHB2									NFKB1 INACTIVATION HUMAN GSE20667 CREEDSID GENE 2573 UP	11/281	0.000480085	0.020889	3.36016	25.6769	ARMC1;RPL5;LUZP6;MTHFD2;HNRNPH1;RPL23;PTGES3;ZFR;HMGB2;ENO1;HMGB1																BNGF-HS578T
	EGF-MDAMB231	2/156	0.544671	1.10047	0.668619	ANPEP;TNC							interleukin-2 mouse Cytotoxic T cell line GDS3222 ligand:203	5/242	0.153106	1.77349	3.32818	ARL4C;RPS14;PIM1;HMGB2;HMGB1									TFEB OE HUMAN GSE16267 CREEDSID GENE 2976 DOWN	10/239	0.000516096	0.0215003	3.5915	27.1849	PSMA5;RPL5;HNRNPH1;EIF1AX;POLR2B;PTGES3;BBX;CLPTM1L;HMGB1;TMPO																EGF-MDAMB231
	IL6-MCF7	2/157	0.548128	1.09346	0.65744	HLA-DPB1;SNCA							neuromedin U mouse type-2 Th cell line D10.G4.1 GDS882 ligand:22	5/243	0.154945	1.76619	3.29339	RPL5;MTPN;DAP;CLPTM1L;PHB2									CREB1 DEPLETION HUMAN GSE12056 CREEDSID GENE 68 DOWN	11/288	0.000589182	0.0230724	3.27849	24.3814	ARMC1;CD164;LUZP6;GPX4;PTGES3;UBE2T;PIM1;TTK;HMGB1;PHB2;HIST1H2BD																IL6-MCF7
	SCF-SKBR3	2/159	0.554989	1.07971	0.635741	FAM129A;TM4SF1							estradiol human endometrial cancer cells GSE56946 ligand:221	6/314	0.161342	1.6402	2.99209	RPS14;RPL23;ELAC2;PIM1;SRSF3;PHB2									U2AF1 OE BFUE HUMAN GSE94153 RNASEQ DOWN	16/535	0.00056607	0.0230909	2.56709	19.1936	RPL5;CD164;IST1;RPL23;ENO1;HMGB1;SAMSN1;RPS14;TMEM59;MTHFD2;HNRNPH1;SRSF3;SH3BGRL3;MATR3;PHPT1;PAFAH1B2																SCF-SKBR3
	PDGFBB-HS578T	2/159	0.554989	1.07971	0.635741	HNRNPH1;DDX21							17beta-estradiol rat ischemic cerebral cortex GDS2311 ligand:263	7/385	0.164025	1.56067	2.82129	CDK17;RPL5;RPL23;ZFAND6;SYP;VIM;CCNL1									NFYA SIRNA HCT116 HUMAN GSE56788 RNASEQ DOWN	9/201	0.000603066	0.023153	3.84344	28.4933	RPL5;MTHFD2;HNRNPH1;RPL23;HMGB2;HMGB1;ATXN10;TSN;TMPO																PDGFBB-HS578T
	PDGFBB-MDAMB231	2/160	0.558391	1.07296	0.62521	TNC;C21ORF91							interleukin-2 mouse Cytotoxic T cell line GDS3222 ligand:207	6/317	0.166313	1.62467	2.91448	ARL4C;RPS14;PTGES3;PIM1;FRMD4B;HMGB1									EZH2 KO HESC HUMAN GSE76626 RNASEQ DOWN	13/383	0.00058623	0.0234253	2.91352	21.6819	RPL5;PNISR;ZMYND8;HMGB2;PRRC2C;ENO1;HMGB1;SOX2;GANAB;HNRNPH1;MATR3;VIM;TMPO																PDGFBB-MDAMB231
	BTC-MDAMB231	2/160	0.558391	1.07296	0.62521	ANPEP;FAM129A							Interleukin 1&Icirc;&sup2; rat insulinoma cell line GDS4332 ligand:188	6/318	0.167984	1.61956	2.88912	PSMA5;RPL5;TMEM59;EIF1AX;SNHG4;TP53									VDR KO MOUSE GSE2421 CREEDSID GENE 2719 UP	11/293	0.000679175	0.0255736	3.22255	23.5073	ARL4C;RPL5;RPS14;IL10RB;ZMYND8;PTGES3;ZFAND6;CEPT1;OSTF1;VIM;CCNL1																BTC-MDAMB231
	TNFA-HS578T	2/164	0.571816	1.04679	0.585091	ANPEP;FAM129A							Interleukin 1&Icirc;&sup2; rat insulinoma cell line GDS4332 ligand:186	6/325	0.179879	1.58468	2.71848	PSMA5;RPL5;EIF1AX;HMGB2;TP53;MRPL22									MYC OE MCF7 HUMAN GSE101738 RNASEQ UP	14/441	0.00070195	0.0259324	2.72498	19.7879	USPL1;ZMYND8;PTGES3;PRICKLE2;HMGB2;HMGB1;TOR1AIP1;DNAJC3;PSMD7;SRSF3;GRB2;MATR3;E2F6;PAFAH1B2																TNFA-HS578T
	IGF2-BT20	1/130	0.783107	0.660284	0.16143	HIST1H2BD							Interleukin 1&Icirc;&sup2; rat insulinoma cell line GDS4332 ligand:182	6/325	0.179879	1.58468	2.71848	RPS14;TMEM189;USPL1;PTGES3;TP53;MRPL22									MBD2 KD HMLER HUMAN GSE63234 RNASEQ UP	10/252	0.000776845	0.0281678	3.40623	24.3895	TMEM59;CD164;MTPN;EIF1AX;LENG8;GRB2;SH3BGRL3;MATR3;HMGB1;TMPO																IGF2-BT20
	IFNG-MDAMB231	1/131	0.78565	0.655244	0.158074	HLA-DPB1							Interleukin 1&Icirc;&sup2; rat insulinoma cell line (Pdx1 overexpression) GDS4332 ligand:194	6/326	0.181605	1.57982	2.69505	HNRNPH1;HMGB2;ENO1;SNHG4;TP53;MRPL22									ETV2 OE HESC HUMAN GSE57395 RNASEQ UP	15/499	0.000796398	0.0283518	2.58027	18.4113	RPL5;YES1;RPL23;PRRC2C;DDX21;ENO1;HMGB1;IL17RD;MTHFD2;HNRNPH1;SRSF3;MATR3;ASCC3;VIM;TMPO																IFNG-MDAMB231
	IFNG-BT20	1/136	0.797928	0.631154	0.142475	HLA-DPB1							estradiol (E2) mouse uterine tissue GSE61921 ligand:288	6/328	0.185078	1.57019	2.64887	GPX4;HNRNPH1;HMGB1;E2F6;TM4SF1;KLF2									NEUROG3 OE MOUSE GSE3653 CREEDSID GENE 1660 DOWN	11/301	0.000846824	0.0296086	3.1369	22.1905	SOX2;RPS14;GPX4;MTHFD2;HNRNPH1;RPL23;PTGES3;NEDD4;HMGB1;VIM;KLF2																IFNG-BT20
	IFNA-SKBR3	1/138	0.802641	0.622007	0.136747	HIST1H2BD							17beta-estradiol mouse uterus GSE38800 ligand:122	7/400	0.187063	1.50215	2.51807	PSMA5;ANPEP;SH3BGRL3;VIM;PEPD;PHB2;NGEF									ASCL1 KO G523NS HUMAN GSE87615 RNASEQ DOWN	10/256	0.000876035	0.0300926	3.353	23.6055	ARL4C;RPL5;GANAB;HNRNPH1;UHRF1;TNC;SRSF3;MATR3;VIM;TMPO																IFNA-SKBR3
	IFNG-MCF10A	1/138	0.802641	0.622007	0.136747	HLA-DPB1							estradiol mouse hematopoietic stem cells (HSCs) GSE52711 ligand:96	6/333	0.193875	1.54661	2.53728	EIF1AX;UHRF1;PTGES3;PIM1;HMGB2;PHB2									CHD1 KO 22RV1 HUMAN GSE84610 RNASEQ DOWN	9/213	0.000910987	0.0307537	3.62691	25.3919	RPL5;RPS14;MTHFD2;RPL23;HMGB2;MATR3;TTK;HMGB1;TMPO																IFNG-MCF10A
	IFNA-MCF7	1/143	0.813949	0.600258	0.123567	ANPEP							calcitriol human RWPE1 prostate epithelial cell line GDS3761 ligand:195	5/266	0.199631	1.61348	2.59976	POPDC3;CETN2;FAM129A;SNORA21;NGEF									ELF3 KO CFPAC1 HUMAN GSE64558 RNASEQ DOWN	8/172	0.00094373	0.031319	3.99241	27.8098	RPS14;HNRNPH1;RPL23;ABI3BP;HMGB2;LENG8;HMGB1;TM4SF1																IFNA-MCF7
	IL6-SKBR3	1/144	0.816132	0.59609	0.121113	TM4SF1							Interleukin-1 beta mouse embryonic fibroblasts from IRAK-4 kinase deficient mutants GDS2641 ligand:59	5/269	0.205764	1.59548	2.5225	RPL23;PTGES3;NEDD4;ZFAND6;CCNL1									REST SIRNA MDAMB231 HUMAN GSE63609 RNASEQ UP	12/358	0.00105503	0.0338647	2.87721	19.721	CDK17;GBP5;CD164;GANAB;XRN1;DNAJB6;MTHFD2;STAT2;RPL41P2;TNC;DDX21;ENO1																IL6-SKBR3
	GAS6-MDAMB231	1/145	0.81829	0.591979	0.118714	CD164							interleukin-33 mouse CD8 T cells GSE72791 ligand:237	3/135	0.208591	1.90749	2.98976	RPS14;RPL23;HMGB2									RELA OE HEK293 HUMAN GSE57027 RNASEQ UP	11/310	0.00107507	0.0339515	3.04583	20.8193	RPL5;RPS14;MTPN;GFM1;GANAB;RPL23;DDX21;ENO1;HMGB1;PHB2;GIGYF2																GAS6-MDAMB231
	HRG-MDAMB231	1/145	0.81829	0.591979	0.118714	POLE2							estradiol human MCF-7 cells GDS4052 ligand:266	6/343	0.211928	1.50152	2.32962	PIM1;DDX21;OSTF1;CLN8;E2F6;SLC29A3									ERG OE CD34 HUMAN GSE53665 RNASEQ DOWN	10/262	0.00104415	0.0340741	3.27622	22.4898	GANAB;GTF3A;SRSF3;DDX21;PRSS57;MATR3;ENO1;HMGB1;TMPO;GAPT																HRG-MDAMB231
	FGF1-HS578T	1/146	0.820422	0.587924	0.116371	ARL4C							Insulin mouse Kidney GDS4839 ligand:164	6/344	0.213765	1.49716	2.30993	RPL5;RPS14;AOC1;MTHFD2;SNORA74A;SNCA									RBM10 OE HEK293 HUMAN GSE44976 RNASEQ UP	10/267	0.00120365	0.0374087	3.21487	21.6116	MTPN;HNRNPH1;UHRF1;ZFR;PRRC2C;SRSF3;LENG8;MATR3;TMPO;PAFAH1B1																FGF1-HS578T
	MCSF-MDAMB231	1/148	0.824613	0.579979	0.111844	CD164							17beta-estradiol human MCF-7 cells GSE5840 ligand:85	5/276	0.220309	1.55502	2.35231	RPL5;LUZP6;PTGES3;DDX21;PHB2									NR2F2 KD HUMAN GSE33182 CREEDSID GENE 822 DOWN	11/318	0.00131852	0.0391161	2.9692	19.6895	DAP;GANAB;EIF1AX;UHRF1;PTGES3;HMGB2;SH3BGRL3;ENO1;HMGB1;FAM72D;TM4SF1																MCSF-MDAMB231
	MCSF-MCF7	1/148	0.824613	0.579979	0.111844	GLS							testosterone mouse prostate (following castration) GDS2562 ligand:54	5/278	0.224523	1.54383	2.30614	DNAJC3;DAP;MTHFD2;UHRF1;CLPTM1L									PRRX1 SIRNA MCF7 HUMAN GSE79586 RNASEQ DOWN	8/181	0.00130934	0.0394413	3.7939	25.1848	RPL5;RPS14;TMEM189;GANAB;MTHFD2;CPNE3;GRB2;ENO1																MCSF-MCF7
	IL1-HS578T	1/148	0.824613	0.579979	0.111844	ANPEP							Thyroid hormone mouse Cerebellar neuronal cell GDS4484 ligand:169	6/350	0.224904	1.47149	2.19558	NSFL1C;GPX4;MTHFD2;HNRNPH1;FAM192A;CCNL1									EZH1 SHRNA PROE HUMAN GSE59089 RNASEQ UP	14/470	0.00129021	0.0394725	2.55684	17.0105	RPL5;CD164;MTPN;HMGB2;PRRC2C;PRSS57;ENO1;P2RY8;MTHFD2;HNRNPH1;ANPEP;GRB2;SH3BGRL3;VIM																IL1-HS578T
	IL4-HS578T	1/149	0.826671	0.576087	0.109657	DDX21							estradiol human MCF-7 cells GDS4052 ligand:268	6/358	0.240043	1.43861	2.0528	PIM1;AXIN1;DDX21;OSTF1;E2F6;SLC29A3									SATB2 OE BEAS2B HUMAN GSE75652 RNASEQ DOWN	11/319	0.00135191	0.039508	2.95989	19.5538	CD164;HNRNPH1;TNC;HMGB2;SRSF3;DDX21;MATR3;VIM;TM4SF1;TMPO;PAFAH1B1																IL4-HS578T
	IL17-MCF7	1/149	0.826671	0.576087	0.109657	KLF2							TGF-beta1 human IOSE - immortalized ovarian surface epithelial cell line GDS2975 ligand:255	7/432	0.240196	1.39088	1.98381	CDK17;USPL1;RBM14-RBM4;PRICKLE2;TNC;NAF1;SNORA21									NFKB1 INACTIVATION HUMAN GSE20667 CREEDSID GENE 2576 DOWN	12/370	0.00139615	0.0402008	2.7839	18.3015	PSMA5;CD164;LUZP6;GPX4;MTHFD2;PTGES3;UBE2T;SRSF3;SH3BGRL3;ENO1;HMGB1;FAM72D																IL17-MCF7
	HGF-MDAMB231	1/151	0.830716	0.568456	0.10543	GLS							Progesterone mouse Uterus tissue after 14 days after ovariectomy (6hrs after injection) GDS186 ligand:55	5/286	0.241611	1.50065	2.13156	DNAJC3;MTHFD2;HNRNPH1;SRSF3;DDX21									FOXP3 ABLATION MOUSE GSE6681 CREEDSID GENE 91 DOWN	10/275	0.00149984	0.0425608	3.12134	20.2962	RPL5;CD164;PPP4R1;GPX4;POLR2B;CETN2;PIM1;MATR3;CLPTM1L;VIM																HGF-MDAMB231
	PDGFBB-BT20	1/151	0.830716	0.568456	0.10543	TNC							17beta-estradiol mouse vagina GSE6931 ligand:88	6/361	0.245799	1.42665	2.00194	PSMD7;HNRNPH1;PTGES3;DDX21;AMPD3;PHB2									ETS1 SHRNA DU145 HUMAN GSE59020 RNASEQ DOWN	8/186	0.0015565	0.0429244	3.69191	23.8694	RPL5;MTHFD2;UHRF1;RPL23;PTGES3;NEDD4;ENO1;VIM																PDGFBB-BT20
	IL1-MCF7	1/153	0.834667	0.561026	0.10139	KLF2							17beta-estradiol mouse ovarian cancer cells GSE45271 ligand:94	5/289	0.248109	1.48507	2.07002	GRAMD1B;PIM1;ME1;AMPD3;E2F6									XPA KO HELA HUMAN GSE100855 RNASEQ UP	10/278	0.00162514	0.0430003	3.08766	19.8294	RPL5;RPS14;PNISR;ATXN3;CD164;HNRNPH1;LENG8;VIM;TM4SF1;GIGYF2																IL1-MCF7
	BTC-HS578T	1/154	0.836608	0.557383	0.0994367	TNC							Interleukin-6 (IL-6) mouse liver GDS3773 ligand:61	6/365	0.253536	1.41102	1.93627	GATM;STAT2;FAM129A;PIM1;CCNL1;SNORA21									PRDM16 DEPLETION MOUSE GSE35011 CREEDSID GENE 487 UP	9/230	0.00155469	0.0434868	3.35884	21.7198	MTPN;PTGES3;TNC;SH3BGRL3;ENO1;CLPTM1L;HMGB1;VIM;TM4SF1																BTC-HS578T
	PDGFBB-SKBR3	1/155	0.838526	0.553787	0.0975269	ME1							17beta-estradiol mouse uterus GDS1058 ligand:35	6/366	0.255481	1.40716	1.92022	CD164;DAP;PSMD7;UHRF1;AMPD3;PHB2									RUNX1 KO MOUSE GSE2592 CREEDSID GENE 973 UP	10/278	0.00162514	0.0435893	3.08766	19.8294	PSMA5;RPL5;HNRNPH1;EIF1AX;RPL23;NEDD4;MATR3;CEPT1;HMGB1;CASD1																PDGFBB-SKBR3
	BNGF-BT20	1/155	0.838526	0.553787	0.0975269	TNC							EPO mouse Erythroid progenitor cell GDS927 ligand:166	6/368	0.259383	1.39951	1.88857	PSMA5;RPL5;GATM;PSMD7;HNRNPH1;PHB2									FOXM1 SIRNA HUMAN GSE2222 CREEDSID GENE 853 DOWN	11/326	0.00160558	0.043663	2.89634	18.6358	DAP;GANAB;RPL23;PTGES3;AGPS;GTF3A;HMGB2;SRSF3;ENO1;HMGB1;PHB2																BNGF-BT20
	HBEGF-BT20	1/157	0.842296	0.546732	0.0938322	TM4SF1							17beta-estradiol mouse uterus GSE38800 ligand:121	6/372	0.267235	1.38447	1.82698	GPX4;HNRNPH1;INPPL1;E2F6;TM4SF1;KLF2									FOXP1 KD HUMAN GSE51382 CREEDSID GENE 2764 UP	10/280	0.00171329	0.0447282	3.0656	19.5259	LUZP6;POLR2B;PTGES3;MATR3;ATXN10;VIM;FAM72D;SAMSN1;TMPO;JCHAIN																HBEGF-BT20
	EGF-BT20	1/157	0.842296	0.546732	0.0938322	CCNL1							triiodothyronine (T3) human HepG2 cells GDS3945 ligand:67	5/300	0.272301	1.43062	1.86101	TMEM59;HNRNPH1;CETN2;TACO1;ENO1									RELA KD HUMAN GSE1676 CREEDSID GENE 1787 UP	13/433	0.00177972	0.0458513	2.57709	16.3163	SF3A1;GPX4;PTGES3;ZFR;DDX21;ENO1;HMGB1;PHB2;UBE2L3;RPS14;PSMD7;MTHFD2;ATXN10																EGF-BT20
	MSP-SKBR3	1/158	0.844148	0.543272	0.0920453	AXIN1							estradiol human endometrial cancer cells GSE56946 ligand:224	5/301	0.274526	1.42586	1.84322	RPL5;GPX4;RPL23;SH3BGRL3;ENO1									NRL DEFICIENCY MOUSE GSE4051 CREEDSID GENE 264 DOWN	9/236	0.00185412	0.0465432	3.27344	20.5911	SOX2;CD164;IST1;SPATA1;LENG8;CACNA1D;VIM;MLF1;JCHAIN																MSP-SKBR3
	INS-SKBR3	1/160	0.847787	0.536481	0.0885871	RBM5							estrogen human MCF-7 cells GSE11324 ligand:89	8/529	0.2764	1.2981	1.66924	EIF1AX;DDX21;CPNE3;NAF1;TTK;MTIF2;E2F6;C12ORF66									ZBTB48 KO HELA HUMAN GSE96777 RNASEQ DOWN	11/332	0.00185289	0.0471163	2.84399	17.8916	RPL5;CD164;MTPN;GANAB;HNRNPH1;POLR2B;PTGES3;PRRC2C;CLPTM1L;ATXN10;VIM																INS-SKBR3
	HGF-HS578T	1/160	0.847787	0.536481	0.0885871	TNC							17beta-estradiol mouse uterus GDS1058 ligand:32	6/380	0.283115	1.35532	1.71028	PSMD7;HNRNPH1;INPPL1;PIM1;DDX21;HMGB1									NR2C2 KD HUMAN GSE16219 CREEDSID GENE 2628 DOWN	12/385	0.00194608	0.0476304	2.67544	16.6999	LUZP6;MTHFD2;UHRF1;POLR2B;PTGES3;FAM129A;HMGB2;DDX21;DENR;HMGB1;ATXN10;FAM72D																HGF-HS578T
	HGF-BT20	1/160	0.847787	0.536481	0.0885871	EIF1AX							17beta-estradiol mouse thymus GSE2889 ligand:155	5/307	0.287954	1.398	1.74044	ZMYND8;NEDD4;HMGB2;HMGB1;VIM									ZNF581 SIRNA BT549 HUMAN GSE79586 RNASEQ DOWN	11/334	0.00194192	0.04813	2.82696	17.6518	GANAB;HNRNPH1;ANPEP;FAM129A;PRRC2C;XIAP;DENR;ENO1;TM4SF1;TSN;TMPO																HGF-BT20
	EPG-MDAMB231	1/162	0.851341	0.529857	0.0852767	ENO1							17beta-estradiol mouse uterus GDS1058 ligand:36	5/307	0.287954	1.398	1.74044	CD164;DAP;IL10RB;ANPEP;AMPD3									SRF MUT MOUSE GSE1948 CREEDSID GENE 1393 UP	9/242	0.00219803	0.0494683	3.19228	19.5374	SOX2;YES1;GPX4;MTHFD2;PTGES3;UBE2T;HMGB2;MATR3;KLF2																EPG-MDAMB231
	GAS6-MCF7	1/167	0.859869	0.513993	0.0776003	EIF1AX							17beta-estradiol mouse uterus GSE38800 ligand:120	6/383	0.289125	1.3447	1.66864	PSMA5;ANPEP;HMGB2;SH3BGRL3;PEPD;PHB2									JUNB KD FORESKIN HUMAN GSE63079 RNASEQ DOWN	10/287	0.00205282	0.0496225	2.99083	18.5089	CDK17;RPS14;CD164;MTPN;PPP4R1;MTHFD2;EIF1AX;SRSF3;CPNE3;TOR1AIP1																GAS6-MCF7
													Interleukin 1&Icirc;&sup2; rat insulinoma cell line (Pdx1 overexpression) GDS4332 ligand:206	5/310	0.294714	1.38447	1.69147	TMEM59;KHDRBS3;EIF1AX;RPL23;SNHG4									SUZ12 SHRNA PROE HUMAN GSE59089 RNASEQ DOWN	11/339	0.00217982	0.049629	2.78527	17.0696	RPL5;RPS14;CD164;MTHFD2;RPL23;GTF3A;HMGB2;SRSF3;ENO1;HMGB1;VIM
													estradiol human endometrial cancer cells GSE56946 ligand:223	5/310	0.294714	1.38447	1.69147	RPL5;PSMD7;RPL23;GTF3A;SRSF3									HOXB4 INDUCTION MOUSE GSE9044 CREEDSID GENE 165 DOWN	8/196	0.0021612	0.049784	3.50355	21.5016	SOX2;PSMA5;NSFL1C;PTGES3;HMGB2;SRSF3;HMGB1;CCNL1
													estradiol human MCF-7 cells GDS4052 ligand:264	5/310	0.294714	1.38447	1.69147	PIM1;SNORA21;CLN8;E2F6;SLC29A3									EHF KD CALU3 HUMAN GSE63397 RNASEQ UP	12/393	0.00230535	0.0501542	2.62097	15.9159	RPL5;RPS14;DNAJB6;MTHFD2;HNRNPH1;RPL23;PTGES3;HMGB2;SRSF3;MATR3;HMGB1;TMPO
													17beta-estradiol mouse thymus GSE2889 ligand:154	3/163	0.295705	1.57982	1.92484	RPL5;RPS14;RPL23									HOXA11 SIRNA BT549 HUMAN GSE79586 RNASEQ DOWN	11/342	0.00233358	0.0502105	2.76084	16.7316	MTPN;GANAB;NPLOC4;TMEM43;HNRNPH1;ENSA;FAM129A;PRRC2C;HMGB1;TM4SF1;TMPO
													interleukin-15 human PBMC GSE59184 ligand:145	5/311	0.296973	1.38001	1.6755	GBP5;STAT4;PIM1;VIM;SAMSN1									MYB OE HUMAN GSE2815 CREEDSID GENE 941 UP	13/445	0.00225895	0.0502617	2.5076	15.2784	RPL5;GPX4;PTGES3;DDX21;ENO1;HMGB1;PHB2;MRPL22;RPS14;HNRNPH1;SRSF3;MATR3;ISOC2
													estradiol mouse mammary cells GSE46116 ligand:117	6/390	0.303249	1.32057	1.5757	DNAJC3;KCNS1;FAM129A;PIM1;SPATA1;CCNL1									TCF12 KO MOUSE GSE27402 CREEDSID GENE 2168 DOWN	8/196	0.0021612	0.0503766	3.50355	21.5016	RPS14;CD164;VPREB1;RPL23;MATR3;CCNL1;RBM5;MRPL22
													interleukin-4 human PBMC GSE59184 ligand:146	5/315	0.306039	1.36249	1.61325	ARL4C;GPX4;ANPEP;FAM129A;SH3BGRL3									AIRE KO MOUSE GSE2585 CREEDSID GENE 272 DOWN	9/241	0.00213743	0.0504228	3.20553	19.7081	SKI;RPL5;PTGES3;ZFR;SRSF3;MATR3;PEPD;KLF2;JCHAIN
													estriol mouse uterus GSE23241 ligand:151	5/315	0.306039	1.36249	1.61325	PSMA5;ANPEP;HMGB2;SH3BGRL3;VIM									FLI1 EWSFUSION EXPRESSION HUMAN GSE1822 CREEDSID GENE 1187 DOWN	8/201	0.00252586	0.0504656	3.41639	20.4341	RPS14;POLR2B;RPL23;PTGES3;TNC;HMGB2;DDX21;HMGB1
													estradiol (E2) mouse uterine tissue GSE61921 ligand:289	6/392	0.307309	1.31383	1.55019	PSMA5;ANPEP;HMGB2;SH3BGRL3;PEPD;PHB2									TP53 KD HUMAN GSE1676 CREEDSID GENE 1784 UP	12/393	0.00230535	0.0507177	2.62097	15.9159	RPL5;RPS14;PSMD7;GPX4;RPL23;PTGES3;DDX21;MATR3;ENO1;HMGB1;ATXN10;PHB2
													Interleukin-6 mouse macrophage (SOCS3 KO) GSE411 ligand:233	5/316	0.308312	1.35818	1.59809	GATM;PSMD7;MTHFD2;PIM1;OSTF1									CDX2 KO MOUSE GSE12999 CREEDSID GENE 773 UP	14/507	0.00259366	0.0507839	2.37025	14.1141	RPL5;GPX4;RPL23;PTGES3;HMGB1;SOX2;PSMA5;ARL4C;RPS14;HNRNPH1;NEDD4;MATR3;ATXN10;VIM
													17beta-estradiol mouse thymus GDS1275 ligand:273	3/167	0.308422	1.54198	1.81381	RPL5;RPS14;RPL23									EP400 SHRNA MKL1 HUMAN GSE69876 RNASEQ DOWN	11/343	0.00238675	0.0507963	2.75279	16.6208	GANAB;HNRNPH1;UHRF1;INPPL1;HMGB2;SRSF3;MATR3;ENO1;HMGB1;PHB2;TMPO
													estradiol human MCF-7 cells GSE46924 ligand:163	6/394	0.311379	1.30716	1.52512	UHRF1;UBE2T;POLE2;NAF1;TTK;FAM72D									ZNF589 SIRNA T47D HUMAN GSE79586 RNASEQ DOWN	11/338	0.00213044	0.0508707	2.79351	17.1841	CD164;HNRNPH1;EIF1AX;HMGB2;SRSF3;ENO1;HMGB1;ADCY6;TOR1AIP1;TMPO;PAFAH1B1
													17beta-estradiol mouse uterus GSE38800 ligand:124	6/395	0.313417	1.30385	1.51276	PSMA5;ANPEP;HMGB2;SH3BGRL3;VIM;PHB2									TCF4 KD HUMAN GSE18560 CREEDSID GENE 1275 DOWN	9/247	0.00252187	0.0509053	3.12766	18.712	UHRF1;RPL23;PTGES3;GTF3A;HMGB2;DDX21;HMGB1;PHB2;TP53
													morphogenetic protein 4 (BMP-4) mouse C3H10T1/2 (10T1/2) stem cells committed to the adipocyte lineage GDS3025 ligand:8	4/244	0.317107	1.40716	1.61615	RPS14;DAP;GPX4;VIM									YBX1 SIRNA BT549 HUMAN GSE79586 RNASEQ UP	10/295	0.00250527	0.051097	2.90973	17.4274	SKI;RPL5;RPS14;TMEM189;CD164;GPX4;SH3BGRL3;ENO1;HMGB1;VIM
													17beta-estradiol human MCF-7 cells GSE8597 ligand:259	6/397	0.3175	1.29728	1.48835	UHRF1;UBE2T;POLE2;TTK;FAM72D;TMPO									PAX6 KO MOUSE GSE45143 CREEDSID GENE 3098 DOWN	9/248	0.00259096	0.0512434	3.11505	18.5524	SOX2;RPS14;KHDRBS3;MTHFD2;UHRF1;POLR2B;RPL23;PTGES3;HMGB2
													17beta-estradiol mouse uterus GSE38800 ligand:125	6/399	0.321591	1.29078	1.46436	PSMA5;GPX4;HNRNPH1;E2F6;TM4SF1;KLF2									MECOM KD HUMAN GSE16238 CREEDSID GENE 2341 DOWN	10/294	0.00244469	0.0514699	2.91962	17.5581	GPX4;MTHFD2;HNRNPH1;PTGES3;UBE2T;HMGB2;ME1;DDX21;FAM72D;TM4SF1
													progesterone mouse uterine horn GDS187 ligand:48	5/322	0.322	1.33287	1.51042	DNAJC3;MTHFD2;HNRNPH1;SRSF3;DDX21									MYC OE MOUSE GSE38304 CREEDSID GENE 1846 UP	10/295	0.00250527	0.0516348	2.90973	17.4274	PSMA5;MTHFD2;PTGES3;HEATR3;DDX21;NAF1;SNHG4;PHPT1;PHB2;MRPL22
													Interleukin-13 human Breast cancer - MCF10CA1a cell line (pLKO-shSCR) GSE57677 ligand:242	5/324	0.326579	1.32464	1.48239	ARL4C;ANPEP;TNC;SNORA21;INHBE									GATA4 OE A549 HUMAN GSE85001 RNASEQ DOWN	14/509	0.00268732	0.0520968	2.36094	13.9749	RPL5;GRAMD1B;GPX4;RPL23;PTGES3;RPL41P2;LENG8;ENO1;HMGB1;PHB2;ARL4C;RPS14;MTHFD2;SRSF3
													17beta-estradiol human MCF-7 cells GSE8597 ligand:258	6/402	0.327743	1.28115	1.42915	UHRF1;UBE2T;POLE2;PIM1;AXIN1;CLN8									IRX6 SIRNA T47D HUMAN GSE79586 RNASEQ DOWN	14/505	0.00250271	0.052131	2.37964	14.2549	CD164;RPL23;PRRC2C;ENO1;HMGB1;ADCY6;GANAB;HNRNPH1;ENSA;SRSF3;CPNE3;MATR3;CLPTM1L;TMPO
													estradiol mouse uterus GSE56423 ligand:93	4/249	0.330273	1.37891	1.5276	ANPEP;SH3BGRL3;TM4SF1;KLF2									TAL1 KD JURKAT HUMAN GSE72299 RNASEQ DOWN	7/160	0.00275382	0.0528626	3.75536	22.137	RPL5;MTHFD2;RPL23;SRSF3;ENO1;HMGB1;VIM
													interleukin-2 mouse Cytotoxic T cell line GDS3222 ligand:213	6/405	0.33391	1.27166	1.39486	PSMA5;MTHFD2;PTGES3;NAF1;CLPTM1L;HMGB1									EZH2 SHRNA PROE HUMAN GSE59089 RNASEQ DOWN	9/251	0.00280728	0.0533657	3.07782	18.0838	RPL5;RPS14;EIF1AX;RPL23;PTGES3;SRSF3;ENO1;HMGB1;PHB2
													interferon-&Icirc;&plusmn; human hepatocyte GDS4390 ligand:179	7/488	0.34232	1.23127	1.31993	CDK17;GBP5;XRN1;STAT2;XIAP;RELL1;SAMSN1									ZFX KO MOUSE GSE7069 CREEDSID GENE 178 UP	8/206	0.00293703	0.0552952	3.33347	19.4353	RPS14;RPL23;ZFAND6;PIM1;SH3BGRL3;VIM;CCNL1;JCHAIN
													fibroblast growth factor 2 (FGF2) human embryonic fibroblast GDS2422 ligand:9	5/335	0.35187	1.28115	1.33815	PPP4R1;UHRF1;SH3BGRL3;ENO1;VIM									ZBTB7B KO MOUSE GSE17812 CREEDSID GENE 1681 DOWN	12/408	0.00312479	0.0582699	2.52461	14.563	CDK17;MTPN;HNRNPH1;POLR2B;CETN2;PTGES3;ZFAND6;SH3BGRL3;MATR3;CLPTM1L;VIM;STK4
													17beta-estradiol mouse stomach GSE29715 ligand:128	5/337	0.356483	1.27354	1.31362	RPL5;ANPEP;RPL23;NEDD4;PHPT1									THRA MUT HUMAN GSE29159 CREEDSID GENE 1695 UP	10/306	0.00325456	0.0601172	2.80513	16.0669	CD164;PSMD7;MTHFD2;HNRNPH1;PTGES3;AGPS;DDX21;STK4;TM4SF1;TMPO
													17beta-estradiol mouse uterus GSE38800 ligand:123	6/416	0.356634	1.23803	1.27647	GPX4;HNRNPH1;INPPL1;E2F6;TM4SF1;KLF2									MITF KD H3A HUMAN GSE61966 RNASEQ UP	14/522	0.0033664	0.061602	2.30214	13.1082	MTPN;SF3A1;IST1;ZFR;INPPL1;PRRC2C;LENG8;ENO1;ARL4C;HNRNPH1;MATR3;VIM;RBM5;PAFAH1B1
													All-trans-retinoic acid human NB4 APL cells GDS4180 ligand:190	4/260	0.359322	1.32057	1.35165	AOC1;IL10RB;PIM1;SNORA21									TFE3 SIRNA 8988T HUMAN GSE62077 CONSTRUCT1 RNASEQ UP	8/212	0.00349734	0.0628237	3.23913	18.3197	GANAB;TMEM43;DNAJB6;BBX;PRRC2C;ENO1;VIM;TM4SF1
													3beta-Adiol(17beta-diol) human MCF7cells GSE33287 ligand:80	5/340	0.363406	1.26231	1.27775	TMEM43;STAT2;STAT4;TM4SF1;HIST1H2BD									NANOG KD HUMAN GSE34904 CREEDSID GENE 1349 DOWN	10/309	0.00348715	0.0632208	2.77789	15.7192	PSMA5;RPL5;RPS14;GPX4;DNAJB6;PIM1;COBL;DDX21;MATR3;FOXN3
													Interleukin-13 human Breast cancer - MCF10CA1a cell line (pLKO-shIL13RA2) GSE57677 ligand:243	4/264	0.369889	1.30056	1.29347	ARL4C;ANPEP;TNC;MED9									STAT3 KO MOUSE GSE38375 CREEDSID GENE 2479 DOWN	8/213	0.00359827	0.0634722	3.22392	18.142	RPS14;DAP;GPX4;RPL23;ZFAND6;STAT4;RELL1;CCNL1
													insulin-like growth factor I (IGF-1) human MCF-7 cells GSE26834 ligand:138	5/343	0.370332	1.25127	1.24295	CLPB;FAM129A;TTK;TMPO;INHBE									EZH2 KO MDAMB231 HUMAN GSE72524 RNASEQ DOWN	10/310	0.00356756	0.0635025	2.76893	15.6054	DNAJB6;HNRNPH1;EIF1AX;PRRC2C;XIAP;SRSF3;DENR;MATR3;ENO1;TMPO
													Interleukin-6 mouse macrophage (SOCS3 KO) GSE411 ligand:234	4/265	0.372529	1.29565	1.27938	PSMA5;CD164;GATM;PIM1									MYCN SHRNA IMR575 HUMAN GSE80397 12HR RNASEQ UP	6/128	0.00390724	0.0665251	4.02361	22.3106	RPL5;RPL23;HMGB2;SRSF3;PRRC2C;MATR3
													testosterone mouse brain striatum GSE49986 ligand:285	4/269	0.383082	1.27639	1.2247	MTPN;CLPTM1L;CIART;SNCA									GATA4 INACTIVATION MOUSE GSE5298 CREEDSID GENE 546 DOWN	8/215	0.00380689	0.0665527	3.19393	17.7932	MTPN;HNRNPH1;RPL23;NEDD4;DDX21;CEPT1;HMGB1;VIM
													testosterone human skeletal muscle GDS2920 ligand:62	4/271	0.388352	1.26697	1.19835	PSMD7;DNAJB6;GTF3A;PHB2									FOXO1 KO MOUSE GSE18308 CREEDSID GENE 1168 DOWN	10/314	0.00390402	0.0670532	2.73366	15.1602	NSFL1C;UHRF1;POLR2B;PTGES3;NEDD4;TNC;HMGB2;CLPTM1L;HMGB1;VIM
													17beta-estradiol mouse uterus GDS1058 ligand:31	4/271	0.388352	1.26697	1.19835	RPL5;CD164;HNRNPH1;PIM1									SP1 KD HUMAN GSE37935 CREEDSID GENE 2219 DOWN	10/314	0.00390402	0.0676466	2.73366	15.1602	ARMC1;EIF1AX;HMGB2;SRSF3;DDX21;MTIF2;ENO1;VIM;FAM72D;PHB2
													estradiol human endothelial cells GDS3600 ligand:30	5/354	0.395725	1.21239	1.12393	GANAB;SH3BGRL3;ENO1;VIM;PHB2									IRF4 KD HUMAN GSE22036 CREEDSID GENE 2601 DOWN	8/218	0.00413723	0.0698336	3.14998	17.2862	RPL5;POPDC3;GPX4;RPL23;PTGES3;UBE2T;GTF3A;PHB2
													interleukin-2 mouse Cytotoxic T cell line GDS3222 ligand:211	5/355	0.39803	1.20897	1.11374	SRSF3;NAF1;CLPTM1L;HMGB1;VIM									HOXA7 SHRNA FLHSPC HUMAN GSE76683 RNASEQ DOWN	9/268	0.00431733	0.0722507	2.88258	15.696	RPL5;PNISR;CD164;NIN;HLA-DPB1;PRRC2C;MATR3;ENO1;RBM5
													growth hormone mouse 3T3-F442A adipocytes GDS1489 ligand:10	3/196	0.40035	1.31383	1.2027	RPL5;GPX4;PIM1									HNF1B OE HUMAN GSE3308 CREEDSID GENE 1750 DOWN	9/269	0.00442272	0.0727704	2.87187	15.5684	RPL23;PTGES3;DDX21;DENR;MATR3;ENO1;HMGB1;VIM;PHB2
													estradiol mouse uterus GSE23241 ligand:148	4/276	0.401499	1.24401	1.13522	RPS14;HNRNPH1;RPL23;KLF2									NR2F2 KD HUMAN GSE47438 CREEDSID GENE 2217 DOWN	9/270	0.0045301	0.0733053	2.86123	15.4421	ARMC1;RPL5;MTPN;DNAJB6;PTGES3;UBE2T;HMGB2;ENO1;VIM
													estradiol human estrogen receptor (ER)-positive MCF7 breast cancer cells GDS3217 ligand:41	4/276	0.401499	1.24401	1.13522	PSMA5;UBE2T;DDX21;PHB2									HOXA11 SIRNA T47D HUMAN GSE79586 RNASEQ UP	14/542	0.0046804	0.0733137	2.21719	11.8938	RPL5;RPL23;PTGES3;INPPL1;HMGB2;DDX21;ENO1;RPS14;GANAB;MTHFD2;DENR;MATR3;PAFAH1B2;TMPO
													estradiol mouse hematopoietic stem cells (HSCs) GSE52711 ligand:97	4/280	0.411983	1.22624	1.0874	HNRNPH1;UHRF1;PTGES3;PIM1									NKX25 SHRNA H1 HUMAN GSE69618 DAY2 RNASEQ UP	14/541	0.00460608	0.0733228	2.22129	11.9514	RPL5;GPX4;RPL23;ZFR;HMGB2;ENO1;HMGB1;PHB2;RPS14;CPNE3;MATR3;PAFAH1B2;HIST1H2BD;TMPO
													transforming growth factor-beta human fibroblasts GDS4574 ligand:18	5/362	0.414143	1.18559	1.04515	SKI;LUZP6;ANPEP;DDX21;GLS									ZNF253 SIRNA MCF7 HUMAN GSE79586 RNASEQ UP	7/177	0.00479535	0.0733539	3.39468	18.128	RPL5;MTHFD2;RPL23;NEDD4;PRRC2C;CPNE3;GRB2
													estrogen mouse lungs from ovariectomized animals GDS960 ligand:49	3/203	0.422143	1.26853	1.09399	RPS14;HNRNPH1;RPL23									SRF MUT MOUSE GSE1948 CREEDSID GENE 1395 UP	9/269	0.00442272	0.0733871	2.87187	15.5684	SOX2;CD164;YES1;GPX4;HNRNPH1;EIF1AX;UHRF1;HMGB1;KLF2
													17beta-estradiol mouse thymus GDS1275 ligand:271	2/125	0.428809	1.37339	1.16291	RPL5;RPL23									PPARG OE MOUSE GSE10192 CREEDSID GENE 2733 DOWN	10/322	0.00465217	0.0734593	2.66574	14.3162	ARL4C;KHDRBS3;MTHFD2;UBE2T;RELL1;TTK;AMPD3;SNHG4;XYLB;MLF1
													testosterone mouse liver GSE13388 ligand:158	4/287	0.430233	1.19633	1.00902	RPS14;RPL23;PTGES3;CEPT1									TCF7L2 SIRNA PANC1 HUMAN GSE63776 RNASEQ UP	11/374	0.00458854	0.0736423	2.52461	13.593	ARL4C;MTPN;GANAB;HNRNPH1;ANPEP;ZFR;INPPL1;PRRC2C;MATR3;HMGB1;PAFAH1B2
													estradiol mouse uterus GSE56423 ligand:92	5/374	0.441605	1.14755	0.937941	ARL4C;HNRNPH1;CACTIN;TM4SF1;KLF2									ADAR OE HEK293 HUMAN GSE87198 RNASEQ DOWN	10/324	0.00485579	0.0737026	2.64929	14.1143	PSMA5;RPS14;GANAB;NPLOC4;EIF1AX;STAT2;PTGES3;INPPL1;LENG8;ENO1
													estradiol mouse uterus GSE24525 ligand:140	5/375	0.443881	1.14449	0.929555	PSMA5;ANPEP;SH3BGRL3;PEPD;PHB2									EPAS1 KD HUVEC HUMAN GSE62974 RNASEQ DOWN	9/272	0.00475097	0.0738285	2.84019	15.1933	TMEM189;GANAB;HNRNPH1;RPL23;CARD8;INPPL1;LENG8;HMGB1;VIM
													TGF-beta human HMEC-TR mammary epithelial cell line GDS4071 ligand:245	4/297	0.456037	1.15605	0.907711	TNC;SH3BGRL3;VIM;TM4SF1									NR2F2 KD HUMAN GSE47438 CREEDSID GENE 2214 DOWN	9/270	0.0045301	0.0739162	2.86123	15.4421	RPL5;MTPN;LYRM2;PSMD7;MTHFD2;IST1;AXIN1;ENO1;VIM
													interleukin-10 human PBMC GDS4551 ligand:141	4/298	0.458597	1.15217	0.898215	IL10RB;FAM129A;PIM1;SAMSN1									ATF4 KO HEK293 HUMAN GSE97384 RNASEQ UP	7/177	0.00479535	0.0739315	3.39468	18.128	RPL5;MTPN;RPL23;PRRC2C;HMGB1;VIM;TMPO
													interleukin-10 human PBMC GSE59184 ligand:143	4/298	0.458597	1.15217	0.898215	IL10RB;FAM129A;PIM1;SAMSN1									FOXD4L6 SIRNA MDAMB231 HUMAN GSE79586 RNASEQ DOWN	9/275	0.00509788	0.0756185	2.80921	14.8296	CD164;MTPN;GANAB;HNRNPH1;UHRF1;POLR2B;INPPL1;HMGB1;TMPO
													progesterone mouse uterine horn GDS187 ligand:47	4/299	0.461153	1.14832	0.888828	DNAJC3;MTHFD2;DDX21;PDE7A									NFKB1 INACTIVATION HUMAN GSE20667 CREEDSID GENE 2574 DOWN	10/326	0.00506635	0.0757245	2.63303	13.9159	P2RY8;RPL5;RPS14;GPX4;MTHFD2;HNRNPH1;UHRF1;GTF3A;OSTF1;PHB2
													estrogen mouse right lung from ovariectomized animals GDS960 ligand:50	3/216	0.461864	1.19218	0.920941	RPS14;RPL23;KLF2									TP53 SIRNA HESC HUMAN GSE76023 RNASEQ UP	11/379	0.00506029	0.0762157	2.49131	13.1699	SOX2;RPL5;PNISR;ATXN3;DNAJB6;HNRNPH1;IST1;RPL23;LENG8;HMGB1;RBM5
													testosterone mouse bed nucleus of the stria terminalis/preoptic area GSE49986 ligand:282	4/300	0.463705	1.14449	0.879549	SH3BGRL3;ENO1;VIM;KLF2									RC3H1 SIRNA HEK293 HUMAN GSE68611 RNASEQ DOWN	8/227	0.00526206	0.0763193	3.02509	15.8733	RPL5;MTHFD2;EIF1AX;RPL23;PRRC2C;DDX21;HMGB1;TMPO
													TGF-beta1 human IOSE - immortalized ovarian surface epithelial cell line GDS2975 ligand:257	4/303	0.471336	1.13316	0.852345	DNAJC3;TMEM189;ABI3BP;PRICKLE2									EBF3 OE SKNSH HUMAN GSE90682 RNASEQ DOWN	9/276	0.00521778	0.0768152	2.79903	14.7108	RPL5;RPS14;MTPN;GANAB;NEDD4;TNC;ENO1;HMGB1;VIM
													norepinephrine rat pineal organ GDS3702 ligand:132	4/304	0.473871	1.12943	0.843483	GRAMD1B;GPX4;ENO1;PAFAH1B1									FOXP3 ABLATION MOUSE GSE6681 CREEDSID GENE 91 UP	8/227	0.00526206	0.0768888	3.02509	15.8733	ARL4C;DAP;RPL23;SH3BGRL3;HMGB1;CCNL1;STK4;KLF2
													interleukin-2 mouse Cytotoxic T cell line GDS3222 ligand:214	5/390	0.477727	1.10047	0.812938	MTHFD2;PTGES3;NAF1;CLPTM1L;HMGB1									SRF KO MOUSE GSE1948 CREEDSID GENE 1185 DOWN	9/278	0.00546415	0.0769698	2.77889	14.4768	PSMA5;RPL5;PSMD7;GPX4;UHRF1;PIM1;HMGB2;DDX21;CPNE3
													Interleukin 1&Icirc;&sup2; rat insulinoma cell line (Pdx1 overexpression) GDS4332 ligand:200	4/309	0.486476	1.11116	0.800664	HNRNPH1;ENO1;TP53;MRPL22									SETDB1 KD THP1 HUMAN GSE103409 SGRNA6DAY7 RNASEQ UP	13/493	0.00535065	0.0770337	2.26345	11.839	PNISR;CD164;STAT2;INPPL1;PRRC2C;ENO1;P2RY8;GANAB;NPLOC4;HNRNPH1;GRB2;MATR3;CLPTM1L
													estradiol mouse uterus GSE23072 ligand:75	5/394	0.486643	1.0893	0.784542	GPX4;HNRNPH1;E2F6;TM4SF1;KLF2									ZNF589 SIRNA MCF7 HUMAN GSE79586 RNASEQ DOWN	7/181	0.00540858	0.0772993	3.31966	17.3279	RPL5;RPS14;GANAB;HNRNPH1;CPNE3;HMGB1;TMPO
													Interleukin-6 mouse macrophage GSE411 ligand:230	4/310	0.488983	1.10757	0.792389	RPL5;CD164;GATM;PIM1									NR1I3 KNOCKIN MOUSE GSE40120 CREEDSID GENE 3070 DOWN	9/278	0.00546415	0.0775276	2.77889	14.4768	GATM;PPP4R1;UHRF1;ANPEP;HMGB2;CPNE3;TTK;CLPTM1L;E2F6
													Interleukin 1, beta human amnion mesenchymal cells (AMC) GDS4595 ligand:23	5/396	0.491081	1.0838	0.77074	TNC;PIM1;AMPD3;CCNL1;KLF2									TAL1 OE HESC HUMAN GSE57395 RNASEQ UP	14/553	0.00556387	0.0778147	2.17309	11.2815	SF3A1;EIF1AX;PTGES3;PRRC2C;DDX21;ENO1;HMGB1;IL17RD;CLN8;RPS14;ATXN3;ENSA;MATR3;ASCC3
													3beta-Adiol(17beta-diol) human MCF7cells GSE33287 ligand:79	4/311	0.491485	1.10401	0.784207	MRS2;RSRC1;C12ORF66;HIST1H2BD									HOXA7 SHRNA FLHSPC HUMAN GSE76683 RNASEQ UP	10/332	0.00574131	0.0797269	2.58545	13.3411	RPS14;XRN1;RPL23;HMGB2;GRB2;SH3BGRL3;HMGB1;ASCC3;VIM;TMPO
													17beta-estradiol human MCF-7 cells GSE5840 ligand:83	4/312	0.493981	1.10047	0.776117	UHRF1;UBE2T;DDX21;NAF1									FOXD4L6 SIRNA BT549 HUMAN GSE79586 RNASEQ UP	10/334	0.00598127	0.0824742	2.56997	13.156	RPL5;TMEM189;TMEM43;GPX4;ANPEP;RPL23;TNC;PRRC2C;VIM;TM4SF1
													TGF-beta1 mouse renal mesangial MES-13 cells GDS1892 ligand:15	4/314	0.49896	1.09346	0.760209	RPS14;MTHFD2;VIM;TM4SF1									OVOL1 OE MDA HUMAN GSE51975 RNASEQ UP	10/335	0.00610415	0.0835799	2.5623	13.0646	RPL5;EIF1AX;PTGES3;HMGB2;PRRC2C;CPNE3;DENR;SH3BGRL3;PAFAH1B2;TMPO
													interleukin-2 mouse Cytotoxic T cell line GDS3222 ligand:215	5/400	0.499916	1.07296	0.7439	PSMA5;MTHFD2;PTGES3;CLPTM1L;HMGB1									PGR KO MOUSE GSE39920 CREEDSID GENE 3079 UP	8/234	0.00628788	0.0837528	2.9346	14.8759	ARL4C;DAP;IL10RB;ANPEP;NEDD4;ZFAND6;PHPT1;JCHAIN
													estradiol human MCF-7 breast cancer cells GDS3105 ligand:38	3/229	0.500372	1.1245	0.778609	DDX21;E2F6;ISOC2									SOX11 DEPLETION HUMAN GSE34763 CREEDSID GENE 353 UP	11/390	0.00623353	0.0841742	2.42104	12.2936	ARMC1;POLR2B;PTGES3;SRSF3;MATR3;MTIF2;ENO1;ATXN10;VIM;FAM72D;JCHAIN
													estradiol human endometrial cancer cells GSE56946 ligand:220	3/231	0.506174	1.11477	0.759016	RPS14;RPL23;ENO1									TOX4 SIRNA HCT116 HUMAN GSE56788 RNASEQ UP	12/446	0.00628739	0.0843199	2.30951	11.7074	CD164;YES1;NPLOC4;EIF1AX;POLR2B;PTGES3;HMGB2;MATR3;ENO1;HMGB1;TMPO;PAFAH1B1
													neuromedin U mouse type-2 Th cell line D10.G4.1 GDS882 ligand:20	4/320	0.513767	1.07296	0.714577	PSMA5;MTPN;DNAJB6;HNRNPH1									GATA3 OE MDAMB231 HUMAN GSE72141 RNASEQ DOWN	10/336	0.00622899	0.084697	2.55467	12.974	RPL5;HNRNPH1;UHRF1;RPL23;PTGES3;HMGB2;ENO1;HMGB1;VIM;TMPO
													testosterone mouse liver GSE13388 ligand:159	3/235	0.517672	1.09579	0.721483	DNAJC3;RPS14;GPX4									ERG OE CD34 HUMAN GSE53665 RNASEQ UP	10/338	0.00648463	0.0857899	2.53955	12.7951	PNISR;CD164;MTPN;ANPEP;INPPL1;PRRC2C;LENG8;SH3BGRL3;TM4SF1;ADCY6
													CHEBI:60311 human Kidney GDS3945 ligand:170	4/322	0.518658	1.0663	0.700035	TMEM59;PSMD7;HNRNPH1;TACO1									NEUROD1 DEFICIENCY MOUSE GSE6030 CREEDSID GENE 639 DOWN	11/393	0.006588	0.0865725	2.40256	12.0669	CD164;NSFL1C;MTPN;CETN2;PTGES3;NEDD4;ZFAND6;SRSF3;MATR3;ATXN10;CCNL1
													Interleukin 1&Icirc;&sup2; rat insulinoma cell line GDS4332 ligand:191	4/323	0.521096	1.063	0.692884	RPL5;RPS14;TMEM59;RPL23									TCF3 KO MOUSE GSE19923 CREEDSID GENE 2167 UP	9/287	0.00668619	0.087277	2.69175	13.4795	RPL5;NEDD4;ZFR;PRRC2C;SH3BGRL3;MATR3;VIM;CCNL1;GLS
													interleukin-10 human PBMC GSE59184 ligand:142	4/324	0.523527	1.05971	0.685812	IL10RB;FAM129A;PIM1;OSTF1									PAX7 OE H9 HUMAN GSE98976 PROLIFMYOG RNASEQ UP	11/395	0.00683297	0.0880195	2.39039	11.9185	TMEM59;CD164;GANAB;NIN;HNRNPH1;UHRF1;HMGB2;HMGB1;VIM;TMPO;PAFAH1B1
													estrogen mouse right lung from ovariectomized animals GDS960 ligand:52	4/329	0.535596	1.04361	0.651605	GPX4;RPL23;AMPD3;KLF2									LIN28 OE CD34 HUMAN GSE93256 RNASEQ DOWN	7/189	0.00680934	0.0882959	3.17914	15.8622	MTPN;EIF1AX;HMGB2;FAM129A;CLN8;HIST1H2BD;SNCA
													interleukin-2 mouse Cytotoxic T cell line GDS3222 ligand:216	5/418	0.53891	1.02676	0.634748	MTHFD2;POLR2B;PTGES3;CLPTM1L;HMGB1									KLF1 OE MOUSE GSE46600 CREEDSID GENE 252 UP	10/343	0.00715951	0.091623	2.50253	12.3608	PSMA5;GPX4;HNRNPH1;UHRF1;PTGES3;NEDD4;HMGB1;VIM;PHB2;JCHAIN
													estradiol human breast epithelial cells GSE23500 ligand:130	4/331	0.540381	1.0373	0.638442	RPS14;IST1;VIM;TM4SF1									MYC OE U2OS HUMAN GSE66927 RNASEQ DOWN	11/398	0.00721375	0.0917177	2.37238	11.7	TMEM59;GANAB;HNRNPH1;DDX21;SH3BGRL3;ENO1;HMGB1;VIM;PHB2;TM4SF1;HIST1H2BD
													growth hormone mouse 3T3-F442A adipocytes GDS1489 ligand:11	3/246	0.548535	1.04679	0.628603	CD164;MTHFD2;UBE2L3									ZNF395 KD HUMAN GSE49613 CREEDSID GENE 813 DOWN	9/291	0.00729233	0.0921185	2.65475	13.0638	RPL5;RPS14;HNRNPH1;UHRF1;PTGES3;UBE2T;HMGB2;DDX21;KLF2
													interleukin-22 human Bronchial epithelial cells GDS3393 ligand:198	3/246	0.548535	1.04679	0.628603	POPDC3;GATM;MLF1									GATA3 OE MOUSE GSE12999 CREEDSID GENE 2531 DOWN	13/514	0.00749012	0.0934119	2.17097	10.6251	RPL5;GPX4;RPL23;PTGES3;SOX2;PSMA5;ARL4C;RPS14;HNRNPH1;NEDD4;MATR3;ATXN10;VIM
													estradiol mouse uterus GSE24525 ligand:139	3/247	0.551283	1.04255	0.620848	ARL4C;RPS14;KLF2									SRF MUT MOUSE GSE1948 CREEDSID GENE 1398 UP	9/292	0.00745023	0.09351	2.64566	12.9624	SOX2;GANAB;YES1;MTHFD2;UHRF1;PTGES3;MATR3;PHB2;KLF2
													TGF-beta human prostate fibroblasts GSE68164 ligand:240	3/248	0.554022	1.03835	0.613199	TNC;SH3BGRL3;INHBE									IRF4 KO MOUSE GSE51932 CREEDSID GENE 2774 DOWN	8/243	0.00782191	0.0969323	2.82591	13.708	MTPN;DAP;SH3BGRL3;VIM;STK4;PDE7A;KLF2;JCHAIN
													estriol mouse uterus GSE23241 ligand:150	4/339	0.559268	1.01282	0.58858	ARL4C;HNRNPH1;TM4SF1;KLF2									JUNB KO MEL888 HUMAN GSE98867 RNASEQ DOWN	13/518	0.00796543	0.09809	2.15421	10.4105	MTPN;SF3A1;EIF1AX;PTGES3;ZFR;DDX21;ENO1;HMGB1;GANAB;HNRNPH1;MATR3;VIM;SNCA
													estradiol mouse mammary gland GSE48884 ligand:116	4/339	0.559268	1.01282	0.58858	PIM1;ENO1;NGEF;MLF1									ZEB1 OE CFPAC1 HUMAN GSE64558 RNASEQ UP	10/349	0.00803984	0.0983875	2.45951	11.8631	PSMA5;RPL5;SF3A1;DNAJB6;PTGES3;TNC;DDX21;ENO1;VIM;UBE2L3
													All-trans-retinoic acid human NB4 APL cells GDS4180 ligand:187	3/252	0.564876	1.02187	0.583638	GBP5;AOC1;SNORA21									EGR1 KO MOUSE GSE16974 CREEDSID GENE 553 DOWN	9/296	0.00810815	0.0986072	2.60991	12.5664	PNISR;KHDRBS3;HNRNPH1;PTGES3;SRSF3;LENG8;MATR3;SYP;HMGB1
													estradiol mouse uterus GSE23241 ligand:149	4/342	0.566243	1.00394	0.570973	PSMA5;ANPEP;SH3BGRL3;PEPD									NKX25 SHRNA H1 HUMAN GSE69618 DAY10 RNASEQ UP	14/581	0.00842871	0.101873	2.06836	9.87871	RPL5;CD164;GPX4;RPL23;PRRC2C;LENG8;ENO1;RPS14;ATXN3;GATM;HNRNPH1;NEDD4;MATR3;VIM
													17beta-estradiol mouse cervical tissue GSE46890 ligand:119	4/348	0.58001	0.986631	0.537427	GBP5;AOC1;TNC;PIM1									FOXD4L6 SIRNA T47D HUMAN GSE79586 RNASEQ DOWN	7/199	0.00891945	0.107143	3.01939	14.2501	CD164;MTPN;GANAB;UHRF1;CLPTM1L;HMGB1;TMPO
													interleukin-12 mouse CD8 T cells GSE72791 ligand:236	2/168	0.584944	1.02187	0.547965	RPL23;PIM1									LIN28 OE CD34 HUMAN GSE93256 RNASEQ UP	11/411	0.00905931	0.107504	2.29734	10.8066	ATXN3;XRN1;HNRNPH1;ZMYND8;NEDD4;MED9;PRRC2C;MATR3;HMGB1;PHB2;TMPO
													17beta-estradiol mouse thymus GDS1275 ligand:272	2/169	0.58818	1.01582	0.53912	RPS14;RPL23									NR3C1 KD HUMAN GSE50588 CREEDSID GENE 2808 DOWN	9/302	0.00917693	0.107595	2.55805	12	MRS2;HNRNPH1;EIF1AX;CARD8;PTGES3;FAM129A;GRB2;SAMSN1;INHBE
													insulin-like growth factor I (IGF-I) human MCF-7 cells GSE26834 ligand:136	3/263	0.593886	0.979128	0.510193	POLE2;HEATR3;DDX21									YY1 KD HUMAN GSE14964 CREEDSID GENE 515 DOWN	12/468	0.00904211	0.107954	2.20095	10.3574	MTHFD2;EIF1AX;UHRF1;PTGES3;FAM129A;INPPL1;HMGB2;DDX21;MATR3;ENO1;CLPTM1L;PHB2
													estradiol human MCF7cells GSE33287 ligand:81	3/266	0.601578	0.968085	0.491981	FAM72D;TM4SF1;C12ORF66									FOXP3 OE SW780 HUMAN GSE81157 RNASEQ UP	10/356	0.00916989	0.108161	2.41115	11.3127	GANAB;NIN;HNRNPH1;EIF1AX;PTGES3;HMGB2;SH3BGRL3;MATR3;HMGB1;TMPO
													17beta-estradiol mouse uterus GSE1839 ligand:157	3/269	0.609174	0.957289	0.474481	CD164;AOC1;OSTF1									ZEB1 OE CFPAC1 HUMAN GSE64558 RNASEQ DOWN	8/251	0.00940801	0.108999	2.73584	12.766	RPS14;HNRNPH1;RPL23;ABI3BP;HMGB2;LENG8;HMGB1;TM4SF1
													Interleukin-1B human myometrium GSE68171 ligand:241	4/362	0.611147	0.948474	0.467046	ABI3BP;AMPD3;SNORA21;TM4SF1									RARA KD HUMAN GSE26298 CREEDSID GENE 69 DOWN	9/303	0.00936497	0.109146	2.54961	11.9087	CETN2;PTGES3;UBE2T;GTF3A;HMGB2;ENO1;HMGB1;PHB2;MRPL22
													calcitriol human RWPE1 prostate epithelial cell line GDS3761 ligand:201	3/276	0.626523	0.93301	0.436247	FAM129A;SNHG4;NGEF									BHLHA15 KO MOUSE GSE3644 CREEDSID GENE 785 UP	11/416	0.00985922	0.112891	2.26973	10.4847	RPL5;RPS14;CD164;GATM;DAP;ANPEP;RPL23;SH3BGRL3;MATR3;CEPT1;HMGB1
													interleukin-17 human Bronchial epithelial cells GDS3393 ligand:199	3/278	0.631382	0.926298	0.425953	MTHFD2;C21ORF91;MLF1									HNF1A OE HUMAN GSE3308 CREEDSID GENE 279 UP	8/253	0.00983952	0.113328	2.71421	12.5433	RPL5;CD164;RPL23;HMGB2;MATR3;TTK;PHB2;MRPL22
													interleukin-2 mouse Cytotoxic T cell line GDS3222 ligand:212	4/375	0.638763	0.915594	0.410389	MTHFD2;ZFAND6;CLPTM1L;HMGB1									KLF10 SIRNA PANC1 HUMAN GSE90566 RNASEQ DOWN	8/254	0.0100607	0.113866	2.70352	12.4338	ARL4C;YES1;ANPEP;HMGB2;ENO1;HMGB1;VIM;TM4SF1
													Interleukin 1&Icirc;&sup2; rat insulinoma cell line (Pdx1 overexpression) GDS4332 ligand:204	3/296	0.673141	0.869969	0.344334	PSMA5;TMEM59;SNHG4									EGR1 KO MOUSE GSE16974 CREEDSID GENE 552 UP	8/254	0.0100607	0.114528	2.70352	12.4338	RPL5;RPS14;GPX4;POLR2B;RPL23;ME1;ENO1;PHPT1
													estrogen mouse left lung from ovariectomized animals GDS960 ligand:51	3/298	0.67756	0.86413	0.336368	RPL23;HMGB1;KLF2									KLF10 SIRNA KLF10 HUMAN GSE90566 RNASEQ DOWN	9/309	0.0105551	0.118775	2.5001	11.3783	PNISR;PSMD7;HNRNPH1;RPL23;NEDD4;SRSF3;MATR3;HMGB1;VIM
													triiodothyronine (T3) human HepG2 cells GDS3945 ligand:70	3/303	0.688417	0.84987	0.317308	RPL5;TMEM59;DDX21									VDR KO MOUSE GSE2421 CREEDSID GENE 1151 UP	7/206	0.0106582	0.119251	2.91679	13.2464	RPL5;MTPN;ZMYND8;RPL23;CEPT1;CLPTM1L;VIM
													estradiol human MCF-7 cells GDS4052 ligand:269	3/310	0.703155	0.83068	0.292547	CLPB;POLE2;ISOC2									JUN KO MOUSE GSE27028 CREEDSID GENE 321 DOWN	8/257	0.0107465	0.119555	2.67197	12.1125	DAP;CPNE3;FRMD4B;PEPD;E2F6;XYLB;SLC29A3;GAPT
													triiodothyronine (T3) human HepG2 cells GDS3945 ligand:69	3/311	0.705217	0.828009	0.289182	TMEM59;HNRNPH1;ENO1									HOXA11 SIRNA BT549 HUMAN GSE79586 RNASEQ UP	8/258	0.0109826	0.120134	2.66161	12.0077	RPL5;RPS14;CD164;ANPEP;RPL23;HMGB2;ENO1;TP53
													Interleukin 17C human keratinocyte GDS4807 ligand:172	3/315	0.713355	0.817494	0.27613	AOC1;NPLOC4;RNF169									JUN KO MOUSE GSE27028 CREEDSID GENE 1516 UP	8/258	0.0109826	0.120809	2.66161	12.0077	DAP;CPNE3;FRMD4B;PEPD;E2F6;XYLB;SLC29A3;GAPT
													TNFSF11 (RANKL) human monocyte-derived macrophage GSE72292 ligand:239	3/316	0.715362	0.814907	0.272966	STAT4;AMPD3;TM4SF1									SRF MUT MOUSE GSE1948 CREEDSID GENE 1400 DOWN	9/311	0.010976	0.121419	2.48403	11.208	PSMD7;GPX4;MTHFD2;HNRNPH1;UHRF1;PIM1;HMGB2;DDX21;PHB2
													17beta-estradiol human U2OS osteosarcoma cell line GDS1094 ligand:46	3/317	0.717359	0.812337	0.269841	POLR2B;GTF3A;ENO1									ELF4 KO MOUSE GSE15324 CREEDSID GENE 2838 DOWN	5/115	0.0112028	0.121862	3.73204	16.7628	RPL5;RPS14;RPL23;VIM;CCNL1
													interleukin-2 mouse Cytotoxic T cell line GDS3222 ligand:209	3/317	0.717359	0.812337	0.269841	ARL4C;PIM1;NAF1									SALL4 KD HUMAN GSE35965 CREEDSID GENE 1408 DOWN	9/313	0.0114095	0.123424	2.46815	11.0408	RPL5;CD164;NIN;PSMD7;DDX21;RPL41P5;MTIF2;VIM;FAM72D
													estradiol mouse urogenital sinus mesenchymal cells GSE16854 ligand:152	3/317	0.717359	0.812337	0.269841	TNC;NAF1;ENO1									ZMAT4 SIRNA MCF7 HUMAN GSE79586 RNASEQ DOWN	5/117	0.0120055	0.129158	3.66824	16.2224	RPL5;RPS14;GANAB;RPL23;ENO1
													progesterone mouse uterus GSE31406 ligand:162	3/318	0.719345	0.809782	0.266754	HNRNPH1;PTGES3;SRSF3									TFAP2C SIRNA HUMAN GSE15481 CREEDSID GENE 2893 DOWN	8/263	0.0122212	0.13076	2.61101	11.5004	UHRF1;UBE2T;POLE2;HMGB2;TTK;HMGB1;FAM72D;TMPO
													progesterone mouse uterus GSE31406 ligand:161	3/321	0.725237	0.802214	0.257716	MTHFD2;PTGES3;SRSF3									SRF KO MOUSE GSE7412 CREEDSID GENE 1238 DOWN	7/212	0.0123346	0.131257	2.83424	12.4574	RPL5;ZMYND8;RPL23;STAT4;VIM;CCNL1;KLF2
													Thyroid hormone human Endometrial cells GDS4987 ligand:168	2/222	0.733481	0.773305	0.239688	USPL1;CIART									NEUROG3 OE MOUSE GSE3653 CREEDSID GENE 1658 UP	8/264	0.0124808	0.131384	2.60112	11.4022	RPL5;RPS14;CD164;RPL23;SRSF3;CLPTM1L;VIM;CCNL1
													17beta-estradiol mouse uterus GDS1058 ligand:34	3/328	0.738613	0.785094	0.237869	PSMD7;HNRNPH1;CLPTM1L									E2F1 SHRNA NKI HUMAN GSE95304 RNASEQ DOWN	5/118	0.0124211	0.131463	3.63716	15.9611	RPL5;GANAB;RPL23;DDX21;ENO1
													Interleukin-17A human smooth muscle GDS4803 ligand:175	3/330	0.742338	0.780336	0.232501	KRT33A;HMGB1;SNORA21									AFF4 SHRNA HELA HUMAN GSE69021 RNASEQ DOWN	8/268	0.0135597	0.138281	2.5623	11.0195	GRAMD1B;CD164;YES1;XRN1;GPX4;ENO1;CLPTM1L;TM4SF1
													estrogen human human epithelial ovarian cancer (EOC) cells GDS4066 ligand:63	3/331	0.744186	0.777978	0.229865	SNHG4;C4ORF32;CCDC102B									GATA1 KO MOUSE GSE40273 CREEDSID GENE 1062 DOWN	8/268	0.0135597	0.139005	2.5623	11.0195	SKI;TMEM189;GANAB;PIM1;SH3BGRL3;ENO1;VIM;KLF2
													estradiol human MCF-7 cells GDS4052 ligand:267	3/331	0.744186	0.777978	0.229865	DDX21;CPNE3;ENO1									BNC2 SIRNA MDAMB231 HUMAN GSE79586 RNASEQ DOWN	5/120	0.0132815	0.139065	3.57654	15.4556	RPL5;MTPN;RPL23;ENO1;VIM
													triiodothyronine (T3) human HepG2 cells GDS3945 ligand:68	3/332	0.746022	0.775635	0.227261	TMEM59;PSMD7;HNRNPH1									CTCF SIRNA HEK293 HUMAN GSE44267 RNASEQ UP	7/216	0.013553	0.139667	2.78175	11.9647	RPL5;RPS14;RPL23;SRSF3;ENO1;HMGB1;VIM
													estradiol human MCF-7 cells GSE26834 ligand:137	3/332	0.746022	0.775635	0.227261	CLPB;TTK;TMPO									TP63 DEPLETION HUMAN GSE5993 CREEDSID GENE 90 DOWN	10/378	0.0135243	0.140109	2.27082	9.77193	RPL5;LUZP6;GPX4;HNRNPH1;PTGES3;CPNE3;ENO1;HMGB1;ATXN10;PHB2
													interleukin-17A human keratinocyte GDS4601 ligand:185	3/333	0.747848	0.773305	0.224688	TNC;PIM1;FAM72D									ZFX KO MOUSE GSE36921 CREEDSID GENE 1491 UP	9/322	0.0135204	0.140813	2.39917	10.325	CD164;DAP;GANAB;DDX21;ATXN10;VIM;SAMSN1;TSN;GAPT
													Interleukin-1 beta human epidermal keratinocytes GDS2611 ligand:56	2/229	0.749022	0.749667	0.216644	ME1;SH3BGRL3									ELF4 KO MOUSE GSE15324 CREEDSID GENE 2839 DOWN	9/325	0.0142846	0.144919	2.37702	10.0989	PSMA5;RPS14;CD164;POLR2B;SRSF3;CLPTM1L;STK4;PHB2;UBE2L3
													Interleukin 1, beta human amnion mesenchymal cells (AMC) GDS4595 ligand:24	4/443	0.761674	0.775051	0.210997	TNC;PIM1;AMPD3;CCNL1									TFAP2C KD HUMAN GSE15481 CREEDSID GENE 2968 DOWN	8/272	0.0147053	0.145419	2.52461	10.6527	UHRF1;UBE2T;POLE2;HMGB2;TTK;HMGB1;FAM72D;TMPO
													TGF-beta1 human IOSE - immortalized ovarian surface epithelial cell line GDS2975 ligand:256	3/350	0.777317	0.735745	0.185339	CDK17;TMEM189;PRICKLE2									SOX10 KO MOUSE GSE12007 CREEDSID GENE 284 DOWN	8/271	0.0144125	0.145462	2.53393	10.743	PSMA5;RPS14;HNRNPH1;TNC;HMGB2;ENO1;VIM;TM4SF1
													angiotensin II mouse suprarenal aorta GSE17901 ligand:262	3/370	0.808318	0.695975	0.148103	AOC1;STAT4;GAPT									GATA1 DELTAN MUTATION MOUSE GSE2433 CREEDSID GENE 980 UP	8/272	0.0147053	0.146157	2.52461	10.6527	RPL5;RPS14;GPX4;MTHFD2;NEDD4;PIM1;CCNL1;KLF2
													Calcitriol mouse Spinal cord tissue GDS510 ligand:167	3/373	0.812641	0.690377	0.143229	PSMA5;RPL5;RGS14									MYC OE U2OS HUMAN GSE66789 RNASEQ DOWN	10/383	0.0147005	0.146855	2.24117	9.45746	PSMA5;RPL5;RPS14;GPX4;RPL23;DDX21;ENO1;HMGB1;PHB2;MLF1
													calcitriol human RWPE1 prostate epithelial cell line GDS3761 ligand:192	3/381	0.823771	0.675881	0.131028	FAM129A;INPPL1;PIM1									CTCF SIRNA HEK293 HUMAN GSE44267 RNASEQ DOWN	10/384	0.0149446	0.147043	2.23534	9.39602	PNISR;MTHFD2;HNRNPH1;EIF1AX;NEDD4;PRRC2C;LENG8;MATR3;TMPO;PAFAH1B1
													leptin mouse liver GDS3653 ligand:276	3/382	0.825122	0.674112	0.129581	RPL5;RPS14;CTAGE5									MYC OE U2OS HUMAN GSE59819 RNASEQ DOWN	10/383	0.0147005	0.147608	2.24117	9.45746	PSMA5;RPL5;RPS14;GPX4;RPL23;DDX21;ENO1;HMGB1;PHB2;MLF1
													interferon-y human keratinocyte GDS4601 ligand:177	3/383	0.826464	0.672352	0.128149	GBP5;XRN1;ZFR									EGR1 KO MOUSE GSE16974 CREEDSID GENE 552 DOWN	8/275	0.0156096	0.152058	2.49707	10.3875	KHDRBS3;HNRNPH1;PTGES3;NEDD4;XIAP;MATR3;SYP;CCNL1
													Interleukin-6 mouse macrophage GSE411 ligand:232	2/275	0.832932	0.624268	0.114118	PIM1;CLPTM1L									STAT3 SIRNA MDAMB231 HUMAN GSE85579 RNASEQ UP	5/125	0.0156061	0.152783	3.43348	14.2836	ATXN3;TMEM43;DNAJB6;LENG8;VIM
													17beta-estradiol mouse bone marrow (BM) c-kit+ stem cells (SCs) GDS3816 ligand:28	3/388	0.833044	0.663687	0.121235	NSFL1C;PIM1;CCNL1									TCF21 SIRNA HCASMC HUMAN GSE44461 RNASEQ DOWN	12/506	0.0159232	0.153584	2.03566	8.42758	DNAJC3;RPL5;YES1;MTHFD2;HNRNPH1;POLR2B;RPL23;AGPS;MATR3;ENO1;HMGB1;PAFAH1B2
													growth hormone mouse 3T3-F442A adipocytes GDS1489 ligand:12	2/278	0.837415	0.617532	0.109572	GPX4;SRPR									PRRX1 SIRNA BT549 HUMAN GSE79586 RNASEQ DOWN	8/276	0.0159198	0.154312	2.48803	10.3009	CD164;GANAB;MTHFD2;HNRNPH1;FAM129A;GRB2;ENO1;TM4SF1
													estradiol mouse BAL cells GSE52649 ligand:95	2/282	0.843224	0.608772	0.103809	NAF1;CLPTM1L									ZNF589 SIRNA MDAMB231 HUMAN GSE79586 RNASEQ DOWN	8/278	0.0165536	0.157339	2.47013	10.1304	GANAB;HNRNPH1;EIF1AX;HMGB2;ENO1;HMGB1;VIM;TMPO
													interleukin 28B human hepatocyte GDS4390 ligand:189	3/399	0.846772	0.64539	0.107344	GBP5;STAT2;STAT4									RBM10 OE HEK293 HUMAN GSE44976 RNASEQ DOWN	9/333	0.0164787	0.157392	2.31992	9.52485	RPL5;RPS14;GPX4;RPL23;ENO1;ATXN10;PEPD;TP53;RBM5
													Interleukin-8 (IL-8) human immature dendritic cells GDS4567 ligand:74	2/285	0.847457	0.602364	0.0997002	UHRF1;TNC									TWIST2 MUT N HUMAN GSE16524 CREEDSID GENE 2262 UP	10/390	0.0164736	0.158114	2.20095	9.03708	CD164;MTPN;GPX4;PTGES3;FAM129A;HMGB2;SH3BGRL3;MATR3;HMGB1;PHB2
													interleukin-2 mouse Cytotoxic T cell line GDS3222 ligand:210	3/400	0.84797	0.643777	0.106165	ZFAND6;NAF1;VIM									GLIS2 KO MOUSE GSE6113 CREEDSID GENE 2133 UP	8/279	0.0168772	0.15964	2.46127	10.0464	RPS14;AOC1;RPL23;INPPL1;TNC;SH3BGRL3;VIM;KLF2
													testosterone mouse brain striatum GSE49986 ligand:284	2/286	0.848845	0.600258	0.0983694	SOX2;ZMYND8									SOX5 OE FETALCORTEX HUMAN GSE89057 RNASEQ UP	12/511	0.0170634	0.160626	2.01574	8.20571	ARL4C;RPL5;PNISR;KHDRBS3;HNRNPH1;NEDD4;PRRC2C;MATR3;SYP;GIGYF2;PAFAH1B1;CLASP2
													Interleukin 17C human keratinocyte GDS4807 ligand:174	2/286	0.848845	0.600258	0.0983694	IL17RD;GALNT8									MBNL1 SHRNA MDAMB231 HUMAN GSE76487 RNASEQ DOWN	9/336	0.017362	0.161113	2.2992	9.31975	ATXN3;DNAJB6;HNRNPH1;NEDD4;HMGB2;ENO1;VIM;HIST1H2BD;TMPO
													TGF-beta mouse embryonic fibroblasts GDS4898 ligand:244	1/161	0.849574	0.533149	0.0869139	PIM1									STAT3 SIRNA MDAMB157 HUMAN GSE85579 RNASEQ UP	9/336	0.017362	0.16188	2.2992	9.31975	ARL4C;RPL5;ATXN3;TMEM43;TNC;DDX21;SH3BGRL3;ENO1;VIM
													testosterone mouse stria terminalis/preoptic area GSE49986 ligand:283	2/287	0.850222	0.598167	0.0970575	BCL9;NPLOC4									EZH2 SIRNA MCF7 HUMAN GSE76271 RNASEQ UP	7/227	0.0173456	0.162501	2.64695	10.7319	NPLOC4;DNAJB6;HNRNPH1;PTGES3;PRRC2C;ENO1;HMGB1
													17beta-estradiol mouse cervical tissue GSE46890 ligand:118	3/402	0.850342	0.640574	0.103847	GBP5;AOC1;SAMSN1									SOX2 KD MOUSE GSE39771 CREEDSID GENE 1757 DOWN	8/282	0.0178754	0.16432	2.43509	9.7996	SOX2;RPS14;PTGES3;NEDD4;ENO1;HMGB1;KLF2;MRPL22
													estrogen mouse aorta GDS3064 ligand:25	2/289	0.85294	0.594027	0.0944893	ANPEP;SNCA									FOXA1 OE HUMAN GSE49153 CREEDSID GENE 2963 UP	9/338	0.0179699	0.164416	2.2856	9.18595	HNRNPH1;UHRF1;POLR2B;FAM129A;PRRC2C;OR10AG1;TP53;TM4SF1;CLASP2
													TGF-beta human A549 epithelial cells GDS3710 ligand:253	2/297	0.863373	0.578026	0.0849171	KHDRBS3;SH3BGRL3									PAX7 OE H9 HUMAN GSE98976 MESOD RNASEQ UP	8/282	0.0178754	0.165095	2.43509	9.7996	ARL4C;TMEM59;CD164;GANAB;YES1;HNRNPH1;SRSF3;PAFAH1B1
													estradiol human MCF-7 cells GDS4052 ligand:265	2/298	0.864628	0.576087	0.083795	TMEM43;DDX21									SETDB1 KO MOUSE GSE28593 CREEDSID GENE 2205 DOWN	5/130	0.0181878	0.165636	3.30142	13.2288	SOX2;QTRT1;STAT4;COBL;KLF2
													interleukin-4 human keratinocyte GDS4601 ligand:178	2/303	0.870749	0.56658	0.0784156	TNC;CIART									HNF4G OE LNCAP HUMAN GSE85557 RNASEQ UP	9/339	0.0182795	0.165701	2.27886	9.11992	MTHFD2;PTGES3;GTF3A;PRRC2C;SRSF3;DDX21;ENO1;VIM;PHB2
													testosterone human MCF-7aro cells GSE10911 ligand:160	2/304	0.871942	0.564717	0.0773842	TTK;CASD1									RUNX1 SHRNA MCF7 HUMAN GSE75070 RNASEQ DOWN	10/398	0.0186892	0.168633	2.15671	8.58328	PNISR;GANAB;TMEM43;HNRNPH1;ZMYND8;ZFR;INPPL1;DDX21;CLPTM1L;PHB2
													estradiol human MCF-7 breast cancer cells GDS3283 ligand:42	2/304	0.871942	0.564717	0.0773842	UBE2T;PIM1									AR KD HUMAN GSE22483 CREEDSID GENE 2194 DOWN	9/341	0.0189105	0.169072	2.26549	8.98955	LUZP6;RPL23;UBE2T;GTF3A;HMGB2;DDX21;CPNE3;FAM72D;PHB2
													testosterone mouse submandibular glands from BALB/c females GDS1833 ligand:53	2/306	0.874299	0.561026	0.0753643	GPX4;SRPR									ZNF142 SIRNA T47D HUMAN GSE79586 RNASEQ UP	12/519	0.0190146	0.16923	1.98467	7.86435	RPL5;RPS14;GANAB;MTHFD2;RPL23;PTGES3;ZFR;PRRC2C;DDX21;DENR;MATR3;ENO1
													TGF-beta human A549 epithelial cells GDS3710 ligand:254	2/307	0.875462	0.559198	0.0743753	ARL4C;KHDRBS3									TSHZ3 SIRNA T47D HUMAN GSE79586 RNASEQ UP	11/458	0.018905	0.169798	2.06159	8.18105	RPL5;RPS14;MTPN;GFM1;PSMD7;MTHFD2;RPL23;PTGES3;ENSA;DDX21;DENR
													estradiol human MCF-7 cells GSE26834 ligand:135	2/310	0.878893	0.553787	0.0714897	PIM1;DDX21									RUNX1 KO MOUSE GSE40155 CREEDSID GENE 1492 UP	8/286	0.0192716	0.170741	2.40103	9.48198	SKI;IL10RB;IST1;ZMYND8;NEDD4;PIM1;VIM;JCHAIN
													estradiol mouse uterus GSE23072 ligand:77	1/181	0.881243	0.474237	0.0599539	TM4SF1									ZFP42 KD MOUSE GSE9978 CREEDSID GENE 1334 DOWN	5/133	0.0198645	0.175202	3.22695	12.6458	RPL5;RPS14;RPL23;NEDD4;VIM
													estradiol human MCF-7 breast cancer cells GDS3283 ligand:43	3/433	0.883199	0.594713	0.0738661	UBE2T;NAF1;CLASP2									PPARG OE MOUSE GSE2192 CREEDSID GENE 862 UP	7/234	0.0201171	0.176633	2.56777	10.0302	PSMA5;RPL5;MTPN;DAP;MTHFD2;NEDD4;PHB2
													triiodothyronine (T3) human HepG2 cells GDS3945 ligand:66	2/320	0.88971	0.536481	0.062693	TMEM59;PSMD7									SOX4 KD HUMAN GSE4225 CREEDSID GENE 64 DOWN	9/346	0.020557	0.177316	2.23275	8.67324	PSMA5;RPL5;GPX4;RPL23;PTGES3;SRSF3;ENO1;HMGB1;VIM
													estradiol mouse mammary gland GSE48884 ligand:115	3/442	0.891459	0.582603	0.0669386	AOC1;ANPEP;NGEF									MYC OE MOUSE GSE10954 CREEDSID GENE 184 UP	8/289	0.0203686	0.178044	2.37611	9.252	MTPN;GPX4;NEDD4;CLPTM1L;HMGB1;VIM;ZC3H14;JCHAIN
													interferon-&Icirc;&plusmn; human hepatocyte GDS4390 ligand:181	2/323	0.892777	0.531498	0.0602818	STAT2;STAT4									KLF10 SIRNA PANC1 HUMAN GSE90566 RNASEQ UP	9/346	0.020557	0.1781	2.23275	8.67324	RPL5;HNRNPH1;RPL23;ZFR;PRRC2C;XIAP;DDX21;MATR3;PAFAH1B2
													leptin mouse liver GDS3653 ligand:277	2/323	0.892777	0.531498	0.0602818	PSMA5;CD164									HES6 OE MOUSE GSE36433 CREEDSID GENE 1432 UP	8/290	0.020744	0.178143	2.36791	9.17685	POPDC3;KHDRBS3;UHRF1;FAM129A;TTK;ENO1;VIM;TM4SF1
													estrogen human human epithelial ovarian cancer (EOC) cells GDS4066 ligand:64	2/325	0.894777	0.528227	0.0587285	POPDC3;UHRF1									U2AF1 KD A549 HUMAN GSE66553 RNASEQ UP	6/183	0.0205231	0.178597	2.81432	10.937	RPL5;RPS14;MTHFD2;PTGES3;SRSF3;TM4SF1
													TGF-beta human A549 epithelial cells GDS3710 ligand:247	2/331	0.900573	0.518652	0.0543153	SKI;PIM1									DUX4 OE HUMAN GSE33799 CREEDSID GENE 1430 DOWN	8/292	0.0215094	0.18391	2.3517	9.02878	ARMC1;GFM1;UHRF1;UBE2T;POLE2;HMGB2;GLS;PAFAH1B1
													angiotensin II mouse suprarenal aorta GSE17901 ligand:261	2/338	0.90696	0.507911	0.0496012	AOC1;SOCS7									MYB OE HUMAN GSE2815 CREEDSID GENE 1740 UP	11/468	0.0217595	0.185239	2.01753	7.72253	RPL5;GPX4;CETN2;PTGES3;GTF3A;DDX21;SH3BGRL3;ENO1;HMGB1;PHB2;ISOC2
													All-trans-retinoic acid human NB4 APL cells (TG2-knockdown) GDS4180 ligand:193	1/220	0.925154	0.390168	0.0303529	SNORA21									IRX6 SIRNA BT549 HUMAN GSE79586 RNASEQ UP	11/469	0.0220615	0.186997	2.01323	7.67831	RPL5;RPS14;CD164;GPX4;ANPEP;RPL23;TNC;PRRC2C;MATR3;VIM;PAFAH1B1
													triiodothyronine (T3) human HepG2 cells GDS3945 ligand:65	2/362	0.926067	0.474237	0.0364256	TMEM59;TACO1									FOXA2 KD DEC HUMAN GSE44875 RNASEQ UP	6/187	0.022542	0.190247	2.75413	10.4447	HNRNPH1;TNC;DDX21;ENO1;VIM;IL17RD
													17beta-estradiol mouse uterus GDS1058 ligand:37	2/363	0.926777	0.472931	0.0359628	RPL5;AOC1									VDR KO MOUSE GSE2421 CREEDSID GENE 1153 UP	7/241	0.023184	0.190733	2.49319	9.38509	RPL5;RPS14;RPL23;SH3BGRL3;CEPT1;VIM;CCNL1
													17beta-estradiol mouse mammary gland GSE6931 ligand:87	1/229	0.932727	0.374834	0.0261045	ME1									FLI1 KD HUMAN GSE27524 CREEDSID GENE 1595 DOWN	8/296	0.0231	0.190843	2.31992	8.74126	SOX2;MRS2;DNAJC3;NEDD4;DDX21;SNORA21;CLN8;KLF2
													TGF-beta human A549 epithelial cells GDS3710 ligand:251	2/379	0.9373	0.452965	0.0293304	ARL4C;KHDRBS3									NEUROG3 OE MOUSE GSE3653 CREEDSID GENE 1664 UP	7/240	0.0227273	0.190987	2.50358	9.47401	RPS14;HNRNPH1;RPL23;NEDD4;SH3BGRL3;VIM;CCNL1
													All-trans-retinoic acid human NB4 APL cells (TG2-knockdown) GDS4180 ligand:196	1/237	0.938815	0.362181	0.0228671	IL10RB									STAT3 KD HUMAN GSE47763 CREEDSID GENE 1790 UP	8/296	0.0231	0.191652	2.31992	8.74126	RPL5;RPS14;TMEM59;RPL23;PTGES3;UBE2T;PRRC2C;DDX21
													leptin mouse gallbladder GDS1509 ligand:278	1/247	0.945658	0.347518	0.0194171	RPL5									E2F1 KD HUMAN GSE50588 CREEDSID GENE 2781 UP	8/296	0.0231	0.192467	2.31992	8.74126	CDK17;PNISR;MTPN;ELAC2;ZNF614;DDX21;GLS;GAPT
													interleukin-17 human keratinocyte GDS4601 ligand:180	2/396	0.946907	0.43352	0.0236505	KRT33A;UHRF1									EZH2 SHRNA HUVEC HUMAN GSE71164 RNASEQ DOWN	9/353	0.0230328	0.192728	2.18848	8.25238	RPL5;MTPN;YES1;HNRNPH1;ANPEP;PRRC2C;HMGB1;VIM;PAFAH1B2
													interleukin-1 rat chondrocyte GDS2472 ligand:228	1/262	0.954521	0.327622	0.0152493	AMPD3									TRPS1 MUTATION MOUSE GSE33766 CREEDSID GENE 621 DOWN	8/298	0.0239256	0.192784	2.30435	8.60168	DAP;GPX4;PTGES3;HMGB2;MATR3;HMGB1;PHPT1;PHB2
													interleukin-6 human prostate fibroblasts GSE68164 ligand:238	1/295	0.969275	0.290973	0.00908038	KHDRBS3									REST SIRNA MDAMB231 HUMAN GSE63609 RNASEQ DOWN	7/242	0.0236471	0.192921	2.48289	9.2972	ARMC1;RPL23;AGPS;PRRC2C;CPNE3;DENR;TMPO
													17beta-estradiol mouse bone marrow-derived CD44+ stromal cells (StroCs) GDS3816 ligand:29	2/453	0.969902	0.378971	0.0115816	NEDD4;ADCY6									ADNP DEFICIENCY NULL MUTATION MOUSE GSE4068 CREEDSID GENE 719 DOWN	9/355	0.0237778	0.193182	2.17615	8.13662	SOX2;HNRNPH1;NEDD4;MATR3;HMGB1;VIM;PHB2;UBE2L3;TMPO
													estradiol human MCF7cells GSE33287 ligand:82	1/311	0.974601	0.276003	0.00710072	HIST1H2BD									ELF4 KO MOUSE GSE15324 CREEDSID GENE 2839 UP	6/189	0.0235999	0.193341	2.72498	10.2092	GATM;GPX4;MTHFD2;PIM1;NAF1;VIM
													TGF-beta human Panc-1 cells GDS4106 ligand:16	1/314	0.975492	0.273366	0.00678306	CLN8									ARX KO MOUSE GSE12609 CREEDSID GENE 27 DOWN	8/298	0.0239256	0.19358	2.30435	8.60168	MTPN;HNRNPH1;RPL23;PTGES3;MATR3;VIM;CCNL1;RBM5
													Interleukin-3 mouse M2 macrophages (RAW264.7 cells) GSE73564 ligand:235	1/321	0.977452	0.267405	0.00609843	ANPEP									MSGN1 OE MOUSE GSE29848 CREEDSID GENE 1631 DOWN	8/299	0.0243461	0.193779	2.29664	8.53289	SOX2;ARL4C;GPX4;ZMYND8;PTGES3;UBE2T;NAF1;HMGB1
													17beta-estradiol mouse prostate gland GSE36630 ligand:126	1/326	0.978756	0.263303	0.00565398	ENO1									FOXQ1 OE SKMEL147 HUMAN GSE103071 RNASEQ UP	12/538	0.0243144	0.194317	1.91458	7.11589	ARL4C;TMEM59;GANAB;TMEM43;STAT2;ZFR;HLA-DPB1;TNC;BBX;DDX21;MATR3;ENO1
													interleukin 28B human hepatocyte GDS4390 ligand:183	1/329	0.979502	0.260902	0.00540368	STAT2									TCF21 SIRNA HCASMC HUMAN GSE44461 RNASEQ UP	1994-04-01	0.0242437	0.194546	3.65263	13.5863	ABI3BP;FAM129A;VIM;TM4SF1
													TGF-beta human A549 epithelial cells GDS3710 ligand:252	1/330	0.979744	0.260112	0.00532284	KHDRBS3									OTX2 SILENCING HUMAN GSE22875 CREEDSID GENE 163 DOWN	7/244	0.0245923	0.194946	2.46253	9.12449	RPL5;MTHFD2;HMGB2;MTIF2;ENO1;PHB2;INHBE
													17beta-estradiol human U2OS osteosarcoma cell line GDS1094 ligand:45	1/332	0.980221	0.258545	0.00516494	GTF3A									AHR KO MOUSE GSE19411 CREEDSID GENE 1468 DOWN	9/358	0.0249273	0.195231	2.15791	7.96656	CD164;MTPN;PTGES3;NEDD4;TNC;CPNE3;AMPD3;HMGB1;VIM
													TGF-beta human A549 epithelial cells GDS3710 ligand:246	1/345	0.98306	0.248803	0.00425072	PIM1									FLI1 KD HUMAN GSE27524 CREEDSID GENE 1612 DOWN	8/300	0.0247718	0.195577	2.28898	8.46478	SOX2;MRS2;NEDD4;HEATR3;DDX21;SNORA21;CLN8;KLF2
													TGF-beta human A549 epithelial cells GDS3710 ligand:248	1/352	0.984417	0.243855	0.00382989	SKI									SETDB1 KD THP1 HUMAN GSE103409 SGRNA9DAY7 RNASEQ UP	11/478	0.0249194	0.195953	1.97533	7.29312	PSMA5;P2RY8;RPL5;RPS14;SF3A1;NPLOC4;GPX4;INPPL1;LENG8;ENO1;CLPTM1L
													TGF-beta human A549 epithelial cells GDS3710 ligand:250	1/390	0.9901	0.220095	0.00218975	SKI									DNMT1 KO MOUSE GSE31626 CREEDSID GENE 1236 UP	6/192	0.0252484	0.196176	2.6824	9.86854	PSMA5;RPL5;ZFR;CCNL1;SAMSN1;RBM5
													nterferon-&Icirc;&plusmn; human keratinocyte GDS4601 ligand:176	1/397	0.990895	0.216214	0.00197771	HIST1H2BD									ESR1 KD HUMAN GSE27473 CREEDSID GENE 480 UP	8/301	0.0252027	0.196601	2.28138	8.39732	POPDC3;KHDRBS3;DNAJB6;AGPS;FAM129A;TNC;VIM;TM4SF1
																											MAF SIRNA MACROPHAGE HUMAN GSE98368 RNASEQ UP	5/142	0.0254922	0.197288	3.02243	11.0904	MTHFD2;ANPEP;SH3BGRL3;ENO1;VIM
																											PRRX1 SIRNA MDAMB231 HUMAN GSE79586 RNASEQ DOWN	7/248	0.0265598	0.200788	2.42282	8.79084	CD164;GANAB;HNRNPH1;GRB2;ENO1;FOXN3;VIM
																											RXRA KD HUMAN GSE50588 CREEDSID GENE 2816 DOWN	8/303	0.0260801	0.201042	2.26632	8.26433	HNRNPH1;PTGES3;UBE2T;POLE2;MATR3;TTK;CCNL1;INHBE
																											POU1F1 OE HUMAN GSE64101 CREEDSID GENE 2931 DOWN	7/248	0.0265598	0.201567	2.42282	8.79084	RPL5;RPS14;SNORA74A;SNORA21;PHPT1;TM4SF1;HIST1H2BD
																											E2F2 KD MOUSE GSE24594 CREEDSID GENE 474 UP	7/248	0.0265598	0.202351	2.42282	8.79084	PSMA5;CD164;VPREB1;GPX4;NEDD4;ATXN10;JCHAIN
																											TCF7 KO MOUSE GSE20754 CREEDSID GENE 3010 UP	6/194	0.0263892	0.202627	2.65475	9.64949	PNISR;HNRNPH1;SH3BGRL3;OSTF1;VIM;KLF2
																											MECOM KD HUMAN GSE16238 CREEDSID GENE 2342 DOWN	8/304	0.0265267	0.202887	2.25887	8.19879	ARMC1;RPL5;CD164;EIF1AX;RPL23;PTGES3;DDX21;HMGB1
																											YY1 KO MOUSE GSE39009 CREEDSID GENE 76 UP	7/249	0.027068	0.203062	2.41309	8.7098	PSMA5;RPS14;POPDC3;GPX4;RPL23;PTGES3;ENSA
																											YBX1 SIRNA BT549 HUMAN GSE79586 RNASEQ DOWN	8/305	0.0269786	0.203169	2.25146	8.13388	NPLOC4;MTHFD2;HNRNPH1;ENSA;FAM129A;HMGB2;DDX21;TMPO
																											GFI1B OE MOUSE GSE33709 CREEDSID GENE 452 DOWN	7/250	0.0275828	0.203801	2.40343	8.62968	GBP5;PRPSAP2;IL10RB;POLE2;STAT4;VIM;JCHAIN
																											CEBPA KD MOUSE GSE55760 CREEDSID GENE 2883 UP	7/250	0.0275828	0.204573	2.40343	8.62968	AGPS;ENO1;OSTF1;CLPTM1L;VIM;PHB2;GAPT
																											FOXP1 OE HUMAN GSE51382 CREEDSID GENE 1434 DOWN	8/306	0.0274358	0.205035	2.2441	8.06958	LUZP6;EIF1AX;PTGES3;DDX21;ENO1;HMGB1;FAM72D;JCHAIN
																											GFI1B OE MOUSE GSE33709 CREEDSID GENE 772 UP	7/250	0.0275828	0.20535	2.40343	8.62968	GBP5;PRPSAP2;IL10RB;POLE2;STAT4;VIM;JCHAIN
																											MYBL1 KO MOUSE GSE28025 CREEDSID GENE 376 DOWN	8/309	0.0288398	0.20837	2.22231	7.88033	GPX4;PTGES3;UBE2T;ME1;MTIF2;PHPT1;ZC3H14;MRPL22
																											IRF3 KD HUMAN GSE50588 CREEDSID GENE 2817 UP	8/308	0.0283664	0.208802	2.22953	7.94282	ARMC1;GATM;RPL23;FAM129A;GTF3A;HMGB2;CASD1;KLF2
																											ZFX KO MOUSE GSE7069 CREEDSID GENE 178 DOWN	8/309	0.0288398	0.209142	2.22231	7.88033	PSMA5;GPX4;NEDD4;SRSF3;NAF1;CLPTM1L;PHB2;MRPL22
																											NFKB1 INACTIVATION HUMAN GSE20667 CREEDSID GENE 2575 UP	8/309	0.0288398	0.209919	2.22231	7.88033	MTPN;MTHFD2;UBE2T;HMGB2;GRB2;ENO1;VIM;FAM72D
																											NFKB2 KD HUMAN GSE50588 CREEDSID GENE 2806 DOWN	7/253	0.0291671	0.20996	2.37493	8.39472	TMEM59;PNISR;UBE2T;MATR3;ADCY6;KLF2;INHBE
																											GFI1 KO MOUSE GSE20282 CREEDSID GENE 174 DOWN	6/198	0.0287722	0.210209	2.60112	9.22967	RPL5;RPS14;ZMYND8;RPL23;NEDD4;CCNL1
																											ATF3 SIRNA HDF HUMAN GSE81405 RNASEQ DOWN	8/310	0.0293186	0.210278	2.21515	7.81843	TMEM59;CD164;TMEM43;EIF1AX;STAT2;XIAP;MATR3;VIM
																											KLF9 DEFICIENCY MOUSE GSE6443 CREEDSID GENE 674 DOWN	6/198	0.0287722	0.210996	2.60112	9.22967	RPL5;AOC1;ANPEP;CPNE3;PEPD;JCHAIN
																											SETDB1 KO HELA HUMAN GSE86813 RNASEQ DOWN	10/430	0.0297763	0.212781	1.99621	7.01476	RPS14;UHRF1;POLR2B;RPL23;INPPL1;DDX21;ENO1;PHB2;TM4SF1;TMPO
																											E2F6 KD HUMAN GSE50588 CREEDSID GENE 2807 UP	8/312	0.0302927	0.215684	2.20095	7.69638	MRS2;PSMD7;MTHFD2;FAM129A;PIM1;GRB2;CASD1;INHBE
																											EZH2 SIRNA MCF7 HUMAN GSE76271 RNASEQ DOWN	9/372	0.0308178	0.217838	2.0767	7.22622	RPL5;PNISR;MTHFD2;UHRF1;RPL23;ASCC3;VIM;PHB2;HIST1H2BD
																											PLAGL2 OE MOUSE GSE21143 CREEDSID GENE 2546 UP	9/372	0.0308178	0.218627	2.0767	7.22622	SOX2;PSMA5;NSFL1C;PTGES3;NEDD4;TNC;ME1;MATR3;AMPD3
																											ZFP42 KD MOUSE GSE9978 CREEDSID GENE 1335 DOWN	6/202	0.031293	0.219612	2.54961	8.83277	SOX2;NEDD4;HMGB2;SH3BGRL3;VIM;KLF2
																											PBRM1 OE CAKI2 HUMAN GSE76199 RNASEQ UP	6/202	0.031293	0.220402	2.54961	8.83277	RPS14;RPL23;ENSA;ENO1;VIM;UBE2L3
																											ZFX KD HUMAN GSE43021 CREEDSID GENE 157 DOWN	8/315	0.0317952	0.220762	2.17999	7.51755	DNAJC3;DAP;GANAB;SCARNA12;GPX4;HMGB1;ATXN10;UBE2L3
																											TCF12 KO MOUSE GSE27402 CREEDSID GENE 2168 UP	8/315	0.0317952	0.221548	2.17999	7.51755	PSMA5;GPX4;POLR2B;NEDD4;GTF3A;SH3BGRL3;PEPD;PHB2
																											ADARB1 KD HUVEC HUMAN GSE60217 RNASEQ UP	9/374	0.0317322	0.221899	2.06559	7.12718	CD164;MTPN;EIF1AX;PTGES3;PRRC2C;DDX21;SH3BGRL3;ENO1;ASCC3
																											HNF1B OE HUMAN GSE3308 CREEDSID GENE 280 DOWN	7/259	0.0325178	0.223403	2.31992	7.94796	MTHFD2;POLE2;GTF3A;HMGB2;SRSF3;ASCC3;PHB2
																											MYC KD HUMAN GSE22139 CREEDSID GENE 712 DOWN	8/316	0.0323072	0.223525	2.17309	7.45904	MTHFD2;RPL23;PTGES3;DDX21;MTIF2;ENO1;FAM72D;PHB2
																											FOXD3 KO MOUSE GSE58960 CREEDSID GENE 1417 DOWN	7/259	0.0325178	0.22419	2.31992	7.94796	SOX2;EIF1AX;PTGES3;NEDD4;UBE2T;NAF1;HMGB1
																											PAX7 OE H9 HUMAN GSE98976 MESOD RNASEQ DOWN	8/318	0.033348	0.225157	2.15942	7.34366	RPL5;ATXN3;POLR2B;PTGES3;TNC;PRRC2C;DDX21;ENO1
																											PAX7 OE H9 HUMAN GSE98976 PROLIFMYOG RNASEQ DOWN	6/205	0.0332755	0.225444	2.5123	8.54919	MRS2;RPL5;ATXN3;PTGES3;TNC;DDX21
																											HIF1A MUT MOUSE GSE1321 CREEDSID GENE 791 UP	10/438	0.0331541	0.226187	1.95975	6.67605	PSMA5;RPL5;CD164;MTPN;DAP;GPX4;PTGES3;ZFAND6;CLPTM1L;PEPD
																											BCL11A KO MOUSE GSE28333 CREEDSID GENE 1542 DOWN	6/205	0.0332755	0.226227	2.5123	8.54919	RPS14;SH3BGRL3;VIM;CCNL1;KLF2;JCHAIN
																											NEUROG3 OE MOUSE GSE3653 CREEDSID GENE 1658 DOWN	7/260	0.0331003	0.22661	2.31099	7.87636	GPX4;UHRF1;PTGES3;NEDD4;UBE2T;HMGB2;HMGB1
																											KLF2 KD HUMAN GSE55667 CREEDSID GENE 2879 DOWN	7/262	0.034286	0.229119	2.29335	7.73552	P2RY8;EIF1AX;FAM129A;HMGB2;FAM72D;JCHAIN;INHBE
																											FOXQ1 SIRNA BT549 HUMAN GSE79586 RNASEQ UP	9/379	0.0341006	0.229447	2.03834	6.88642	RPL5;RPS14;TMEM189;CD164;RPL23;TNC;PRRC2C;MATR3;PAFAH1B1
																											ADNP DEFICIENCY MOUSE GSE4068 CREEDSID GENE 718 DOWN	4/105	0.0344718	0.229578	3.26998	11.012	NSFL1C;RPL23;VIM;PHB2
																											RBM10 KD HEK293 HUMAN GSE44976 RNASEQ UP	8/321	0.0349518	0.22965	2.13924	7.17454	SKI;CD164;GANAB;GPX4;RPL23;FAM129A;HMGB2;VIM
																											ZNF253 SIRNA T47D HUMAN GSE79586 RNASEQ UP	11/503	0.0342623	0.229745	1.87715	6.33296	ARMC1;RPL5;RPS14;MTPN;RPL23;PTGES3;ZFR;HMGB2;PRRC2C;DENR;ENO1
																											GATA1 TRUNCATED EXPRESSION GATA1DELTANEODELTAHS MUTANT MOUSE GSE2433 CREEDSID GENE 2658 UP	6/207	0.0346414	0.229925	2.48803	8.3665	RPL5;RPS14;MTHFD2;RPL23;NEDD4;HMGB2
																											ARX SIRNA BCD HUMAN GSE73433 RNASEQ DOWN	10/442	0.0349403	0.230347	1.94201	6.51373	RPL5;RPS14;MTPN;GANAB;NPLOC4;RPL23;ABI3BP;ENO1;VIM;TM4SF1
																											OVOL1 OE PC3 HUMAN GSE48230 RNASEQ DOWN	7/263	0.0348893	0.230788	2.28463	7.66625	GRAMD1B;ATXN3;GANAB;POLR2B;INPPL1;LENG8;TM4SF1
																											SOX2 SIRNA KYSE70 HUMAN GSE47058 RNASEQ DOWN	7/264	0.0354997	0.230925	2.27598	7.59774	SOX2;RPL5;HNRNPH1;UHRF1;DDX21;ENO1;HMGB1
																											IRF5 KD HUMAN GSE50588 CREEDSID GENE 2801 DOWN	7/264	0.0354997	0.231695	2.27598	7.59774	CDK17;ZNF417;BBX;DENR;GRB2;SAMSN1;CDK14
																											POU5F1 OE HUMAN GSE34920 CREEDSID GENE 1423 DOWN	7/264	0.0354997	0.23247	2.27598	7.59774	SOX2;MRS2;TMEM59;DNAJB6;RPL23;PIM1;ENO1
																											OVOL1 OE MDA HUMAN GSE51975 RNASEQ DOWN	7/265	0.0361171	0.234163	2.26739	7.52998	GANAB;GPX4;LENG8;ENO1;CLPTM1L;VIM;TM4SF1
																											MYB KO MOUSE GSE19528 CREEDSID GENE 2197 UP	6/210	0.0367574	0.235199	2.45248	8.10157	ARL4C;RPL23;STAT4;SH3BGRL3;CEPT1;STK4
																											FOXD4L6 SIRNA BT549 HUMAN GSE79586 RNASEQ DOWN	7/266	0.0367415	0.235869	2.25887	7.46295	CD164;MTPN;GANAB;HNRNPH1;FAM129A;HMGB1;TMPO
																											ELF4 KO MOUSE GSE15324 CREEDSID GENE 2838 UP	9/384	0.0365886	0.236437	2.0118	6.65508	PSMA5;ARL4C;NSFL1C;DAP;GPX4;POLR2B;STAT4;KLF2;JCHAIN
																											ZNF581 SIRNA BT549 HUMAN GSE79586 RNASEQ UP	7/266	0.0367415	0.236645	2.25887	7.46295	RPL5;RPS14;CD164;GPX4;RPL23;SH3BGRL3;VIM
																											ZNF750 KD HUMAN GSE38039 CREEDSID GENE 2704 DOWN	8/325	0.0371705	0.237068	2.11291	6.9562	UHRF1;UBE2T;POLE2;HMGB2;TTK;FAM72D;TP53;TMPO
																											NFATC3 OE MOUSE GSE58960 CREEDSID GENE 1416 DOWN	7/267	0.0373731	0.237586	2.25041	7.39664	SOX2;GPX4;DNAJB6;PTGES3;VIM;PHB2;KLF2
																											ZNF750 KD HUMAN GSE38039 CREEDSID GENE 204 UP	8/326	0.0377397	0.23914	2.10643	6.90285	UHRF1;UBE2T;POLE2;HMGB2;TTK;FAM72D;TP53;TMPO
																											ZRSR2 SHRNA TF1 HUMAN GSE63816 RNASEQ DOWN	6/212	0.0382132	0.239812	2.42935	7.93078	PNISR;CD164;HNRNPH1;HMGB1;VIM;PHB2
																											POU2AF1 OE MOUSE GSE12421 CREEDSID GENE 2312 UP	7/268	0.0380118	0.240087	2.24201	7.33105	PSMA5;VPREB1;UHRF1;STAT4;HMGB2;SRSF3;NAF1
																											SRF MUT MOUSE GSE1948 CREEDSID GENE 1396 UP	6/212	0.0382132	0.240583	2.42935	7.93078	RPL5;YES1;MTHFD2;HNRNPH1;HMGB1;KLF2
																											TFE3 SIRNA 8988T HUMAN GSE62077 CONSTRUCT1 RNASEQ DOWN	9/388	0.0386667	0.241883	1.99106	6.47648	ARMC1;CD164;GPX4;EIF1AX;ZFR;MATR3;HMGB1;PAFAH1B2;TMPO
																											HOXA11 SIRNA MCF7 HUMAN GSE79586 RNASEQ UP	11/515	0.0395318	0.244947	1.83341	5.92311	TMEM189;CD164;HNRNPH1;ZMYND8;HMGB2;SRSF3;GRB2;ENO1;HMGB1;HIST1H2BD;TMPO
																											NR1I3 KO MOUSE GSE40120 CREEDSID GENE 3066 DOWN	7/270	0.0393106	0.245128	2.2254	7.20198	PPP4R1;UHRF1;ANPEP;SH3BGRL3;TTK;CLPTM1L;VIM
																											YY1 KD HUMAN GSE50588 CREEDSID GENE 2802 DOWN	8/329	0.0394823	0.245417	2.08722	6.74569	LYRM2;NIN;ZMYND8;BBX;MATR3;PEPD;HIST1H2BD;INHBE
																											SOX9 OE MOUSE GSE34060 CREEDSID GENE 2743 UP	8/331	0.0406734	0.251226	2.07461	6.64327	CD164;HNRNPH1;NEDD4;ME1;SRSF3;VIM;PHPT1;RBM5
																											IRF8 KO MOUSE GSE24972 CREEDSID GENE 2998 DOWN	7/273	0.0413128	0.251995	2.20095	7.0135	CCDC112;AMN1;BCL9;LMBRD2;PEPD;MRPL22;GAPT
																											MEIS2 KD KASUMI1 HUMAN GSE81328 RNASEQ DOWN	4/111	0.0409596	0.252198	3.09322	9.88337	P2RY8;RPS14;PRSS57;ENO1
																											NFE2L1 KO MOUSE GSE867 CREEDSID GENE 893 UP	8/332	0.0412779	0.252569	2.06836	6.59274	SKI;MTPN;GATM;IL10RB;FAM192A;MATR3;CLPTM1L;JCHAIN
																											KLF5 KO MOUSE GSE9244 CREEDSID GENE 580 UP	6/216	0.041234	0.253091	2.38436	7.60251	PSMA5;GPX4;HNRNPH1;TNC;VIM;MRPL22
																											SRF KO MOUSE GSE1948 CREEDSID GENE 1158 UP	7/274	0.0419947	0.253782	2.19291	6.952	SOX2;CD164;YES1;MTHFD2;PTGES3;MATR3;KLF2
																											MYOD1 MUT MOUSE GSE6487 CREEDSID GENE 1179 UP	7/274	0.0419947	0.254568	2.19291	6.952	HNRNPH1;PTGES3;NEDD4;HMGB2;HMGB1;VIM;TM4SF1
																											MYB KD HUMAN GSE49286 CREEDSID GENE 1835 UP	8/333	0.0418884	0.254713	2.06215	6.54267	CCDC112;ZNF573;GFM1;PPP4R1;BBX;CPNE3;TM4SF1;KLF2
																											YY2 KD HUMAN GSE14964 CREEDSID GENE 2081 DOWN	10/458	0.0427573	0.25524	1.87417	5.90778	GANAB;UHRF1;PTGES3;FAM129A;INPPL1;DDX21;ENO1;CLPTM1L;VIM;PHB2
																											JUN DOMNEG MOUSE GSE6850 CREEDSID GENE 1505 DOWN	8/334	0.0425048	0.255289	2.05597	6.49305	RPL5;RPS14;NSFL1C;GPX4;RPL23;PTGES3;ME1;PHB2
																											MECP2 KD MOUSE GSE47150 CREEDSID GENE 361 UP	7/275	0.0426838	0.255581	2.18494	6.89116	RPS14;RPL23;PTGES3;SH3BGRL3;MATR3;HMGB1;SNCA
																											HNF1B OE HUMAN GSE3308 CREEDSID GENE 280 UP	8/334	0.0425048	0.256075	2.05597	6.49305	PSMA5;TMEM59;CD164;GPX4;PTGES3;ZFAND6;HLA-DPB1;VIM
																											SOX17 OE HUMAN GSE10809 CREEDSID GENE 1272 DOWN	8/336	0.0437556	0.256507	2.04374	6.39513	SOX2;MTHFD2;PTGES3;DDX21;TTK;HMGB1;FAM72D;PHB2
																											MSGN1 OE MOUSE GSE29848 CREEDSID GENE 1630 DOWN	7/276	0.0433803	0.256612	2.17702	6.83096	SOX2;RPS14;NSFL1C;GPX4;PTGES3;NAF1;KLF2
																											TP53 SIRNA MDAMB231 HUMAN GSE68248 RNASEQ UP	8/336	0.0437556	0.257278	2.04374	6.39513	ARL4C;ATXN3;CD164;HNRNPH1;ZMYND8;INPPL1;BBX;LENG8
																											ADAR OE HEK293 HUMAN GSE87198 RNASEQ UP	7/276	0.0433803	0.25739	2.17702	6.83096	HNRNPH1;RPL23;ZFR;PRRC2C;DDX21;MATR3;VIM
																											MYOD1 MUT MOUSE GSE6487 CREEDSID GENE 1180 UP	7/277	0.0440841	0.257661	2.16916	6.77139	RPL5;RPL23;PTGES3;TNC;HMGB1;VIM;TM4SF1
																											ZBTB38 KD HUMAN GSE50588 CREEDSID GENE 2825 UP	8/336	0.0437556	0.258053	2.04374	6.39513	CD164;HNRNPH1;PTGES3;PIM1;ME1;SRSF3;CASD1;INHBE
																											VDR OE HUMAN GSE5145 CREEDSID GENE 2944 UP	7/276	0.0433803	0.258172	2.17702	6.83096	KCNS1;ZFAND6;AGPS;HMGB2;E2F6;CCDC102B;TM4SF1
																											SETDB1 KD THP1 HUMAN GSE103409 SGRNA6DAY4 RNASEQ DOWN	6/221	0.0452169	0.263496	2.33041	7.21563	MTHFD2;HNRNPH1;SH3BGRL3;HMGB1;VIM;PDE7A
																											EHF SIRNA HBE HUMAN GSE85402 RNASEQ DOWN	7/280	0.0462395	0.265504	2.14592	6.5964	RPL5;TMEM59;CD164;DNAJB6;MTHFD2;RPL23;ENO1
																											ZMAT4 SIRNA T47D HUMAN GSE79586 RNASEQ DOWN	6/222	0.0460412	0.265925	2.31992	7.14121	HNRNPH1;SRSF3;ENO1;HMGB1;PAFAH1B2;TMPO
																											ESRRA DEFICIENCY MOUSE GSE7196 CREEDSID GENE 673 UP	7/280	0.0462395	0.266285	2.14592	6.5964	RPL5;RPS14;PTGES3;NEDD4;VIM;ADCY6;KLF2
																											NEUROD1 KO MOUSE GSE35396 CREEDSID GENE 3092 DOWN	6/222	0.0460412	0.266712	2.31992	7.14121	HNRNPH1;CETN2;SPATA1;LENG8;CCNL1;ADCY6
																											FOXD4L6 SIRNA T47D HUMAN GSE79586 RNASEQ UP	9/401	0.0459726	0.267105	1.92651	5.93311	RPL5;RPS14;GFM1;DNAJB6;RPL23;PRRC2C;GRB2;ENO1;PAFAH1B1
																											SNAI1 OE HUMAN GSE14773 CREEDSID GENE 371 UP	7/281	0.0469728	0.268142	2.13829	6.53928	POPDC3;DNAJB6;RPL23;ME1;NAPG;HIST1H2BD;INHBE
																											STAT3 SIRNA HCC70 HUMAN GSE85579 RNASEQ UP	6/223	0.0468749	0.268366	2.30951	7.06774	ANPEP;TNC;PRRC2C;LENG8;ENO1;TM4SF1
																											E2F1 OE HUMAN GSE2715 CREEDSID GENE 1129 DOWN	8/342	0.0476533	0.271236	2.00788	6.1116	RPL5;RPL23;PTGES3;HMGB2;SRSF3;MATR3;HMGB1;VIM
																											RUNX1 KO MOUSE GSE46970 CREEDSID GENE 1446 UP	5/169	0.0480981	0.272974	2.53955	7.70631	RPL5;RPS14;CD164;RPL23;CLPTM1L
																											TFAP2C KO MOUSE GSE45941 CREEDSID GENE 1488 DOWN	6/225	0.0485703	0.273278	2.28898	6.92359	MRS2;CCDC112;FAM129A;COBL;ENO1;AMPD3
																											TCF3 DEFICIENCY MOUSE GSE43224 CREEDSID GENE 298 UP	6/225	0.0485703	0.274066	2.28898	6.92359	ARL4C;CD164;RPL23;FAM129A;VIM;MRPL22
																											TCF7L2 SIRNA PANC1 HUMAN GSE63776 RNASEQ DOWN	6/226	0.0494321	0.274187	2.27886	6.85287	YES1;DDX21;ENO1;VIM;TMPO;PAFAH1B1
																											NFYC KD HUMAN GSE50588 CREEDSID GENE 2822 UP	7/283	0.0484615	0.274242	2.12317	6.42682	CD164;AOC1;RPL23;HMGB2;SRSF3;PHB2;KLF2
																											PRRX1 SIRNA T47D HUMAN GSE79586 RNASEQ UP	11/534	0.0489903	0.274851	1.76818	5.33306	RPL5;RPS14;MTPN;GANAB;RPL23;PTGES3;ENSA;PRRC2C;DDX21;ENO1;PAFAH1B2
																											ADARB1 KD HUVEC HUMAN GSE60217 RNASEQ DOWN	6/226	0.0494321	0.274966	2.27886	6.85287	RPL5;GANAB;ANPEP;RPL23;VIM;TM4SF1
																											SOX2 KO MOUSE GSE55738 CREEDSID GENE 2990 UP	6/226	0.0494321	0.275749	2.27886	6.85287	MTERF2;ABI3BP;OSTF1;VIM;KLF2;JCHAIN
																											TSHZ3 SIRNA MCF7 HUMAN GSE79586 RNASEQ UP	10/470	0.0493519	0.276089	1.82632	5.49498	RPS14;GANAB;NPLOC4;HNRNPH1;INPPL1;PRRC2C;MATR3;ENO1;CLPTM1L;HMGB1
																											NFE2L1 KD HUMAN GSE50588 CREEDSID GENE 2804 DOWN	7/286	0.0507505	0.280705	2.1009	6.26244	SLC35A1;HNRNPH1;PTGES3;ELAC2;GRB2;MATR3;INHBE
																											MSGN1 OE MOUSE GSE29848 CREEDSID GENE 1629 DOWN	8/349	0.0524793	0.281519	1.96761	5.7992	NSFL1C;GPX4;MTHFD2;POLR2B;SH3BGRL3;CLPTM1L;PHB2;KLF2
																											SOX17 OE HUMAN GSE10809 CREEDSID GENE 151 DOWN	8/349	0.0524793	0.282293	1.96761	5.7992	SOX2;DNAJB6;MTHFD2;PTGES3;DDX21;HMGB1;FAM72D;PHB2
																											LEF1 KD HUMAN GSE42637 CREEDSID GENE 1775 DOWN	6/228	0.0511837	0.282304	2.25887	6.7141	SOX2;PTGES3;UBE2T;HMGB1;FAM72D;TMPO
																											MYC KD MOUSE GSE30323 CREEDSID GENE 2609 DOWN	6/229	0.0520737	0.282438	2.249	6.64602	KHDRBS3;MTHFD2;UHRF1;TNC;TM4SF1;NGEF
																											BATF KD HUMAN GSE50588 CREEDSID GENE 2803 UP	7/288	0.0523139	0.282957	2.08631	6.15565	AOC1;TMEM43;CPNE3;PHPT1;HIST1H2BD;GAPT;JCHAIN
																											FOXP1 KD HUMAN GSE51382 CREEDSID GENE 1435 DOWN	8/350	0.0531936	0.283024	1.96199	5.75611	P2RY8;RPL5;LUZP6;GATM;EIF1AX;UHRF1;HMGB1;PDE7A
																											MYC ACTIVATION MOUSE GSE4356 CREEDSID GENE 753 UP	8/349	0.0524793	0.28307	1.96761	5.7992	PSMA5;CLPB;EIF1AX;UBE2T;HMGB2;TTK;HMGB1;PHB2
																											HNF4A MUT MOUSE GSE3116 CREEDSID GENE 850 UP	6/229	0.0520737	0.283223	2.249	6.64602	RPL5;RPS14;RPL23;NEDD4;HMGB1;PHPT1
																											NEUROG3 OE MOUSE GSE3653 CREEDSID GENE 1664 DOWN	7/287	0.0515284	0.283406	2.09358	6.20877	SOX2;UHRF1;PTGES3;HMGB2;SRSF3;NAF1;SNHG4
																											ESR1 KD HUMAN GSE26298 CREEDSID GENE 479 UP	8/350	0.0531936	0.283796	1.96199	5.75611	TMEM189;IST1;POLR2B;PTGES3;ME1;GRB2;MATR3;ENO1
																											MYB OE HUMAN GSE2816 CREEDSID GENE 2154 UP	4/120	0.0519019	0.283866	2.86123	8.46466	P2RY8;MTPN;VIM;TM4SF1
																											MBD2 KD HMLER HUMAN GSE63234 RNASEQ DOWN	8/348	0.0517714	0.283945	1.97326	5.84267	GANAB;RPL41P2;HMGB2;PRRC2C;DDX21;ENO1;VIM;TP53
																											MYOD1 MUT MOUSE GSE6487 CREEDSID GENE 1178 UP	6/229	0.0520737	0.284012	2.249	6.64602	NSFL1C;DAP;TNC;CLPTM1L;PHB2;TM4SF1
																											ZBTB48 KO U2OS HUMAN GSE96777 RNASEQ DOWN	7/289	0.0531069	0.284107	2.07909	6.10308	AGPS;PRICKLE2;INPPL1;HMGB2;MATR3;FOXN3;TSN
																											GLI1 SIRNA HCT116 HUMAN GSE56788 RNASEQ DOWN	8/351	0.053914	0.28608	1.9564	5.71339	SF3A1;UHRF1;PTGES3;PRRC2C;DDX21;ENO1;HMGB1;PHB2
																											ZNF148 KD HUMAN GSE31092 CREEDSID GENE 2162 DOWN	7/291	0.0547154	0.287219	2.06481	5.99952	PSMA5;POLE2;PIM1;ENO1;ARMC8;ATXN10;SNCA
																											TCF3 DEFICIENCY MOUSE GSE43224 CREEDSID GENE 298 DOWN	7/291	0.0547154	0.287991	2.06481	5.99952	PTGES3;NEDD4;MATR3;NAF1;HMGB1;CCNL1;SNHG4
																											RARA ACTIVATION HUMAN GSE5679 CREEDSID GENE 2385 DOWN	7/291	0.0547154	0.288768	2.06481	5.99952	LUZP6;DAP;FAM129A;SH3BGRL3;ENO1;VIM;PEPD
																											TSHZ3 SIRNA BT549 HUMAN GSE79586 RNASEQ DOWN	8/352	0.0546407	0.289153	1.95084	5.67104	GANAB;HNRNPH1;UHRF1;FAM129A;HMGB2;MATR3;HMGB1;TMPO
																											SPDEF KD HUMAN GSE40985 CREEDSID GENE 2606 DOWN	6/234	0.0566648	0.291973	2.20095	6.31804	SOX2;UHRF1;POLE2;COBL;TTK;FAM72D
																											PAX2 SIRNA REP HUMAN GSE59781 RNASEQ UP	6/234	0.0566648	0.292743	2.20095	6.31804	RPL5;GANAB;ENSA;TNC;ENO1;VIM
																											REST SHRNA C2 HUMAN GSE90068 PBMPA RNASEQ UP	10/482	0.0565979	0.293171	1.78085	5.11421	RPL5;MTPN;GANAB;NIN;POLR2B;RPL23;SH3BGRL3;MATR3;FOXN3;ASCC3
																											U2AF1 KD A549 HUMAN GSE66553 RNASEQ DOWN	9/417	0.0561617	0.293239	1.8526	5.33458	MTPN;GANAB;ZFR;PRRC2C;MATR3;ENO1;HMGB1;VIM;GIGYF2
																											PITX2 KO 786O HUMAN GSE67844 RNASEQ UP	10/483	0.0572317	0.29335	1.77716	5.08383	RPL5;PNISR;CD164;HNRNPH1;POLR2B;ZFR;BBX;MATR3;HMGB1;RBM5
																											EHF OE A549 HUMAN GSE63397 RNASEQ DOWN	7/293	0.0563541	0.293461	2.05071	5.89805	RPL5;RPS14;CD164;HNRNPH1;MATR3;VIM;TM4SF1
																											PAX3 KD HUMAN GSE16249 CREEDSID GENE 2757 DOWN	8/354	0.0561128	0.293767	1.93982	5.58743	LUZP6;GPX4;CPNE3;DENR;MATR3;TSN;TMPO;SNCA
																											IRF8 KO MOUSE GSE24972 CREEDSID GENE 2998 UP	5/178	0.0576224	0.293814	2.41115	6.88104	RNF169;ENO1;SNORA21;JCHAIN;CIART
																											GATA4 KO MOUSE GSE66016 CREEDSID GENE 2656 DOWN	7/294	0.0571848	0.293879	2.04374	5.84808	RPS14;POPDC3;MTHFD2;RPL23;SH3BGRL3;VIM;UBE2L3
																											PPARD KO HCT116 HUMAN GSE89729 RNASEQ UP	10/482	0.0565979	0.293949	1.78085	5.11421	PNISR;NSFL1C;UHRF1;HMGB2;PRRC2C;DDX21;HMGB1;PHB2;PAFAH1B2;TMPO
																											TCF3 KO MOUSE GSE27402 CREEDSID GENE 2169 UP	6/235	0.0576114	0.294525	2.19158	6.25485	GPX4;PTGES3;GTF3A;CLPTM1L;VIM;PHB2
																											MEF2A KD MOUSE GSE47150 CREEDSID GENE 957 DOWN	7/295	0.0580231	0.295089	2.03681	5.79862	GPX4;MTHFD2;NEDD4;SH3BGRL3;CLPTM1L;VIM;SNCA
																											SOX2 KD HUMAN GSE34904 CREEDSID GENE 1351 DOWN	7/296	0.058869	0.297076	2.02993	5.74965	SOX2;RPL5;PSMD7;GPX4;DDX21;ENO1;VIM
																											MYB KO MOUSE GSE19528 CREEDSID GENE 2197 DOWN	7/297	0.0597225	0.297549	2.02309	5.70117	CDK17;CD164;USPL1;HNRNPH1;SRSF3;HMGB1;CACTIN
																											OVOL1 KD BEWO HUMAN GSE66962 RNASEQ UP	7/296	0.058869	0.297844	2.02993	5.74965	RPL5;GANAB;MTHFD2;RPL23;HMGB2;BBX;COBL
																											MYB OE HUMAN GSE2815 CREEDSID GENE 1740 DOWN	4/126	0.0599985	0.298165	2.72498	7.66656	PSMA5;RPS14;TMEM43;RPL23
																											FOSL1 KO MOUSE GSE43695 CREEDSID GENE 430 UP	7/297	0.0597225	0.298308	2.02309	5.70117	AOC1;GATM;ABI3BP;STAT4;JCHAIN;CIART;SNCA
																											EMX2 DEFICIENCY MOUSE GSE10216 CREEDSID GENE 634 UP	7/296	0.058869	0.298615	2.02993	5.74965	RPS14;DAP;PRICKLE2;CLPTM1L;HMGB1;VIM;UBE2L3
																											PAX5 KD HUMAN GSE50588 CREEDSID GENE 2810 UP	7/297	0.0597225	0.299071	2.02309	5.70117	BCL9;AOC1;CDK14;HIST1H2BD;KLF2;GAPT;JCHAIN
																											PPARG OE MOUSE GSE2192 CREEDSID GENE 863 UP	8/360	0.0606801	0.299274	1.90749	5.34504	PSMA5;RPL5;DAP;PSMD7;ZFAND6;ME1;ATXN10;PHB2
																											HNF4A KO MOUSE GSE3124 CREEDSID GENE 200 DOWN	7/298	0.0605836	0.299552	2.0163	5.65317	RPS14;AOC1;ANPEP;RPL23;ME1;CEPT1;PEPD
																											NFE2L2 MUT MOUSE GSE35160 CREEDSID GENE 624 DOWN	6/237	0.059533	0.299654	2.17309	6.13077	PSMA5;DAP;PTGES3;ME1;AMPD3;VIM
																											ETS1 OE HUMAN GSE21129 CREEDSID GENE 2153 UP	7/297	0.0597225	0.299838	2.02309	5.70117	PNISR;GANAB;PSMD7;YES1;IST1;ME1;TM4SF1
																											HNF1A OE LNCAP HUMAN GSE85556 RNASEQ DOWN	11/554	0.0604971	0.299882	1.70434	4.78095	RPL5;RPS14;GANAB;GPX4;MTHFD2;HNRNPH1;RPL23;HMGB2;SRSF3;ENO1;PHB2
																											JUND SIRNA PC3 HUMAN GSE53470 RNASEQ DOWN	6/239	0.0614925	0.300255	2.1549	6.00968	PPP4R1;MTHFD2;SH3BGRL3;HMGB1;VIM;TM4SF1
																											HIF1A KD HUMAN GSE54360 CREEDSID GENE 2881 DOWN	7/299	0.0614523	0.300809	2.00956	5.60565	RPL5;RPS14;GATM;SNORA74A;RPL41P5;ENO1;SNORA21
																											PCGF6 KD MOUSE GSE56126 CREEDSID GENE 1340 UP	7/299	0.0614523	0.301563	2.00956	5.60565	DNAJC3;POPDC3;AOC1;GATM;FAM129A;MLF1;SNCA
																											NEUROD1 KO MOUSE GSE35396 CREEDSID GENE 3092 UP	7/299	0.0614523	0.302321	2.00956	5.60565	SOX2;NEDD4;FOXN3;HMGB1;VIM;E2F6;MLF1
																											FOXP2 OE SHSY5Y HUMAN GSE100291 RNASEQ DOWN	6/240	0.0624865	0.302843	2.14592	5.95023	RPL5;RPS14;RPL23;FAM129A;DDX21;ENO1
																											EGR2 KD MOUSE GSE53388 CREEDSID GENE 2292 DOWN	6/240	0.0624865	0.303594	2.14592	5.95023	CCDC112;UHRF1;UBE2T;TOP3A;TTK;CDK14
																											HSF1 KO MOUSE GSE41005 CREEDSID GENE 2143 UP	6/240	0.0624865	0.304349	2.14592	5.95023	NSFL1C;STAT4;SH3BGRL3;ENO1;KLF2;JCHAIN
																											NKX25 SHRNA H1 HUMAN GSE69618 DAY6 RNASEQ DOWN	4/129	0.0642842	0.310021	2.66161	7.30463	MTPN;HMGB2;VIM;HIST1H2BD
																											STAT3 SIRNA MDAMB468 HUMAN GSE85579 RNASEQ DOWN	6/242	0.0645029	0.310311	2.12819	5.83346	CD164;GANAB;PPP4R1;NPLOC4;EIF1AX;TP53
																											SATB2 OE MOUSE GSE17490 CREEDSID GENE 2227 UP	4/129	0.0642842	0.310786	2.66161	7.30463	CCDC137;PIM1;COBL;KLF2
																											DUX4 OE HUMAN GSE33799 CREEDSID GENE 1429 DOWN	4/130	0.0657475	0.313221	2.64114	7.18899	MTHFD2;KLF2;INHBE;PAFAH1B1
																											ESRRB MUT MOUSE GSE8434 CREEDSID GENE 1047 UP	5/185	0.0657262	0.313882	2.31992	6.31541	SOX2;GATM;KHDRBS3;ABI3BP;TNC
																											ZNF142 SIRNA MCF7 HUMAN GSE79586 RNASEQ DOWN	6/243	0.0655253	0.314457	2.11943	5.77612	RPS14;MTPN;GANAB;PRRC2C;CPNE3;ENO1
																											GATA1 KD MOUSE GSE2527 CREEDSID GENE 108 UP	5/185	0.0657262	0.31465	2.31992	6.31541	RPL5;RPS14;MTHFD2;RPL23;NEDD4
																											SRF MUT MOUSE GSE1948 CREEDSID GENE 1399 UP	8/367	0.0662968	0.315071	1.8711	5.07746	SOX2;CD164;PSMD7;DNAJB6;PTGES3;ME1;ATXN10;PHB2
																											NCOA2 KO MOUSE GSE41558 CREEDSID GENE 3047 DOWN	7/305	0.0668248	0.315284	1.97003	5.33027	RPL5;RPS14;RPL23;NEDD4;VIM;TM4SF1;MLF1
																											NR1I3 KO MOUSE GSE40120 CREEDSID GENE 3066 UP	6/244	0.0665572	0.315543	2.11074	5.71947	ZFAND6;ME1;MTIF2;XYLB;NGEF;INHBE
																											STAT1 KD HUMAN GSE44652 CREEDSID GENE 186 DOWN	8/368	0.0671246	0.315937	1.86602	5.0405	ARL4C;P2RY8;UHRF1;PTGES3;ENO1;OSTF1;CLPTM1L;HMGB1
																											TET1 OE HUMAN GSE43741 CREEDSID GENE 2855 UP	7/305	0.0668248	0.316046	1.97003	5.33027	SCARNA12;ZFAND6;TNC;PAEP;FRMD4B;SNORA21;CCDC102B
																											MYCN SHRNA IMR575 HUMAN GSE80397 6HR RNASEQ UP	2020-01-06	0.0679035	0.318074	14.3062	38.4788	ENO1
																											TAL1 KO MOUSE GSE46970 CREEDSID GENE 1447 UP	7/306	0.0677469	0.318102	1.96359	5.28594	DNAJC3;RPL5;NSFL1C;RELL1;NAF1;CLPTM1L;SNHG4
																											JUNB KO MEL888 HUMAN GSE98867 RNASEQ UP	1982-03-01	0.0708073	0.319449	3.14037	8.31506	RPS14;NIN;MTHFD2
																											ZNF142 SIRNA T47D HUMAN GSE79586 RNASEQ DOWN	1981-03-01	0.068783	0.319898	3.17914	8.50993	UHRF1;PAFAH1B2;TMPO
																											EZH2 SHRNA HUVEC HUMAN GSE71164 SHEARSTRESS RNASEQ DOWN	6/248	0.0707797	0.320062	2.0767	5.49948	ANPEP;ABI3BP;CARD8;PRRC2C;LENG8;VIM
																											PBX3 OE SMMC7721 HUMAN GSE71261 RNASEQ UP	4/132	0.0687261	0.320395	2.60112	6.96482	RPL5;RPL23;VIM;TM4SF1
																											GATA1 MUT MOUSE GSE2433 CREEDSID GENE 979 UP	5/188	0.0693848	0.320414	2.2829	6.09097	RPL5;RPS14;MTHFD2;RPL23;NEDD4
																											SRF KO MOUSE GSE23556 CREEDSID GENE 175 UP	6/246	0.0686495	0.320801	2.09358	5.60817	DAP;SH3BGRL3;RELL1;HMGB1;VIM;PHPT1
																											LHX1 KO MOUSE GSE7257 CREEDSID GENE 325 DOWN	6/248	0.0707797	0.320803	2.0767	5.49948	PSMA5;HNRNPH1;ZFAND6;SRSF3;HMGB1;CCNL1
																											NRL DEFICIENCY MOUSE GSE4051 CREEDSID GENE 263 DOWN	6/247	0.0697099	0.321158	2.08511	5.5535	CD164;SPATA1;CACNA1D;NAF1;ENO1;MLF1
																											SP3 KD HUMAN GSE7102 CREEDSID GENE 1548 UP	5/188	0.0693848	0.321171	2.2829	6.09097	RPL23;PTGES3;MATR3;ENO1;HMGB1
																											NR4A2 OE HUMAN GSE58475 CREEDSID GENE 1431 DOWN	9/435	0.0692592	0.32135	1.77594	4.74157	LUZP6;GPX4;MTHFD2;UHRF1;PTGES3;HMGB2;DDX21;ENO1;FAM72D
																											MYC SILENCING HUMAN GSE22139 CREEDSID GENE 1007 DOWN	6/248	0.0707797	0.321547	2.0767	5.49948	GPX4;RPL23;PTGES3;DDX21;FAM72D;PHB2
																											PGR KO MOUSE GSE39920 CREEDSID GENE 3078 UP	6/248	0.0707797	0.322295	2.0767	5.49948	SKI;ARL4C;RPL5;ANPEP;PTGES3;JCHAIN
																											BATF KO MOUSE GSE54215 CREEDSID GENE 1523 UP	6/248	0.0707797	0.323046	2.0767	5.49948	PSMA5;RPS14;PTGES3;PIM1;VIM;KLF2
																											IRX6 SIRNA MCF7 HUMAN GSE79586 RNASEQ DOWN	5/189	0.0706289	0.323111	2.27082	6.01838	RPL5;RPS14;GANAB;RPL23;ENO1
																											GATA2 SIRNA LNCAP HUMAN GSE38393 RNASEQ DOWN	5/189	0.0706289	0.323868	2.27082	6.01838	RPL5;RPL23;COBL;CPNE3;HMGB1
																											NEUROG3 OE MOUSE GSE3653 CREEDSID GENE 2585 DOWN	7/309	0.0705593	0.324308	1.94453	5.15552	SOX2;RPS14;GPX4;PTGES3;NAF1;KLF2;MRPL22
																											ESRRA KD HUMAN GSE50588 CREEDSID GENE 2821 DOWN	7/311	0.0724724	0.325461	1.93202	5.07068	MRS2;KBTBD4;TOP3A;CPNE3;MATR3;CDK14;ISOC2
																											TAL1 KD JURKAT HUMAN GSE72299 RNASEQ UP	9/440	0.0732105	0.325787	1.75575	4.59027	ARL4C;SF3A1;GPX4;HNRNPH1;INPPL1;PRRC2C;LENG8;GRB2;RBM5
																											ZBTB48 KO U2OS HUMAN GSE96777 RNASEQ UP	7/311	0.0724724	0.326209	1.93202	5.07068	RPL5;RPS14;NIN;MTHFD2;DDX21;ENO1;HMGB1
																											SRF KD MOUSE GSE1948 CREEDSID GENE 1156 UP	5/191	0.073154	0.326277	2.24704	5.87643	RPL5;YES1;UHRF1;PTGES3;KLF2
																											MECP2 MUT HUMAN GSE6955 CREEDSID GENE 2473 UP	8/375	0.0730983	0.326773	1.83119	4.7903	RPL5;RPS14;GATM;GPX4;COBL;ENO1;ATXN10;PHB2
																											DOT1L DELETION MOUSE GSE25911 CREEDSID GENE 454 DOWN	6/250	0.0729478	0.326846	2.06009	5.39333	RPS14;PTGES3;NEDD4;PIM1;LENG8;HMGB1
																											SMAD4 KO MOUSE GSE49826 CREEDSID GENE 2401 DOWN	6/251	0.074046	0.328014	2.05188	5.34118	RPL5;GPX4;MTHFD2;RPL23;ME1;MLF1
																											EZH2 SHRNA NKI HUMAN GSE95304 RNASEQ UP	9/441	0.0740173	0.32863	1.75177	4.56067	RPL5;GANAB;DNAJB6;RPL23;PTGES3;TNC;CPNE3;SH3BGRL3;HMGB1
																											NEUROD1 KO MOUSE GSE35396 CREEDSID GENE 3091 UP	5/193	0.075728	0.334708	2.22375	5.73864	RPS14;GPX4;UBE2T;PHPT1;MRPL22
																											DOT1L DELETION MOUSE GSE25911 CREEDSID GENE 453 UP	6/253	0.0762708	0.336347	2.03566	5.2387	PSMA5;RPL5;RPS14;GPX4;VIM;PHPT1
																											HSF1 KD HUMAN GSE3697 CREEDSID GENE 782 DOWN	8/379	0.0766526	0.337271	1.81186	4.65371	ZNF573;TMEM43;DNAJB6;CETN2;ENSA;BBX;ATXN10;PEPD
																											DOT1L DELETION MOUSE GSE25911 CREEDSID GENE 453 DOWN	6/255	0.0785332	0.337952	2.01969	5.13857	PNISR;NPLOC4;HNRNPH1;RPL23;PTGES3;LENG8
																											PGR KO MOUSE GSE39920 CREEDSID GENE 3077 DOWN	6/254	0.0773973	0.338268	2.02764	5.18834	RPL5;MTPN;HNRNPH1;PTGES3;NEDD4;HMGB1
																											AIRE MUT MOUSE GSE12073 CREEDSID GENE 1172 UP	6/255	0.0785332	0.338696	2.01969	5.13857	AOC1;DAP;ZFAND6;ME1;SH3BGRL3;CEPT1
																											SRF MUT MOUSE GSE1948 CREEDSID GENE 1393 DOWN	7/317	0.0783955	0.338849	1.89545	4.8258	PSMA5;PSMD7;INPPL1;PIM1;ATXN10;PHB2;UBE2L3
																											SOX2 KD MOUSE GSE39771 CREEDSID GENE 1757 UP	6/254	0.0773973	0.339024	2.02764	5.18834	CD164;DAP;GPX4;HMGB2;SH3BGRL3;ATXN10
																											NEUROD1 KO MOUSE GSE35396 CREEDSID GENE 3091 DOWN	7/317	0.0783955	0.339598	1.89545	4.8258	SKI;NEDD4;LENG8;SH3BGRL3;ENO1;AMPD3;VIM
																											GATA1 TRUNCATED EXPRESSION GATA1DELTANEODELTAHS MUTANT MOUSE GSE2433 CREEDSID GENE 2658 DOWN	7/316	0.0773892	0.339749	1.90145	4.86564	DAP;GPX4;ME1;VIM;ADCY6;KLF2;SNCA
																											MYBL1 KO MOUSE GSE28025 CREEDSID GENE 377 DOWN	7/317	0.0783955	0.340351	1.89545	4.8258	KHDRBS3;UBE2T;SPATA1;SRSF3;MATR3;ZC3H14;MLF1
																											FOXO1 KD MOUSE GSE6623 CREEDSID GENE 505 UP	7/317	0.0783955	0.341108	1.89545	4.8258	DNAJC3;NIN;AGPS;CPNE3;SH3BGRL3;CEPT1;SNHG4
																											IKZF4 KO MOUSE GSE40273 CREEDSID GENE 1061 UP	5/195	0.0783507	0.341672	2.20095	5.60484	TMEM59;CD164;RPL23;SH3BGRL3;KLF2
																											TCF7 KO MOUSE GSE20754 CREEDSID GENE 3010 DOWN	7/319	0.080431	0.34536	1.88357	4.74726	DNAJC3;RPL5;RPS14;RPL23;PRRC2C;CCNL1;PHPT1
																											NR2F2 KO MOUSE GSE46496 CREEDSID GENE 2412 DOWN	6/257	0.0808332	0.345571	2.00397	5.04073	RPS14;RPL23;PTGES3;INPPL1;VIM;MLF1
																											EP400 SHRNA MKL1 HUMAN GSE69876 RNASEQ UP	6/257	0.0808332	0.346327	2.00397	5.04073	RPL5;MTHFD2;RPL23;TNC;PEPD;PDE7A
																											TFAP2C KD MOUSE GSE10175 CREEDSID GENE 1498 DOWN	7/321	0.082497	0.346629	1.87183	4.67021	GPX4;PTGES3;NEDD4;ZFAND6;SRSF3;HMGB1;VIM
																											POU5F1 KD HUMAN GSE34904 CREEDSID GENE 1350 DOWN	7/320	0.0814602	0.346737	1.87768	4.70855	SOX2;PSMA5;RPS14;PSMD7;DNAJB6;DDX21;VIM
																											BATF KO MOUSE GSE54215 CREEDSID GENE 1523 DOWN	6/258	0.0819973	0.346762	1.99621	4.99265	DAP;HNRNPH1;STAT4;MATR3;OSTF1;CCNL1
																											GLI1 SIRNA HCT116 HUMAN GSE57871 8HR RNASEQ DOWN	5/198	0.0823754	0.346862	2.1676	5.41134	PTGES3;HMGB2;SRSF3;HMGB1;PHB2
																											KLF9 DEFICIENCY MOUSE GSE6443 CREEDSID GENE 674 UP	7/320	0.0814602	0.347493	1.87768	4.70855	PSMA5;RPS14;NSFL1C;GPX4;ME1;ENO1;PHB2
																											GATA1 DELTAN MUTATION MOUSE GSE2433 CREEDSID GENE 980 DOWN	6/258	0.0819973	0.347512	1.99621	4.99265	ANPEP;SH3BGRL3;CLPTM1L;HMGB1;VIM;TOR1AIP1
																											MECP2 KD MOUSE GSE47150 CREEDSID GENE 951 UP	5/198	0.0823754	0.34761	2.1676	5.41134	RPL5;RPS14;MTPN;RPL23;VIM
																											ZXDC DEPLETION HUMAN GSE45417 CREEDSID GENE 3044 UP	6/258	0.0819973	0.348266	1.99621	4.99265	AOC1;MTERF2;UHRF1;POLE2;TTK;GAPT
																											NR4A2 OE MOUSE GSE3571 CREEDSID GENE 3121 UP	6/259	0.0831707	0.348711	1.9885	4.94512	GANAB;RGS14;UHRF1;PHB2;ADCY6;TMPO
																											E2F1 MUT MOUSE GSE24594 CREEDSID GENE 1245 UP	7/322	0.0835415	0.349518	1.86602	4.63223	MTPN;DAP;GPX4;GTF3A;ENO1;CLPTM1L;VIM
																											FOXQ1 OE HUVEC HUMAN GSE79306 RNASEQ UP	4/142	0.0846369	0.3511	2.41794	5.97083	PSMA5;ANPEP;HMGB1;VIM
																											NR4A2 OE MOUSE GSE3571 CREEDSID GENE 1290 DOWN	6/260	0.0843535	0.351413	1.98085	4.89813	GANAB;RGS14;UHRF1;PHB2;ADCY6;TMPO
																											PIN1 DEPLETION HUMAN GSE26262 CREEDSID GENE 477 DOWN	7/323	0.0845935	0.351665	1.86024	4.59461	DNAJB6;TNC;HEATR3;DENR;TTK;OSTF1;TMPO
																											STAT3 ACTVATION MOUSE GSE21060 CREEDSID GENE 3063 UP	6/260	0.0843535	0.352162	1.98085	4.89813	GATM;STAT2;FAM129A;PIM1;CCNL1;SNORA21
																											THRB HCC MUTANT BN HUMAN GSE29159 CREEDSID GENE 1696 DOWN	7/324	0.0856531	0.353816	1.8545	4.55734	RPS14;GPX4;PTGES3;RPL41P5;ENO1;PEPD;PHB2
																											POU2AF1 OE MOUSE GSE12421 CREEDSID GENE 2312 DOWN	6/261	0.0855456	0.354119	1.97326	4.85167	CD164;MTPN;DAP;RELL1;STK4;KLF2
																											GLI1 SIRNA HCT116 HUMAN GSE57871 4HR RNASEQ DOWN	5/201	0.0865081	0.356596	2.13525	5.22605	UHRF1;PTGES3;HMGB1;PHB2;TMPO
																											VDR KO MOUSE GSE2421 CREEDSID GENE 1152 UP	6/263	0.0879576	0.357305	1.95826	4.76033	ARL4C;RPL5;RPS14;IL10RB;CEPT1;VIM
																											ESR2 KO MOUSE GSE1050 CREEDSID GENE 901 DOWN	8/390	0.0869555	0.357687	1.76076	4.3004	RPL5;CD164;GFM1;ZFAND6;ELAC2;INPPL1;PHPT1;PHB2
																											TCF4 DELETION MOUSE GSE12505 CREEDSID GENE 2866 DOWN	1990-03-01	0.087938	0.357968	2.86123	6.956	RPL5;RPS14;RPL23
																											RUNX1 SHRNA MCF7 HUMAN GSE75070 RNASEQ UP	5/202	0.0879095	0.358598	2.12468	5.16604	PRICKLE2;HMGB2;ENO1;HMGB1;TMPO
																											FOXQ1 OE HUVEC HUMAN GSE79306 RNASEQ DOWN	9/458	0.0885738	0.359063	1.68675	4.08855	RPL5;DNAJB6;HNRNPH1;RPL23;ABI3BP;PTGES3;MATR3;ATXN10;TM4SF1
																											MYC OE U2OS HUMAN GSE66927 RNASEQ UP	5/202	0.0879095	0.359346	2.12468	5.16604	RPS14;POLR2B;PTGES3;ELAC2;PRRC2C
																											SOX2 KO HUMAN GSE59234 CREEDSID GENE 2957 DOWN	7/326	0.0877952	0.35963	1.84312	4.48386	SOX2;MRS2;POPDC3;FAM129A;TNC;IL17RD;INHBE
																											NCOA2 KO MOUSE GSE41558 CREEDSID GENE 46 DOWN	7/326	0.0877952	0.360384	1.84312	4.48386	RPL5;RPS14;NSFL1C;RPL23;NEDD4;VIM;MLF1
																											MYC OE MOUSE GSE55272 CREEDSID GENE 1827 UP	5/203	0.0893228	0.360606	2.11421	5.10687	GBP5;ME1;PGK2;GAPT;JCHAIN
																											YEATS2 SHRNA H1299 HUMAN GSE90781 RNASEQ UP	6/264	0.0891776	0.360764	1.95084	4.71542	CD164;GANAB;NPLOC4;MTHFD2;ZFR;PRRC2C
																											TCF3 KO MOUSE GSE27402 CREEDSID GENE 2169 DOWN	6/265	0.0904068	0.361997	1.94348	4.67102	RPL5;RPS14;HNRNPH1;RPL23;CCNL1;RBM5
																											HOXA9 OE HUMAN GSE43741 CREEDSID GENE 2856 UP	7/328	0.0899675	0.362462	1.83189	4.41174	GATM;SCARNA12;ZFAND6;TNC;FRMD4B;SNORA21;CCDC102B
																											GATA4 OE MOUSE GSE66016 CREEDSID GENE 2651 UP	6/265	0.0904068	0.362739	1.94348	4.67102	RPS14;CD164;INPPL1;ENO1;VIM;PHPT1
																											TP53 MUTATION HUMAN GSE27157 CREEDSID GENE 3046 DOWN	9/460	0.0903909	0.36342	1.67942	4.03667	RPL5;CD164;RPL23;PTGES3;GTF3A;DDX21;CPNE3;VIM;JCHAIN
																											IRF1 OE HUMAN GSE26817 CREEDSID GENE 2502 DOWN	5/205	0.0921846	0.366121	2.09358	4.99102	DNAJC3;AGPS;CLN8;NAPG;SULT1C4
																											TFAP2C SIRNA HUMAN GSE15481 CREEDSID GENE 2895 DOWN	6/266	0.0916452	0.366207	1.93617	4.62712	SLC35A1;UBE2T;POLE2;TTK;FAM72D;TMPO
																											ZNF589 SIRNA BT549 HUMAN GSE79586 RNASEQ DOWN	1992-03-01	0.0924699	0.36651	2.79903	6.66413	EIF1AX;HNRNPH1;TMPO
																											TP63 UNK HUMAN GSE20286 CREEDSID GENE 2452 DOWN	7/330	0.0921701	0.366807	1.82078	4.34096	MTHFD2;POLE2;HMGB2;CPNE3;TTK;HMGB1;TP53
																											SOX7 OE HUMAN GSE10809 CREEDSID GENE 1271 DOWN	8/396	0.0929012	0.367476	1.73408	4.12055	GPX4;MTHFD2;HNRNPH1;EIF1AX;DDX21;ENO1;HMGB1;PHB2
																											TFAP2C KD HUMAN GSE15481 CREEDSID GENE 2964 DOWN	7/330	0.0921701	0.367554	1.82078	4.34096	POLE2;CPNE3;TTK;FAM72D;PHB2;TSN;TMPO
																											GTF2I KO MOUSE GSE48790 CREEDSID GENE 1452 UP	5/206	0.0936331	0.36814	2.08342	4.93431	VPREB1;MTIF2;XYLB;KLF2;CIART
																											ERG KD HUMAN GSE14801 CREEDSID GENE 2614 UP	7/331	0.0932827	0.368241	1.81528	4.30607	GPX4;PTGES3;HMGB2;HMGB1;PHPT1;TM4SF1;MRPL22
																											KDM2B KD MOUSE GSE40701 CREEDSID GENE 1745 DOWN	6/268	0.0941497	0.36869	1.92172	4.54078	GATM;TNC;BBX;TPP2;FRMD4B;CDK14
																											ZNF207 OE HUMAN GSE9951 CREEDSID GENE 1581 UP	5/206	0.0936331	0.368881	2.08342	4.93431	UBE2T;PRICKLE2;HMGB2;TTK;FAM72D
																											STAT3 KO MOUSE GSE38375 CREEDSID GENE 2479 UP	6/268	0.0941497	0.369429	1.92172	4.54078	SKI;HNRNPH1;MATR3;STK4;KLF2;JCHAIN
																											NR2C2 KO MOUSE GSE3065 CREEDSID GENE 2722 DOWN	5/207	0.0950933	0.370902	2.07336	4.87839	RPS14;RPL23;PIM1;SH3BGRL3;VIM
																											HOXA11 SIRNA MDAMB231 HUMAN GSE79586 RNASEQ UP	8/398	0.094934	0.371019	1.72537	4.0625	DNAJB6;PTGES3;TNC;HMGB2;DDX21;ENO1;VIM;PAFAH1B2
																											PIN1 DEPLETION HUMAN GSE26262 CREEDSID GENE 477 UP	6/269	0.0954156	0.371419	1.91458	4.49833	CD164;ME1;CPNE3;SLC29A3;HIST1H2BD;KLF2
																											OVOL1 KO MOUSE GSE55072 CREEDSID GENE 2617 DOWN	6/270	0.0966908	0.373413	1.90749	4.45634	NPLOC4;RPL23;PRRC2C;DDX21;VIM;TM4SF1
																											FOXD3 KO MOUSE GSE58960 CREEDSID GENE 1417 UP	6/270	0.0966908	0.374151	1.90749	4.45634	MTPN;HNRNPH1;RPL23;TNC;VIM;KLF2
																											E2F4 KO MOUSE GSE11039 CREEDSID GENE 1167 DOWN	7/334	0.0966655	0.374794	1.79898	4.20331	DAP;GPX4;PTGES3;NEDD4;TNC;SH3BGRL3;TM4SF1
																											TP63 KD HUMAN GSE20286 CREEDSID GENE 2453 UP	7/334	0.0966655	0.375538	1.79898	4.20331	MRS2;TMEM59;PNISR;CD164;SLC35A1;TM4SF1;HIST1H2BD
																											RUNX1 KO MOUSE GSE47375 CREEDSID GENE 2899 UP	6/271	0.097975	0.377628	1.90045	4.41482	AOC1;MTHFD2;ME1;SRSF3;ENO1;TM4SF1
																											SP140 KD PBMC HUMAN GSE83381 RNASEQ DOWN	8/403	0.100127	0.385163	1.70396	3.92135	GBP5;CD164;XRN1;ANPEP;STAT2;PRRC2C;VIM;SLC29A3
																											POU2F1 KD HUMAN GSE50588 CREEDSID GENE 2799 DOWN	6/274	0.101882	0.38886	1.87964	4.29298	CD164;DAP;PTGES3;HMGB2;AXIN1;JCHAIN
																											PGR KO MOUSE GSE39920 CREEDSID GENE 3077 UP	6/274	0.101882	0.389619	1.87964	4.29298	ARL4C;ANPEP;INPPL1;HMGB2;PHPT1;JCHAIN
																											E2F8 KO MOUSE GSE52157 CREEDSID GENE 2828 UP	1996-03-01	0.101816	0.390128	2.6824	6.12819	MTHFD2;CCNL1;E2F6
																											NFIA DEFICIENCY MOUSE GSE4623 CREEDSID GENE 666 UP	7/339	0.102453	0.390278	1.77244	4.03825	SOX2;ARL4C;RPL5;CLPTM1L;ATXN10;PHB2;PAFAH1B1
																											MYCN SHRNA IMR575 HUMAN GSE80397 12HR RNASEQ DOWN	9/472	0.101755	0.390658	1.63672	3.74022	NPLOC4;CCDC137;UHRF1;INPPL1;LENG8;DDX21;ENO1;CLPTM1L;VIM
																											PGR SIRNA HESC HUMAN GSE94036 RNASEQ DOWN	8/406	0.103318	0.392048	1.69137	3.83931	GANAB;HNRNPH1;TNC;CPNE3;MATR3;FOXN3;HMGB1;VIM
																											SPI1 KD MOUSE GSE5654 CREEDSID GENE 202 DOWN	6/275	0.103202	0.39237	1.87281	4.25326	GATM;DAP;HNRNPH1;STK4;KLF2;JCHAIN
																											ZIC3 OE HUVEC HUMAN GSE79306 RNASEQ UP	4/153	0.104019	0.393183	2.2441	5.07882	CDK17;CD164;PRRC2C;LENG8
																											TAL1 OE HESC HUMAN GSE57395 RNASEQ DOWN	1947-02-01	0.103929	0.393605	3.65263	8.26973	SOX2;PNISR
																											ESR1 MUT HUMAN GSE1045 CREEDSID GENE 1193 DOWN	7/341	0.10482	0.393929	1.76205	3.97432	PSMA5;TMEM59;LYRM2;PTGES3;GTF3A;MTIF2;TM4SF1
																											LIN28 SIRNA MCF7 HUMAN GSE71012 RNASEQ DOWN	9/475	0.104718	0.394305	1.62638	3.6699	MTPN;GFM1;GANAB;EIF1AX;PTGES3;BBX;PRRC2C;CPNE3;MATR3
																											SP1 KD HUMAN GSE37935 CREEDSID GENE 2219 UP	6/276	0.104532	0.394361	1.86602	4.21396	CD164;MTPN;DAP;UHRF1;TM4SF1;HIST1H2BD
																											TFAP2C KD HUMAN GSE15481 CREEDSID GENE 2970 DOWN	6/277	0.10587	0.396355	1.85928	4.1751	SLC35A1;UBE2T;POLE2;TTK;FAM72D;TMPO
																											JUN SIRNA PC3 HUMAN GSE53470 RNASEQ DOWN	9/476	0.105717	0.396541	1.62297	3.64679	RPL5;RPS14;PPP4R1;RPL23;INPPL1;PRRC2C;DDX21;SH3BGRL3;TM4SF1
																											GATA6 KD H1 HUMAN GSE92581 RNASEQ DOWN	6/278	0.107217	0.39987	1.8526	4.13665	CD164;HNRNPH1;PRRC2C;TM4SF1;TOR1AIP1;RBM5
																											BATF KO MOUSE GSE54215 CREEDSID GENE 1522 UP	5/215	0.107189	0.400527	1.99621	4.45785	MTPN;SH3BGRL3;HMGB1;VIM;JCHAIN
																											YY2 KD HUMAN GSE14964 CREEDSID GENE 517 DOWN	8/410	0.107661	0.400761	1.67487	3.73289	RPL5;GANAB;MTHFD2;FAM129A;INPPL1;DDX21;CLPTM1L;PHB2
																											PITX2 KO MOUSE GSE50399 CREEDSID GENE 3058 UP	8/411	0.108762	0.402564	1.67079	3.7068	RPS14;NSFL1C;NEDD4;VIM;PHPT1;MLF1;KLF2;MRPL22
																											OVOL2 KO MOUSE GSE53923 CREEDSID GENE 1486 DOWN	5/216	0.108752	0.403288	1.98697	4.40845	UHRF1;PTGES3;HMGB2;ENO1;TMPO
																											INSM1 KO MOUSE GSE46139 CREEDSID GENE 2229 UP	6/279	0.108574	0.403391	1.84596	4.09862	PSMA5;RPS14;MATR3;ENO1;OSTF1;RBM5
																											SATB2 OE BEAS2B HUMAN GSE75652 RNASEQ UP	6/281	0.111312	0.405111	1.83282	4.02379	RPL5;RPS14;MTPN;MTHFD2;ENO1;HMGB1
																											IRF8 KO MOUSE GSE24972 CREEDSID GENE 2997 UP	6/281	0.111312	0.405865	1.83282	4.02379	PSMD7;EIF1AX;TACO1;ENO1;CEPT1;PHPT1
																											EZH2 SIRNA HUVEC HUMAN GSE87534 RNASEQ DOWN	5/217	0.110326	0.406049	1.97781	4.35972	PRRC2C;ENO1;VIM;TP53;TM4SF1
																											MYC ACTIVATION 21 DAYS MOUSE GSE4356 CREEDSID GENE 754 UP	6/281	0.111312	0.406622	1.83282	4.02379	PSMA5;MTPN;MTERF2;UBE2T;HMGB2;HMGB1
																											TWIST1 OE MOUSE GSE50002 CREEDSID GENE 1071 DOWN	5/217	0.110326	0.406814	1.97781	4.35972	KBTBD4;POLE2;HMGB2;SNORA21;CIART
																											ETS1 SHRNA DU145 HUMAN GSE59020 RNASEQ UP	8/414	0.112103	0.407233	1.65868	3.62976	MTPN;GANAB;DNAJB6;ENSA;GRB2;SH3BGRL3;ATXN10;TM4SF1
																											SRF KO MOUSE GSE7412 CREEDSID GENE 1238 UP	6/281	0.111312	0.407382	1.83282	4.02379	RPS14;POLR2B;SH3BGRL3;CLPTM1L;MRPL22;JCHAIN
																											EZH2 KO HESC HUMAN GSE76626 RNASEQ UP	5/217	0.110326	0.407581	1.97781	4.35972	MRS2;PSMA5;ATXN3;RPL23;CLN8
																											PCGF2 KD HUMAN GSE7578 CREEDSID GENE 130 UP	6/281	0.111312	0.408145	1.83282	4.02379	CD164;GANAB;TNC;CLPTM1L;VIM;TM4SF1
																											MEF2D KD MOUSE GSE47150 CREEDSID GENE 366 UP	6/281	0.111312	0.408911	1.83282	4.02379	RPS14;GPX4;RPL23;PTGES3;SH3BGRL3;SNCA
																											KDM2B OE MOUSE GSE34691 CREEDSID GENE 354 UP	5/219	0.113507	0.41005	1.95975	4.26419	POLE2;TNC;NAF1;FOXN3;CLPTM1L
																											GATA1 KD MOUSE GSE2527 CREEDSID GENE 108 DOWN	7/348	0.113335	0.410186	1.7266	3.75952	DAP;GPX4;PIM1;CEPT1;VIM;PEPD;SNCA
																											ASCL1 KO G523NS HUMAN GSE87617 RNASEQ UP	8/415	0.113229	0.410561	1.65469	3.60447	ARL4C;RPS14;MTPN;YES1;EIF1AX;PTGES3;SRSF3;ENO1
																											ZNF503 SHRNA H1 HUMAN GSE69618 DAY2 RNASEQ DOWN	4/159	0.115372	0.410726	2.15942	4.66346	PNISR;ATXN3;INPPL1;IL17RD
																											SOX7 OE MOUSE GSE10809 CREEDSID GENE 1004 DOWN	7/349	0.114581	0.410896	1.72166	3.72993	GPX4;MTHFD2;HNRNPH1;EIF1AX;DDX21;HMGB1;PHB2
																											KDM2B OE MOUSE GSE34691 CREEDSID GENE 607 DOWN	5/220	0.115114	0.411303	1.95084	4.21738	POLE2;TNC;NAF1;FOXN3;CLPTM1L
																											NRL DEFICIENCY MOUSE GSE8972 CREEDSID GENE 657 UP	6/283	0.114086	0.411383	1.81986	3.95056	RPL5;CLPB;HNRNPH1;INPPL1;MATR3;ZC3H14
																											EZH2 SHRNA NKI HUMAN GSE95304 RNASEQ DOWN	4/159	0.115372	0.411474	2.15942	4.66346	ENO1;VIM;TM4SF1;TMPO
																											SOX7 OE HUMAN GSE10809 CREEDSID GENE 150 DOWN	7/349	0.114581	0.41165	1.72166	3.72993	GPX4;MTHFD2;HNRNPH1;EIF1AX;DDX21;HMGB1;PHB2
																											NFKB1 INACTIVATION HUMAN GSE20667 CREEDSID GENE 2577 UP	5/220	0.115114	0.412054	1.95084	4.21738	RPL5;RPS14;MTHFD2;ENO1;VIM
																											EZH2 SHRNA PROE HUMAN GSE59089 RNASEQ UP	7/349	0.114581	0.412407	1.72166	3.72993	P2RY8;NIN;CARD8;GRB2;SH3BGRL3;PRSS57;VIM
																											ZBTB7B KO MOUSE GSE17812 CREEDSID GENE 1681 UP	3/102	0.116502	0.413996	2.52461	5.42753	RPL5;RPS14;RPL23
																											TP53 SIRNA HESC HUMAN GSE76023 RNASEQ DOWN	5/221	0.116732	0.414061	1.94201	4.17119	SRSF3;ENO1;ASCC3;VIM;TP53
																											XBP1 OE MOUSE GSE6980 CREEDSID GENE 1507 DOWN	4/160	0.117316	0.415379	2.14592	4.59847	HNRNPH1;LENG8;SH3BGRL3;CCNL1
																											ZNF589 SIRNA MCF7 HUMAN GSE79586 RNASEQ UP	8/419	0.117795	0.415573	1.63889	3.50527	PSMA5;CD164;STAT2;PTGES3;ENSA;DDX21;CLPTM1L;HIST1H2BD
																											PRRX1 SIRNA MDAMB231 HUMAN GSE79586 RNASEQ UP	7/352	0.118361	0.416069	1.70698	3.64273	RPL5;MTPN;DNAJB6;EIF1AX;PTGES3;HLA-DPB1;PAFAH1B2
																											PRRX1 SIRNA MCF7 HUMAN GSE79586 RNASEQ UP	8/419	0.117795	0.416323	1.63889	3.50527	PSMA5;HNRNPH1;STAT2;PTGES3;ENSA;HMGB2;SRSF3;TMPO
																											EZH2 SHRNA HUVEC HUMAN GSE71164 SHEARSTRESS RNASEQ UP	7/352	0.118361	0.416817	1.70698	3.64273	DNAJC3;MTPN;GANAB;PTGES3;CLPTM1L;PEPD;TM4SF1
																											SETDB1 KO MOUSE GSE40296 CREEDSID GENE 31 DOWN	6/287	0.119738	0.419406	1.7945	3.80873	NSFL1C;NIN;PTGES3;NEDD4;HMGB1;VIM
																											IRF7 OE HUMAN GSE37828 CREEDSID GENE 1146 UP	7/353	0.119635	0.419795	1.70215	3.61419	PSMA5;DAP;STAT2;HMGB2;SH3BGRL3;PHB2;TM4SF1
																											FLI1 KD HUMAN GSE27524 CREEDSID GENE 1609 DOWN	6/288	0.121173	0.423673	1.78827	3.77421	SOX2;MRS2;NEDD4;DDX21;SNORA21;KLF2
																											MYCN SHRNA SKNBE2 HUMAN GSE84389 RNASEQ UP	5/224	0.121651	0.42383	1.916	4.03625	RPL5;PNISR;CD164;MTHFD2;PRRC2C
																											DNMT1 KO MOUSE GSE31626 CREEDSID GENE 1237 UP	5/224	0.121651	0.424586	1.916	4.03625	RPL5;RPS14;HNRNPH1;LENG8;SAMSN1
																											NEUROG3 OE MOUSE GSE3653 CREEDSID GENE 2585 UP	5/225	0.123312	0.428854	1.90749	3.99244	HNRNPH1;NEDD4;MATR3;HMGB1;VIM
																											FLI1 KD HUMAN GSE27524 CREEDSID GENE 1608 DOWN	6/290	0.124068	0.429195	1.77594	3.70625	SOX2;MRS2;NEDD4;DDX21;SNORA21;KLF2
																											JUND KD HUMAN GSE50588 CREEDSID GENE 2812 DOWN	6/290	0.124068	0.429955	1.77594	3.70625	RPL5;TMEM189;MTHFD2;PTGES3;MATR3;INHBE
																											EZH2 KO MDAMB231 HUMAN GSE72524 RNASEQ UP	6/290	0.124068	0.430717	1.77594	3.70625	RPL5;GRAMD1B;RPL23;FAM129A;TNC;VIM
																											MYC OE MOUSE GSE38304 CREEDSID GENE 1846 DOWN	5/226	0.124983	0.430841	1.89905	3.94921	SH3BGRL3;CEPT1;VIM;CCNL1;JCHAIN
																											RUNX1 KO MOUSE GSE46970 CREEDSID GENE 1446 DOWN	7/357	0.124803	0.430979	1.68308	3.50251	MTHFD2;UHRF1;HMGB2;DENR;SH3BGRL3;VIM;MRPL22
																											OVOL1 KO MOUSE GSE55071 CREEDSID GENE 2560 DOWN	6/291	0.125528	0.431957	1.76983	3.67281	TMEM43;MTHFD2;ZFAND6;FAM129A;TNC;PIM1
																											CEBPA KD MOUSE GSE55760 CREEDSID GENE 2883 DOWN	6/292	0.126996	0.435479	1.76377	3.63972	RPS14;DDX21;SH3BGRL3;MATR3;SAMSN1;UBE2L3
																											DNMT1 KO MOUSE GSE31626 CREEDSID GENE 1237 DOWN	6/292	0.126996	0.436243	1.76377	3.63972	GATM;PTGES3;HMGB2;SH3BGRL3;ENO1;VIM
																											MAF OE MACROPHAGE HUMAN GSE98368 RNASEQ UP	10/567	0.127504	0.436454	1.51388	3.118	ARL4C;PPP4R1;NPLOC4;IST1;STAT2;PRRC2C;GRB2;ENO1;VIM;SAMSN1
																											XBP1 KO MOUSE GSE40273 CREEDSID GENE 1060 DOWN	6/293	0.128473	0.437479	1.75775	3.60697	CD164;HNRNPH1;ZFR;MATR3;RBM5;GLS
																											FLI1 KD HUMAN GSE27524 CREEDSID GENE 1611 DOWN	6/293	0.128473	0.438241	1.75775	3.60697	SOX2;MRS2;NEDD4;DDX21;SNORA21;KLF2
																											MYRF KO MOUSE GSE15303 CREEDSID GENE 2306 UP	6/293	0.128473	0.439006	1.75775	3.60697	NEDD4;INPPL1;ME1;AMPD3;VIM;PHPT1
																											TP63 MUT HUMAN GSE8646 CREEDSID GENE 1016 UP	4/166	0.129272	0.439434	2.06836	4.23153	DNAJC3;ARL4C;KHDRBS3;UHRF1
																											FOXQ1 SIRNA MDAMB231 HUMAN GSE79586 RNASEQ UP	9/499	0.130167	0.440946	1.54816	3.1566	CD164;HNRNPH1;PTGES3;TNC;HMGB2;PRRC2C;SH3BGRL3;ENO1;PAFAH1B2
																											JUND SIRNA PC3 HUMAN GSE53470 RNASEQ UP	7/361	0.130084	0.441429	1.66443	3.39473	RPL5;RPS14;GANAB;ANPEP;TNC;GRB2;ENO1
																											MYCN SHRNA IMR575 HUMAN GSE80397 24HR RNASEQ DOWN	3/108	0.131928	0.441564	2.38436	4.82952	PTGES3;DDX21;ENO1
																											PHF20 SHRNA H1792 HUMAN GSE82115 RNASEQ UP	3/108	0.131928	0.44232	2.38436	4.82952	CD164;GRAMD1B;TNC
																											EMX2 DEFICIENCY MOUSE GSE10216 CREEDSID GENE 634 DOWN	5/230	0.131774	0.442561	1.86602	3.78181	GPX4;CETN2;PTGES3;NEDD4;MRPL22
																											ESR1 KO MOUSE GSE53812 CREEDSID GENE 2898 DOWN	5/230	0.131774	0.443321	1.86602	3.78181	ANPEP;RPL23;HMGB1;KLF2;JCHAIN
																											E2F1 OE HUMAN GSE1562 CREEDSID GENE 998 DOWN	6/295	0.131452	0.443763	1.74584	3.5425	TMEM59;PTGES3;TNC;DDX21;PHB2;TM4SF1
																											NFIA DEFICIENCY MOUSE GSE4623 CREEDSID GENE 667 UP	5/230	0.131774	0.444084	1.86602	3.78181	SOX2;RPL5;ATXN10;PAFAH1B1;SNCA
																											ETS1 OE HUMAN GSE21129 CREEDSID GENE 2153 DOWN	6/295	0.131452	0.444529	1.74584	3.5425	HNRNPH1;EIF1AX;ZFR;CLPTM1L;PHB2;PAFAH1B1
																											FOXP3 DEFICIENCY MOUSE GSE35543 CREEDSID GENE 3037 UP	4/168	0.133366	0.445616	2.04374	4.11743	ABI3BP;OSTF1;PDE7A;ADCY6
																											ZNF503 SHRNA H1 HUMAN GSE69618 DAY6 RNASEQ DOWN	3/109	0.134566	0.447334	2.36248	4.73844	MTPN;VIM;HIST1H2BD
																											TBX3 SHRNA HFF HUMAN GSE76572 RNASEQ UP	7/364	0.134117	0.447362	1.65071	3.31635	CD164;STAT2;NEDD4;DDX21;ENO1;ASCC3;VIM
																											ESRRG DEFICIENCY MOUSE GSE8199 CREEDSID GENE 665 UP	6/297	0.134463	0.447754	1.73408	3.47937	CD164;HNRNPH1;MATR3;HMGB1;VIM;MLF1
																											STAT1 KO MOUSE GSE38375 CREEDSID GENE 2476 UP	5/232	0.13523	0.448781	1.84993	3.7013	SKI;ARL4C;MATR3;HMGB1;KLF2
																											STAT3 SIRNA HCC1143 HUMAN GSE85579 RNASEQ DOWN	6/298	0.135981	0.448991	1.72826	3.44829	NPLOC4;HNRNPH1;PRRC2C;LENG8;ENO1;TP53
																											ARID2 SIRNA HEPG2 HUMAN GSE69567 RNASEQ DOWN	6/298	0.135981	0.449749	1.72826	3.44829	RPL5;GANAB;MTHFD2;RPL23;ENO1;PHB2
																											GLI1 INHIBITION HUMAN GSE36855 CREEDSID GENE 643 DOWN	6/298	0.135981	0.45051	1.72826	3.44829	PNISR;ZNF350;ZNF614;CCNL1;SNORA21;HIST1H2BD
																											ETS2 KD HUMAN GSE43459 CREEDSID GENE 2888 UP	5/233	0.136974	0.450747	1.84199	3.66182	SLC35A1;DENR;AMPD3;VIM;KLF2
																											SETDB1 KO HELA HUMAN GSE86813 RNASEQ UP	4/170	0.137513	0.451007	2.01969	4.00714	RPL5;HNRNPH1;BBX;VIM
																											NRL DEFICIENCY MOUSE GSE4051 CREEDSID GENE 264 UP	5/233	0.136974	0.451506	1.84199	3.66182	RPL5;RPS14;PRICKLE2;SNHG4;PHPT1
																											TET1 KD MOUSE GSE26900 CREEDSID GENE 2146 DOWN	6/299	0.137508	0.451745	1.72248	3.41753	MTHFD2;ZMYND8;RPL23;VIM;PHB2;UBE2L3
																											KMT2A KO MOUSE GSE24964 CREEDSID GENE 3009 UP	5/234	0.138727	0.454227	1.83412	3.62284	RPL5;TNC;ENO1;AMPD3;TM4SF1
																											MECOM KD HUMAN GSE16238 CREEDSID GENE 2341 UP	6/300	0.139042	0.454497	1.71674	3.38709	RPS14;CD164;CETN2;SH3BGRL3;ENO1;PHB2
																											KCNIP3 KO MOUSE GSE16874 CREEDSID GENE 1030 UP	6/301	0.140584	0.457249	1.71103	3.35696	NEDD4;FAM129A;PIM1;FRMD4B;CLN8;SNCA
																											THRA MUT HUMAN GSE29159 CREEDSID GENE 1694 UP	6/301	0.140584	0.45801	1.71103	3.35696	GPX4;MTHFD2;ANPEP;ZFR;DDX21;CLPTM1L
																											HEY2 KO MOUSE GSE6526 CREEDSID GENE 1508 DOWN	5/235	0.140491	0.458468	1.82632	3.58436	ARL4C;INPPL1;CLPTM1L;VIM;PHB2
																											FOSL1 KO MOUSE GSE43695 CREEDSID GENE 2302 DOWN	6/302	0.142134	0.459999	1.70537	3.32714	GBP5;GATM;MTHFD2;STAT2;TNC;SLC29A3
																											SRF MUT MOUSE GSE1948 CREEDSID GENE 1397 DOWN	4/172	0.141712	0.460153	1.99621	3.9005	RPL5;PSMD7;PTGES3;PIM1
																											STAT3 SIRNA HCC1143 HUMAN GSE85579 RNASEQ UP	6/302	0.142134	0.46076	1.70537	3.32714	TMEM43;ZFR;TNC;DDX21;VIM;TM4SF1
																											HIF1A OE 786O HUMAN GSE67237 RNASEQ DOWN	5/237	0.144047	0.462367	1.81091	3.50884	ANPEP;TNC;SH3BGRL3;ENO1;TM4SF1
																											NRL KO MOUSE GSE4051 CREEDSID GENE 2726 DOWN	5/237	0.144047	0.463126	1.81091	3.50884	CD164;MTERF2;SPATA1;CACNA1D;MLF1
																											HEY2 KO MOUSE GSE6526 CREEDSID GENE 1509 DOWN	6/303	0.143693	0.463509	1.69974	3.29763	PSMA5;DAP;GPX4;ME1;SAMSN1;TM4SF1
																											HEY2 KO MOUSE GSE6526 CREEDSID GENE 1509 UP	5/237	0.144047	0.463888	1.81091	3.50884	ARL4C;INPPL1;CLPTM1L;VIM;PHB2
																											HEY2 KO MOUSE GSE6526 CREEDSID GENE 1508 UP	6/303	0.143693	0.464274	1.69974	3.29763	PSMA5;DAP;GPX4;ME1;SAMSN1;TM4SF1
																											FOSL1 KO MOUSE GSE43695 CREEDSID GENE 2301 UP	6/304	0.145259	0.465494	1.69415	3.26842	GBP5;GATM;MTHFD2;STAT2;TNC;SLC29A3
																											ESR1 KD HUMAN GSE26298 CREEDSID GENE 479 DOWN	5/238	0.14584	0.466591	1.8033	3.47179	RPS14;GPX4;RPL23;UBE2T;HMGB1
																											NME2 INDUCTION HUMAN GSE40194 CREEDSID GENE 2959 DOWN	6/305	0.146833	0.467477	1.68859	3.23951	TMEM59;MTPN;PTGES3;DDX21;VIM;TM4SF1
																											RC3H1 SIRNA HEK293 HUMAN GSE68611 RNASEQ UP	7/373	0.146582	0.468203	1.61088	3.09316	CD164;CETN2;ENSA;SRSF3;MATR3;ENO1;VIM
																											XBP1 OE MOUSE GSE6980 CREEDSID GENE 1507 UP	6/305	0.146833	0.468238	1.68859	3.23951	ARL4C;DAP;GPX4;VIM;STK4;JCHAIN
																											FOXA1 KD HUMAN GSE25315 CREEDSID GENE 2164 DOWN	6/306	0.148414	0.470219	1.68308	3.21088	UHRF1;UBE2T;POLE2;HMGB2;TTK;FAM72D
																											DDIT3 KO MOUSE GSE2082 CREEDSID GENE 1388 UP	6/306	0.148414	0.470981	1.68308	3.21088	CD164;DAP;MTHFD2;ZFR;TNC;RELL1
																											BCL11A KO MOUSE GSE28333 CREEDSID GENE 1542 UP	6/306	0.148414	0.471746	1.68308	3.21088	ZFAND6;PIM1;AMPD3;PEPD;CLN8;SNCA
																											IRF4 KO MOUSE GSE51932 CREEDSID GENE 2774 UP	5/240	0.149454	0.472747	1.78827	3.39909	PSMA5;RPS14;NEDD4;HMGB2;CEPT1
																											SOX10 KO MOUSE GSE12007 CREEDSID GENE 284 UP	6/307	0.150004	0.472959	1.67759	3.18256	TMEM59;CD164;OSTF1;CLPTM1L;UBE2L3;PAFAH1B1
																											HIVEP2 KO MOUSE GSE41307 CREEDSID GENE 3094 UP	6/307	0.150004	0.473722	1.67759	3.18256	GPX4;NEDD4;PRICKLE2;SH3BGRL3;CLPTM1L;VIM
																											MYCN SHRNA SKNBE2 HUMAN GSE84389 RNASEQ DOWN	7/376	0.150857	0.474121	1.59803	3.02255	GANAB;UHRF1;UBE2T;HMGB2;ENO1;HMGB1;TMPO
																											RORA KO MOUSE GSE23736 CREEDSID GENE 1154 UP	3/115	0.150764	0.474591	2.23922	4.2367	RPL5;RPS14;KLF2
																											FOXM1 KD HUMAN GSE2222 CREEDSID GENE 1733 UP	6/308	0.151601	0.475697	1.67215	3.15451	PSMA5;RPL5;TMEM43;ENO1;HMGB1;PEPD
																											IRF8 KO MOUSE GSE24972 CREEDSID GENE 2997 DOWN	4/177	0.152428	0.476003	1.93982	3.64892	BCL9;LMBRD2;XRN1;GAPT
																											DLX5 OE MOUSE GSE22381 CREEDSID GENE 372 UP	5/242	0.153106	0.476599	1.77349	3.32818	MTERF2;UBE2T;HMGB2;SNHG4;MLF1
																											ZIC3 OE HUVEC HUMAN GSE79306 RNASEQ DOWN	8/447	0.152427	0.47676	1.53623	2.88976	RPL5;GANAB;HNRNPH1;ANPEP;SRSF3;ENO1;VIM;TM4SF1
																											STAT3 SIRNA HCC70 HUMAN GSE85579 RNASEQ DOWN	7/377	0.152294	0.477108	1.59379	2.99941	CD164;MTPN;GANAB;XRN1;INPPL1;MATR3;TMPO
																											PLAGL2 DEFICIENCY MOUSE GSE9123 CREEDSID GENE 166 UP	5/242	0.153106	0.477358	1.77349	3.32818	AOC1;GPX4;ANPEP;VIM;PEPD
																											SETDB1 KD THP1 HUMAN GSE103409 SGRNA6DAY4 RNASEQ UP	7/379	0.155189	0.480032	1.58538	2.95374	P2RY8;RPL5;RPS14;GPX4;UHRF1;RPL23;ENO1
																											NEUROD1 KO MOUSE GSE35396 CREEDSID GENE 3089 UP	5/243	0.154945	0.480037	1.76619	3.29339	HEATR3;NAF1;ENO1;JCHAIN;OPCML
																											ZNF658 KD HUMAN GSE59385 CREEDSID GENE 2924 UP	6/310	0.154818	0.480402	1.66136	3.09927	RPL5;DNAJB6;CCDC137;CETN2;TTK;IL17RD
																											YY2 KD HUMAN GSE14964 CREEDSID GENE 517 UP	4/178	0.154607	0.48051	1.92892	3.60103	GPX4;SH3BGRL3;TM4SF1;HIST1H2BD
																											ZHX2 KD HUMAN GSE50588 CREEDSID GENE 2814 DOWN	6/311	0.156438	0.480857	1.65602	3.07207	DNAJC3;MTPN;PTGES3;POLE2;HMGB2;MATR3
																											NR5A2 KD HUMAN GSE47803 CREEDSID GENE 1819 UP	6/311	0.156438	0.481613	1.65602	3.07207	SOX2;TMEM189;TMEM59;CD164;SLC35A1;SLC29A3
																											PPARD KO HCT116 HUMAN GSE89729 RNASEQ DOWN	3/117	0.156297	0.481936	2.20095	4.08495	RPL23;ENO1;VIM
																											PITX2 KO 786O HUMAN GSE67844 RNASEQ DOWN	3/117	0.156297	0.482696	2.20095	4.08495	RPS14;TNC;VIM
																											REST SHRNA C2 HUMAN GSE90068 PBMPA RNASEQ DOWN	3/118	0.159087	0.483683	2.18229	4.01172	ANPEP;TNC;VIM
																											CREM KO MOUSE GSE29593 CREEDSID GENE 2559 DOWN	7/381	0.158109	0.483716	1.57706	2.90883	ARRDC5;TMEM189;CLPB;IST1;PIM1;BBX;TOR1AIP1
																											IKZF1 MUT MOUSE GSE2501 CREEDSID GENE 1730 UP	6/313	0.1597	0.484045	1.64544	3.01848	RPL5;CD164;RGS14;HNRNPH1;SRSF3;UBE2L3
																											YBX1 SIRNA MDAMB231 HUMAN GSE79586 RNASEQ DOWN	4/180	0.159001	0.484175	1.90749	3.50757	RPL5;GANAB;RPL23;GPATCH8
																											NR1I3 KO MOUSE GSE40120 CREEDSID GENE 3054 UP	6/312	0.158065	0.484338	1.65071	3.04514	SKI;LYRM2;CETN2;HMGB2;ME1;CLASP2
																											ZNF217 OE HUMAN GSE35511 CREEDSID GENE 344 UP	5/245	0.158653	0.484621	1.75177	3.22508	RPL5;UHRF1;PTGES3;HMGB2;PHB2
																											ATF6 INDUCED MOUSE GSE8322 CREEDSID GENE 1473 UP	6/313	0.1597	0.484796	1.64544	3.01848	PSMA5;DNAJC3;RPL5;CD164;RPL23;HMGB1
																											SATB1 KO MOUSE GSE44107 CREEDSID GENE 1504 UP	4/180	0.159001	0.48493	1.90749	3.50757	SLC35A1;VPREB1;SNORA21;PEPD
																											ZNF217 OE HUMAN GSE35511 CREEDSID GENE 1079 DOWN	5/246	0.16052	0.485029	1.74465	3.19156	RPL5;UHRF1;PTGES3;HMGB2;PHB2
																											FOXO1 KO MOUSE GSE40655 CREEDSID GENE 508 UP	6/312	0.158065	0.485097	1.65071	3.04514	UHRF1;UBE2T;HMGB2;TTK;MLF1;JCHAIN
																											STAT3 DEFICIENCY MOUSE GSE6846 CREEDSID GENE 85 DOWN	5/246	0.16052	0.485778	1.74465	3.19156	SOX2;GPX4;RPL23;CCNL1;KLF2
																											NFE2L2 KD HUMAN GSE38332 CREEDSID GENE 2212 DOWN	4/181	0.161216	0.486379	1.89695	3.46195	AMN1;ME1;STAT4;MTIF2
																											DDIT3 MUT MOUSE GSE2082 CREEDSID GENE 899 UP	7/384	0.162536	0.488858	1.56474	2.84289	SKI;CD164;DAP;MTHFD2;ZFAND6;ME1;RELL1
																											FOXD3 OE MOUSE GSE58960 CREEDSID GENE 1415 UP	5/247	0.162396	0.489188	1.73759	3.15844	PSMA5;SRSF3;FRMD4B;VIM;SNHG4
																											MYC ACTIVATION MOUSE GSE4356 CREEDSID GENE 752 UP	7/385	0.164025	0.492577	1.56067	2.82129	EIF1AX;UHRF1;PTGES3;UBE2T;POLE2;HMGB1;PHB2
																											ZEB1 SIRNA CORNEA HUMAN GSE90489 RNASEQ UP	9/528	0.164868	0.492842	1.46313	2.63745	TMEM59;CD164;MTPN;GANAB;HNRNPH1;PRRC2C;MATR3;VIM;TM4SF1
																											KCNIP3 KO MOUSE GSE16874 CREEDSID GENE 1030 DOWN	3/120	0.164712	0.49313	2.14592	3.87029	RSRC1;UBE2T;PDE7A
																											ZXDC DEPLETION HUMAN GSE45417 CREEDSID GENE 3044 DOWN	6/316	0.164649	0.493694	1.62981	2.94009	ARL4C;CD164;PIM1;SH3BGRL3;VIM;SLC29A3
																											MYB KD HUMAN GSE49286 CREEDSID GENE 1842 DOWN	6/317	0.166313	0.495648	1.62467	2.91448	UHRF1;UBE2T;POLE2;HMGB2;TTK;FAM72D
																											GLI1 SIRNA HCT116 HUMAN GSE56788 RNASEQ UP	5/249	0.166175	0.495993	1.72363	3.09342	RPL5;RPS14;CD164;MTPN;MTHFD2
																											CHD1 KO 22RV1 HUMAN GSE84610 RNASEQ UP	7/387	0.167019	0.496997	1.55261	2.77861	GANAB;TMEM43;GPX4;FAM129A;CPNE3;ENO1;PHB2
																											TFAP2C KO MOUSE GSE45941 CREEDSID GENE 1490 DOWN	5/250	0.168078	0.497877	1.71674	3.06151	MRS2;VPREB1;DAP;IST1;XYLB
																											AIRE KO MOUSE GSE85 CREEDSID GENE 881 UP	5/250	0.168078	0.498632	1.71674	3.06151	RPL5;ZFAND6;PIM1;ME1;TMPO
																											PITX2 KO MOUSE GSE50399 CREEDSID GENE 3059 DOWN	6/318	0.167984	0.499109	1.61956	2.88912	IL10RB;PTGES3;HMGB1;VIM;MLF1;KLF2
																											RARB KO MOUSE GSE19925 CREEDSID GENE 2999 UP	4/185	0.170184	0.503354	1.85593	3.28662	KHDRBS3;UHRF1;ME1;JCHAIN
																											MYOD1 MUT MOUSE GSE6487 CREEDSID GENE 1178 DOWN	6/320	0.171348	0.50527	1.60944	2.83915	CD164;MTPN;HNRNPH1;PTGES3;NEDD4;MATR3
																											MECP2 KO MOUSE GSE8720 CREEDSID GENE 2416 UP	5/252	0.171909	0.505402	1.70311	2.99882	KHDRBS3;CPNE3;RELL1;NGEF;OPCML
																											NRL DEFICIENCY MOUSE GSE4051 CREEDSID GENE 265 UP	6/320	0.171348	0.506032	1.60944	2.83915	RPL5;NEDD4;PRICKLE2;ME1;CCNL1;SNHG4
																											KMT2A KO MOUSE GSE24964 CREEDSID GENE 3008 UP	5/252	0.171909	0.506162	1.70311	2.99882	RPL5;TNC;ENO1;AMPD3;TM4SF1
																											HNF4A KO MOUSE GSE3126 CREEDSID GENE 195 UP	4/186	0.172453	0.506243	1.84596	3.2445	RPS14;RPL23;HMGB2;HMGB1
																											E2F1 KD MOUSE GSE24594 CREEDSID GENE 473 DOWN	6/321	0.17304	0.507205	1.60443	2.81454	MTPN;DAP;GPX4;GTF3A;CLPTM1L;VIM
																											GATA4 ABLATION MOUSE GSE30314 CREEDSID GENE 838 UP	5/253	0.173837	0.508779	1.69638	2.96805	GBP5;TNC;MLF1;MRPL22;SNCA
																											SOX2 DEFICIENCY HUMAN GSE42937 CREEDSID GENE 347 UP	6/322	0.17474	0.510657	1.59945	2.79017	POPDC3;YES1;LMBRD2;XRN1;UBE2T;ASCC3
																											CBX2 KO MOUSE GSE29485 CREEDSID GENE 380 DOWN	5/255	0.177719	0.510973	1.68308	2.90761	POPDC3;IL10RB;FAM129A;ME1;SNCA
																											MYC KNOCKIN MOUSE GSE39443 CREEDSID GENE 1847 UP	6/323	0.176446	0.511067	1.59449	2.76603	PSMA5;RPS14;RPL23;DDX21;ENO1;PHB2
																											ETS2 KD HUMAN GSE43459 CREEDSID GENE 34 DOWN	5/255	0.177719	0.511725	1.68308	2.90761	SLC35A1;DENR;AMPD3;VIM;KLF2
																											IRX5 KO MOUSE GSE38826 CREEDSID GENE 2744 UP	6/323	0.176446	0.511824	1.59449	2.76603	POPDC3;VPREB1;PRPSAP2;UBE2T;TNC;MLF1
																											KLF15 KO MOUSE GSE53231 CREEDSID GENE 446 UP	5/254	0.175774	0.51215	1.6897	2.93765	TNC;DDX21;RELL1;NAF1;AMPD3
																											MECOM KO MOUSE GSE11557 CREEDSID GENE 581 DOWN	7/393	0.176148	0.512478	1.5289	2.65483	SKI;RPS14;MTHFD2;SRSF3;SH3BGRL3;HMGB1;VIM
																											HSF1 KD HUMAN GSE3697 CREEDSID GENE 784 UP	5/255	0.177719	0.512479	1.68308	2.90761	MTHFD2;HNRNPH1;TTK;GIGYF2;GLS
																											ZNF658 KD HUMAN GSE59385 CREEDSID GENE 2923 UP	6/323	0.176446	0.512583	1.59449	2.76603	YES1;RPL23;GTF3A;HMGB1;FAM72D;TSN
																											MYC MYC VS WT MOUSE GSE55272 CREEDSID GENE 1820 UP	5/254	0.175774	0.512914	1.6897	2.93765	POLE2;ME1;GAPT;INHBE;CIART
																											ETS2 KD HUMAN GSE43459 CREEDSID GENE 156 UP	5/255	0.177719	0.513234	1.68308	2.90761	SLC35A1;DENR;AMPD3;VIM;KLF2
																											STAT1 KO MOUSE GSE38375 CREEDSID GENE 2476 DOWN	5/256	0.179672	0.513572	1.6765	2.87793	RPL23;STAT4;PIM1;RELL1;CCNL1
																											PRRX1 SIRNA T47D HUMAN GSE79586 RNASEQ DOWN	1966-02-01	0.179441	0.513662	2.60112	4.46849	CD164;GRB2
																											LIN28 SIRNA MCF7 HUMAN GSE71012 RNASEQ UP	3/125	0.179027	0.51398	2.06009	3.5438	STAT2;ENO1;CLPTM1L
																											MYC KD MOUSE GSE30323 CREEDSID GENE 2609 UP	5/255	0.177719	0.513993	1.68308	2.90761	MTERF2;ABI3BP;PRICKLE2;FAM129A;KLF2
																											KLF9 OE GBM1A HUMAN GSE62212 RNASEQ DOWN	4/189	0.179324	0.514079	1.81665	3.12203	ARL4C;GANAB;ENO1;VIM
																											KCNIP3 KO MOUSE GSE16874 CREEDSID GENE 1031 DOWN	4/190	0.181634	0.51542	1.80709	3.08247	SH3BGRL3;PDE7A;KLF2;UBE2L3
																											HOXA9 OE HUMAN GSE43741 CREEDSID GENE 2856 DOWN	5/257	0.181633	0.516164	1.66998	2.8486	GRAMD1B;ME1;NAF1;FAM72D;XYLB
																											ONECUT2 KO MOUSE GSE57918 CREEDSID GENE 2797 DOWN	6/326	0.181605	0.516836	1.57982	2.69505	RPL5;GPX4;HNRNPH1;PTGES3;XIAP;CLPTM1L
																											PBX3 OE SMMC7721 HUMAN GSE71261 RNASEQ DOWN	8/468	0.181275	0.5174	1.4673	2.50576	GRAMD1B;GANAB;STAT2;INPPL1;PRRC2C;SRSF3;DDX21;ADCY6
																											NR2F2 KD HUMAN GSE47438 CREEDSID GENE 2217 UP	6/326	0.181605	0.517588	1.57982	2.69505	TMEM43;GPX4;SH3BGRL3;OSTF1;TM4SF1;KLF2
																											SRF KO MOUSE GSE23556 CREEDSID GENE 175 DOWN	5/258	0.183602	0.518	1.66351	2.81962	NPLOC4;USPL1;PIM1;CCNL1;JCHAIN
																											MTF2 KD MOUSE GSE16364 CREEDSID GENE 1355 DOWN	6/327	0.183339	0.518004	1.57499	2.67184	ARL4C;MTHFD2;INPPL1;PIM1;HMGB1;VIM
																											PBRM1 OE CAKI2 HUMAN GSE76199 RNASEQ DOWN	7/398	0.183916	0.518139	1.50969	2.55633	PNISR;SF3A1;MTHFD2;HNRNPH1;PTGES3;DDX21;HMGB1
																											KDM2B KD MOUSE GSE41298 CREEDSID GENE 1376 DOWN	6/327	0.183339	0.518753	1.57499	2.67184	XRN1;STAT2;STAT4;PIM1;KLF2;INHBE
																											NR2F2 KD HUMAN GSE47438 CREEDSID GENE 2214 UP	6/327	0.183339	0.519503	1.57499	2.67184	GPX4;INPPL1;GTF3A;DDX21;PEPD;PHB2
																											NFYA SIRNA HCT116 HUMAN GSE56788 RNASEQ UP	7/399	0.185486	0.519574	1.50591	2.53712	CD164;GANAB;NPLOC4;PTGES3;ELAC2;GRB2;ENO1
																											EBF1 OE MOUSE GSE2192 CREEDSID GENE 857 DOWN	6/328	0.185078	0.519919	1.57019	2.64887	RPL5;HNRNPH1;ZFR;CPNE3;HMGB1;ZC3H14
																											GLI1 SIRNA HCT116 HUMAN GSE57871 4HR RNASEQ UP	7/399	0.185486	0.520318	1.50591	2.53712	RPL5;RPS14;MTPN;DNAJB6;POLR2B;RPL23;ENO1
																											KLF2 KD HUMAN GSE55667 CREEDSID GENE 2879 UP	6/328	0.185078	0.520666	1.57019	2.64887	MTPN;PTGES3;CPNE3;MTIF2;ENO1;HMGB1
																											RORC KO MOUSE GSE27241 CREEDSID GENE 1686 DOWN	6/330	0.188578	0.526726	1.56067	2.60358	MTHFD2;UHRF1;UBE2T;POLE2;CWF19L2;TTK
																											HSF1 KD HUMAN GSE3697 CREEDSID GENE 783 DOWN	6/330	0.188578	0.527479	1.56067	2.60358	ZNF573;USPL1;TMEM43;CETN2;BBX;ATXN10
																											HNF4G OE LNCAP HUMAN GSE85557 RNASEQ DOWN	5/261	0.189556	0.527953	1.64439	2.73473	TMEM59;CD164;RPL23;CPNE3;FOXN3
																											NEUROG1 OE HUMAN GSE18296 CREEDSID GENE 1426 UP	5/261	0.189556	0.528705	1.64439	2.73473	GBP5;KHDRBS3;LMBRD2;FAM129A;FRMD4B
																											NFE2L2 DEFICIENCY MOUSE GSE7810 CREEDSID GENE 1048 UP	4/194	0.190974	0.528893	1.76983	2.93017	RPS14;RPL23;TNC;SH3BGRL3
																											STAT3 SIRNA MDAMB231 HUMAN GSE85579 RNASEQ DOWN	8/475	0.191391	0.5293	1.44567	2.39033	MTPN;GANAB;NPLOC4;UHRF1;INPPL1;MATR3;ENO1;TMPO
																											TFAP2C SIRNA HUMAN GSE15481 CREEDSID GENE 2892 DOWN	6/331	0.190337	0.529375	1.55596	2.58127	POLE2;CPNE3;TTK;FAM72D;PHB2;TMPO
																											XBP1 KO MOUSE GSE40273 CREEDSID GENE 1060 UP	4/194	0.190974	0.529642	1.76983	2.93017	RPL5;RPS14;GPX4;JCHAIN
																											AHR KO MOUSE GSE48130 CREEDSID GENE 1464 UP	3/129	0.190714	0.529671	1.99621	3.30768	GRB2;SH3BGRL3;SNCA
																											HSF1 KD HUMAN GSE3697 CREEDSID GENE 2093 DOWN	7/403	0.191824	0.529749	1.49096	2.46184	ZNF573;TMEM43;DNAJB6;RSRC1;IL10RB;ANPEP;BBX
																											POU2AF1 MUT MOUSE GSE12356 CREEDSID GENE 598 UP	5/263	0.193564	0.53081	1.63188	2.67979	VPREB1;DAP;GPX4;SH3BGRL3;ENO1
																											AIRE OE MOUSE GSE12073 CREEDSID GENE 1173 DOWN	4/195	0.193333	0.530919	1.76076	2.89353	RPS14;GATM;DAP;JCHAIN
																											PPARG V290M DOMNEG MOUSE GSE11870 CREEDSID GENE 1726 DOWN	4/196	0.1957	0.531458	1.75177	2.85744	RPL23;PTGES3;NEDD4;HMGB1
																											IRF7 OE HUMAN GSE37828 CREEDSID GENE 1146 DOWN	4/195	0.193333	0.531665	1.76076	2.89353	RPL5;RPS14;GPX4;PHPT1
																											STAT3 SIRNA MDAMB157 HUMAN GSE85579 RNASEQ DOWN	5/264	0.195579	0.531867	1.6257	2.6528	CD164;GANAB;NPLOC4;HNRNPH1;LENG8
																											FOXO1 KD MOUSE GSE6623 CREEDSID GENE 505 DOWN	4/195	0.193333	0.532413	1.76076	2.89353	RPS14;RPL23;PIM1;CCNL1
																											HSF1 KO MOUSE GSE41005 CREEDSID GENE 2143 DOWN	5/264	0.195579	0.532606	1.6257	2.6528	PTGES3;DDX21;NAF1;CLPTM1L;PEPD
																											CEBPG KO MOUSE GSE47777 CREEDSID GENE 3104 DOWN	4/197	0.198077	0.532741	1.74288	2.8219	MTHFD2;ABI3BP;FAM129A;TNC
																											IKZF1 MUT HUMAN GSE2501 CREEDSID GENE 2259 DOWN	5/265	0.197602	0.532926	1.61956	2.62613	RGS14;PIM1;FAM192A;HMGB1;ADCY6
																											MSGN1 OE MOUSE GSE29848 CREEDSID GENE 1629 UP	4/195	0.193333	0.533163	1.76076	2.89353	SOX2;HMGB2;NAF1;SNHG4
																											NFE2L2 KO MOUSE GSE18344 CREEDSID GENE 1258 DOWN	7/406	0.196635	0.533257	1.47995	2.40699	SKI;ANPEP;ME1;LENG8;GRB2;KLF2;SNCA
																											XBP1 OE HUMAN GSE8562 CREEDSID GENE 87 DOWN	5/264	0.195579	0.533348	1.6257	2.6528	LYRM2;ZMYND8;ME1;GRB2;TM4SF1
																											SP140 KD PBMC HUMAN GSE83381 RNASEQ UP	4/197	0.198077	0.533473	1.74288	2.8219	RPL5;RPS14;HLA-DPB1;GRB2
																											IRF9 OE HUMAN GSE50002 CREEDSID GENE 1659 DOWN	5/265	0.197602	0.533661	1.61956	2.62613	AMN1;MTERF2;CWF19L2;FOXN3;CIART
																											MBNL1 SHRNA MDAMB231 HUMAN GSE76487 RNASEQ UP	5/264	0.195579	0.534092	1.6257	2.6528	RPL5;RPL23;TNC;PRRC2C;TM4SF1
																											NFXL1 KD HUMAN GSE23674 CREEDSID GENE 2439 UP	5/265	0.197602	0.534398	1.61956	2.62613	MTHFD2;DDX21;HMGB1;PHB2;TSN
																											HOXB4 INDUCTION MOUSE GSE9044 CREEDSID GENE 165 UP	6/335	0.197437	0.534692	1.53738	2.49414	RPS14;PPP4R1;GPX4;SH3BGRL3;VIM;PHPT1
																											GATA3 OE MDAMB231 HUMAN GSE72141 RNASEQ UP	5/264	0.195579	0.534838	1.6257	2.6528	CDK17;GRAMD1B;GANAB;INPPL1;IL17RD
																											NFE2L2 MUT MOUSE GSE35160 CREEDSID GENE 624 UP	5/264	0.195579	0.535586	1.6257	2.6528	KRT33A;RPL23;NEDD4;HMGB1;CCNL1
																											MYB KD A549 HUMAN GSE85187 RNASEQ DOWN	7/408	0.199869	0.536822	1.47269	2.37117	SF3A1;GANAB;HNRNPH1;ZMYND8;PRRC2C;DDX21;UBE2L3
																											TET1 KD MOUSE GSE26900 CREEDSID GENE 2146 UP	5/267	0.201668	0.540174	1.60743	2.57371	RPS14;CD164;GPX4;ENO1;KLF2
																											KLF4 OE HUMAN GSE3113 CREEDSID GENE 2071 UP	7/409	0.201493	0.540444	1.46909	2.35348	GANAB;GPX4;MTHFD2;DDX21;HMGB1;PHB2;TP53
																											MYB KD HUMAN GSE49286 CREEDSID GENE 1842 UP	5/268	0.203713	0.54416	1.60143	2.54796	QTRT1;LYRM2;STAT2;SH3BGRL3;SNCA
																											KLF9 OE GBM1A HUMAN GSE62212 RNASEQ UP	7/411	0.204758	0.544724	1.46194	2.31853	PSMA5;CD164;SF3A1;EIF1AX;PRRC2C;SRSF3;DDX21
																											FOXM1 SIRNA HUMAN GSE2222 CREEDSID GENE 853 UP	5/268	0.203713	0.544903	1.60143	2.54796	PSMA5;RPS14;MTHFD2;DDX21;PEPD
																											ZEB1 SIRNA CORNEA HUMAN GSE90489 RNASEQ DOWN	1972-02-01	0.204754	0.545455	2.38436	3.78146	STAT2;ENO1
																											HNF1A OE HUMAN GSE3308 CREEDSID GENE 279 DOWN	6/339	0.204635	0.54588	1.51924	2.41031	RPS14;TMEM59;GPX4;PTGES3;DDX21;ENO1
																											IKZF1 MUT HUMAN GSE2501 CREEDSID GENE 2259 UP	5/269	0.205764	0.546656	1.59548	2.5225	RPL5;CD164;DAP;INPPL1;UBE2L3
																											TCF4 DELETION MOUSE GSE12505 CREEDSID GENE 2866 UP	7/413	0.208043	0.548988	1.45486	2.28415	SH3BGRL3;RELL1;CLPTM1L;PEPD;PHB2;KLF2;JCHAIN
																											MYC KO MOUSE GSE58079 CREEDSID GENE 2553 DOWN	5/270	0.207822	0.549143	1.58957	2.49734	QTRT1;GATM;IST1;SNORA74A;SNORA21
																											NFE2L2 KO MOUSE GSE18344 CREEDSID GENE 959 UP	3/135	0.208591	0.549691	1.90749	2.98976	STAT2;TNC;CIART
																											THRB HCC MUTANT BN HUMAN GSE29159 CREEDSID GENE 1696 UP	5/270	0.207822	0.549885	1.58957	2.49734	RPL5;MTHFD2;POLR2B;DDX21;STK4
																											MYC HYPERACTIVE HMEC HUMAN GSE66182 RNASEQ UP	4/201	0.207671	0.55023	1.7082	2.68494	PRRC2C;MTIF2;ASCC3;PHB2
																											PPARA OE MOUSE GSE3067 CREEDSID GENE 2436 UP	4/201	0.207671	0.550976	1.7082	2.68494	RPS14;NSFL1C;GPX4;RPL23
																											KLF15 DEFICIENCY MOUSE GSE7137 CREEDSID GENE 676 DOWN	7/414	0.209693	0.551854	1.45135	2.26716	PSMA5;RPS14;POLR2B;RPL23;PHPT1;PHB2;MRPL22
																											HOXA11 SIRNA MDAMB231 HUMAN GSE79586 RNASEQ DOWN	4/202	0.210091	0.552158	1.69974	2.65196	MTPN;GANAB;TMEM43;TM4SF1
																											IRF1 OE MOUSE GSE6505 CREEDSID GENE 2076 DOWN	5/272	0.211958	0.555574	1.57788	2.44788	CD164;DAP;HNRNPH1;NEDD4;TNC
																											PPARG KO MOUSE GSE24292 CREEDSID GENE 3012 UP	5/272	0.211958	0.556318	1.57788	2.44788	RPL5;DAP;IL10RB;ANPEP;OSTF1
																											TSHZ3 SIRNA MDAMB231 HUMAN GSE79586 RNASEQ UP	7/416	0.213008	0.557581	1.44437	2.23361	PSMA5;DNAJB6;PTGES3;TNC;DDX21;SH3BGRL3;PAFAH1B2
																											SOX2 KD MOUSE GSE64965 CREEDSID GENE 2616 DOWN	5/273	0.214036	0.558033	1.5721	2.42357	KHDRBS3;EIF1AX;CETN2;FAM129A;OSTF1
																											ELK1 KD HUMAN GSE34589 CREEDSID GENE 2863 UP	5/273	0.214036	0.558777	1.5721	2.42357	GPX4;EIF1AX;HMGB2;ME1;DDX21
																											ZEB2 SHRNA H1 HUMAN GSE69618 DAY10 RNASEQ UP	6/344	0.213765	0.558814	1.49716	2.30993	RPL5;DNAJB6;HNRNPH1;IST1;VIM;GIGYF2
																											IRX6 SIRNA MDAMB231 HUMAN GSE79586 RNASEQ DOWN	5/275	0.218212	0.560707	1.56067	2.37579	MTPN;HNRNPH1;ENO1;HMGB1;VIM
																											HNF4A KD HUMAN GSE29084 CREEDSID GENE 577 DOWN	6/346	0.217456	0.560974	1.4885	2.27109	P2RY8;NPLOC4;CETN2;COBL;TP53;NGEF
																											THRB MUT HUMAN GSE29159 CREEDSID GENE 1697 DOWN	5/275	0.218212	0.561444	1.56067	2.37579	RPS14;GPX4;RPL41P5;ENO1;CLPTM1L
																											HNF4A DEPLETION HUMAN GSE29084 CREEDSID GENE 118 UP	6/346	0.217456	0.561714	1.4885	2.27109	P2RY8;NPLOC4;CETN2;COBL;TP53;NGEF
																											FOXD3 OE MOUSE GSE58960 CREEDSID GENE 1415 DOWN	5/274	0.216121	0.561971	1.56637	2.39955	SOX2;POLR2B;PTGES3;RELL1;KLF2
																											ZFX KD HUMAN GSE43021 CREEDSID GENE 157 UP	5/275	0.218212	0.562182	1.56067	2.37579	RPS14;CD164;MTPN;HLA-DPB1;FAM72D
																											MYC SILENCING HUMAN GSE22139 CREEDSID GENE 1007 UP	6/346	0.217456	0.562457	1.4885	2.27109	CD164;HNRNPH1;TNC;SH3BGRL3;ATXN10;VIM
																											GATA3 KO MOUSE GSE39864 CREEDSID GENE 1162 DOWN	4/206	0.219847	0.562694	1.66674	2.52481	NEDD4;SAMSN1;ADCY6;JCHAIN
																											ZNF658 KD HUMAN GSE59385 CREEDSID GENE 2924 DOWN	5/274	0.216121	0.562718	1.56637	2.39955	EIF1AX;UBE2T;PIM1;PHPT1;ISOC2
																											TCF3 KO MOUSE GSE26788 CREEDSID GENE 1545 DOWN	6/347	0.21931	0.562791	1.48421	2.25195	RPL5;RPS14;NSFL1C;PIM1;GTF3A;PHB2
																											YBX1 SIRNA MDAMB231 HUMAN GSE79586 RNASEQ UP	7/420	0.219696	0.563043	1.43062	2.16811	GPX4;DNAJB6;PTGES3;SH3BGRL3;ENO1;VIM;PAFAH1B1
																											FOXP3 KNOCKIN MOUSE GSE2389 CREEDSID GENE 2950 DOWN	4/205	0.217397	0.563046	1.67487	2.5559	ARL4C;RPL23;CCNL1;JCHAIN
																											HEY2 KO MOUSE GSE6526 CREEDSID GENE 1512 DOWN	4/205	0.217397	0.563792	1.67487	2.5559	MTHFD2;RPL23;PIM1;CCNL1
																											HEY2 KO MOUSE GSE6526 CREEDSID GENE 1511 UP	4/205	0.217397	0.564539	1.67487	2.5559	MTHFD2;RPL23;PIM1;CCNL1
																											TFEB OE HUMAN GSE16267 CREEDSID GENE 2976 UP	6/348	0.221169	0.565339	1.47995	2.23298	RPS14;GRAMD1B;CD164;PIM1;ENO1;TM4SF1
																											TET1 OE HUMAN GSE43741 CREEDSID GENE 2855 DOWN	5/277	0.222413	0.567037	1.5494	2.32909	GRAMD1B;ME1;NAF1;FAM72D;XYLB
																											MEF2A KD MOUSE GSE47150 CREEDSID GENE 367 UP	5/277	0.222413	0.567776	1.5494	2.32909	RPS14;GPX4;RPL23;PTGES3;SNCA
																											NR2C2 KD HUMAN GSE16219 CREEDSID GENE 2628 UP	4/208	0.224771	0.567873	1.65071	2.46397	GPX4;RPL23;GTF3A;PHPT1
																											HSF1 KD HUMAN GSE3697 CREEDSID GENE 781 DOWN	7/422	0.223068	0.567968	1.42383	2.13615	ZNF573;TMEM43;DNAJB6;RSRC1;CETN2;ENSA;BBX
																											ZNF253 SIRNA MCF7 HUMAN GSE79586 RNASEQ DOWN	7/423	0.224761	0.568582	1.42047	2.12036	PTGES3;HMGB2;SRSF3;ENO1;CLPTM1L;HMGB1;TMPO
																											ATF6 KO MOUSE GSE35651 CREEDSID GENE 2661 UP	3/140	0.223763	0.568996	1.83936	2.75384	RGS14;UHRF1;GAPT
																											ATF4 KO HEK293 HUMAN GSE97384 RNASEQ DOWN	7/423	0.224761	0.569318	1.42047	2.12036	PNISR;MTHFD2;EIF1AX;POLR2B;MATR3;ENO1;RBM5
																											SNAI1 OE HUMAN GSE14773 CREEDSID GENE 371 DOWN	5/278	0.224523	0.56945	1.54383	2.30614	QTRT1;TNC;PAEP;LENG8;TP53
																											NANOG OE HUMAN GSE34920 CREEDSID GENE 1421 UP	5/278	0.224523	0.570188	1.54383	2.30614	RPS14;TNC;ENO1;CLPTM1L;VIM
																											RBM10 KD HEK293 HUMAN GSE44976 RNASEQ DOWN	5/279	0.226638	0.571117	1.5383	2.28345	SF3A1;UHRF1;SRSF3;LENG8;MATR3
																											CEBPG KD HUMAN GSE50588 CREEDSID GENE 2784 DOWN	5/279	0.226638	0.571853	1.5383	2.28345	MTHFD2;HLA-DPB1;AXIN1;KLF2;INHBE
																											ZEB2 SHRNA H1 HUMAN GSE69618 DAY6 RNASEQ DOWN	5/280	0.22876	0.574247	1.5328	2.26101	MTPN;MATR3;FRMD4B;VIM;PAFAH1B2
																											TET2 KO MOUSE GSE27816 CREEDSID GENE 3127 DOWN	5/280	0.22876	0.574984	1.5328	2.26101	VPREB1;UHRF1;PTGES3;HMGB1;JCHAIN
																											NEUROD1 KO MOUSE GSE35396 CREEDSID GENE 3093 UP	5/280	0.22876	0.575723	1.5328	2.26101	SOX2;HMGB1;VIM;E2F6;MLF1
																											CREM KO MOUSE GSE29592 CREEDSID GENE 2558 DOWN	4/210	0.229723	0.575926	1.63499	2.40487	USPL1;FAM129A;PIM1;SRSF3
																											AIRE KO MOUSE GSE85 CREEDSID GENE 881 DOWN	5/281	0.230888	0.577367	1.52735	2.23882	CD164;GATM;IL10RB;PTGES3;CPNE3
																											NFKB1 INACTIVATION HUMAN GSE20667 CREEDSID GENE 2575 DOWN	5/281	0.230888	0.578106	1.52735	2.23882	GPX4;UHRF1;RPL23;PTGES3;GTF3A
																											BCL11B KO MOUSE GSE9330 CREEDSID GENE 28 UP	6/354	0.232434	0.580492	1.45486	2.12286	GATM;KHDRBS3;EIF1AX;GIGYF2;MLF1;OPCML
																											SRF KO MOUSE GSE1948 CREEDSID GENE 1185 UP	5/282	0.233021	0.581218	1.52193	2.21688	SOX2;YES1;ME1;MATR3;KLF2
																											BNC1 KD MOUSE GSE4029 CREEDSID GENE 97 UP	5/283	0.235161	0.58358	1.51655	2.19519	DNAJB6;PTGES3;RELL1;PHB2;SOCS7
																											POU5F1 KD MOUSE GSE56853 CREEDSID GENE 1336 UP	6/355	0.234329	0.583736	1.45076	2.1051	ARL4C;IL10RB;ZMYND8;BBX;RELL1;TOR1AIP1
																											GATA6 OE HESC HUMAN GSE69322 KSRMEDIA RNASEQ UP	3/144	0.236053	0.584313	1.78827	2.58172	TNC;ENO1;VIM
																											USF1 KD HUMAN GSE50588 CREEDSID GENE 2827 UP	5/283	0.235161	0.58432	1.51655	2.19519	NPLOC4;RPL23;BBX;GAPT;JCHAIN
																											EGR3 KD HUMAN GSE52108 CREEDSID GENE 2233 DOWN	7/430	0.236736	0.584526	1.39735	2.01331	ARL4C;KRT33A;FAM129A;ZNF625;TP53;PAFAH1B1;SNCA
																											NEUROD1 DEFICIENCY MOUSE GSE6030 CREEDSID GENE 639 UP	3/144	0.236053	0.585052	1.78827	2.58172	RPS14;RPL23;VIM
																											SALL4 KD HUMAN GSE35965 CREEDSID GENE 1408 UP	5/283	0.235161	0.585063	1.51655	2.19519	TMEM59;AGAP9;IST1;HMGB2;PAFAH1B1
																											EPAS1 KD HUMAN GSE54360 CREEDSID GENE 2882 DOWN	5/284	0.237305	0.585194	1.51121	2.17374	GATM;CLPB;PIM1;ENO1;TM4SF1
																											ADNP DEFICIENCY MOUSE GSE4068 CREEDSID GENE 718 UP	7/430	0.236736	0.585265	1.39735	2.01331	HNRNPH1;UHRF1;PTGES3;MATR3;NAF1;CLPTM1L;HMGB1
																											NME2 INDUCTION HUMAN GSE40194 CREEDSID GENE 2959 UP	5/285	0.239455	0.589753	1.50591	2.15253	RPL23;STAT2;ENO1;PEPD;MRPL22
																											ZXDC DEPLET MOUSE GSE45417 CREEDSID GENE 1257 DOWN	5/286	0.241611	0.594314	1.50065	2.13156	VPREB1;UHRF1;NEDD4;POLE2;GAPT
																											ARNTL KO MOUSE GSE27079 CREEDSID GENE 2710 DOWN	4/215	0.242221	0.595067	1.59697	2.26435	PNISR;VIM;CIART;SNCA
																											FOXP3 INDUCTION MOUSE GSE35543 CREEDSID GENE 3036 DOWN	5/287	0.243772	0.597378	1.49542	2.11081	CDK17;PRICKLE2;FAM129A;SAMSN1;MLF1
																											CLOCK KD HUMAN GSE50588 CREEDSID GENE 2782 UP	5/287	0.243772	0.598127	1.49542	2.11081	POLE2;TNC;SH3BGRL3;ASCC3;KLF2
																											NRL DEFICIENCY MOUSE GSE8972 CREEDSID GENE 656 UP	4/216	0.244739	0.598999	1.58957	2.23742	SOX2;RPL5;MATR3;HMGB1
																											HIF1A KO MOUSE GSE35111 CREEDSID GENE 1406 UP	3/147	0.245347	0.599737	1.75177	2.46138	IST1;SNORA74A;ADCY6
																											HMGA2 OE MOUSE GSE24071 CREEDSID GENE 2564 DOWN	5/289	0.248109	0.601235	1.48507	2.07002	FAM129A;CPNE3;VIM;MLF1;SNCA
																											NCOA1 KO HUMAN GSE28645 CREEDSID GENE 1244 DOWN	3/148	0.248458	0.601336	1.73994	2.42283	CCDC112;POPDC3;FAM72D
																											MYC OE U2OS HUMAN GSE66789 RNASEQ UP	4/217	0.247263	0.601418	1.58225	2.21088	GANAB;HNRNPH1;VIM;TM4SF1
																											BCL6 KO MOUSE GSE40493 CREEDSID GENE 2772 DOWN	1982-02-01	0.247658	0.60163	2.09358	2.92203	GRAMD1B;PDE7A
																											MECOM KD HUMAN GSE16238 CREEDSID GENE 2342 UP	5/289	0.248109	0.60198	1.48507	2.07002	GANAB;SH3BGRL3;ATXN10;VIM;PHB2
																											MYC OE U2OS HUMAN GSE59819 RNASEQ UP	4/217	0.247263	0.602166	1.58225	2.21088	GANAB;HNRNPH1;VIM;TM4SF1
																											PITX2 KO MOUSE GSE50399 CREEDSID GENE 3060 UP	4/217	0.247263	0.602916	1.58225	2.21088	NSFL1C;GPX4;RPL23;PHPT1
																											TET3 DEPLETION HUMAN GSE51901 CREEDSID GENE 2989 DOWN	6/363	0.249659	0.603497	1.41879	1.9688	GRAMD1B;CLPB;NEDD4;FAM129A;HLA-DPB1;SULT1C4
																											FOXA1 OE HUMAN GSE49153 CREEDSID GENE 3051 UP	5/290	0.250285	0.60352	1.47995	2.04995	CD164;POLR2B;DDX21;SULT1C4;CLASP2
																											MYCN OE MOUSE GSE6077 CREEDSID GENE 40 UP	4/217	0.247263	0.603668	1.58225	2.21088	PTGES3;HMGB2;HMGB1;PHPT1
																											SP3 KD HUMAN GSE50588 CREEDSID GENE 2787 UP	5/290	0.250285	0.604264	1.47995	2.04995	ARRDC5;RPL23;PTGES3;GAPT;INHBE
																											KLF10 SIRNA KLF10 HUMAN GSE90566 RNASEQ UP	5/291	0.252466	0.608031	1.47486	2.03011	MTPN;PTGES3;PRRC2C;ENO1;TM4SF1
																											XBP1 KO MOUSE GSE52857 CREEDSID GENE 2766 DOWN	4/220	0.25487	0.611563	1.56067	2.13344	DNAJC3;MRPL22;GAPT;JCHAIN
																											SRF KD MOUSE GSE1948 CREEDSID GENE 1156 DOWN	6/366	0.255481	0.612279	1.40716	1.92022	SOX2;PSMA5;PSMD7;SRSF3;ATXN10;PHB2
																											DOT1L DELETION MOUSE GSE25911 CREEDSID GENE 455 UP	4/220	0.25487	0.612313	1.56067	2.13344	HMGB2;SH3BGRL3;CLPTM1L;PHPT1
																											TCF3 KO MOUSE GSE26788 CREEDSID GENE 1544 DOWN	5/292	0.254652	0.612542	1.46981	2.01049	PSMA5;RPL5;KCNS1;GTF3A;ADCY6
																											KMT2A KO MOUSE GSE24964 CREEDSID GENE 3009 DOWN	5/293	0.256843	0.614039	1.46479	1.99108	CD164;DAP;STAT2;ASCC3;TOR1AIP1
																											NFKB1 INACTIVATION HUMAN GSE20667 CREEDSID GENE 2576 UP	4/221	0.257416	0.614659	1.55361	2.10834	ARL4C;RPL5;VIM;HIST1H2BD
																											BATF KD HUMAN GSE50588 CREEDSID GENE 2803 DOWN	5/293	0.256843	0.61479	1.46479	1.99108	HNRNPH1;CARD8;UBE2T;MATR3;ADCY6
																											MITF KD 501MEL HUMAN GSE61966 RNASEQ DOWN	4/222	0.259968	0.615498	1.54661	2.08359	PRRC2C;DDX21;HMGB1;TMPO
																											ERG KD HUMAN GSE14801 CREEDSID GENE 827 DOWN	6/368	0.259383	0.615603	1.39951	1.88857	PTGES3;HMGB2;RELL1;HMGB1;TM4SF1;MRPL22
																											TP63 SIRNA KYSE70 HUMAN GSE47058 RNASEQ UP	8/520	0.261499	0.616143	1.32057	1.77131	RPL5;RPS14;YES1;RPL23;INPPL1;TNC;PRRC2C;CLPTM1L
																											WT1 KO MOUSE GSE15326 CREEDSID GENE 2248 DOWN	4/222	0.259968	0.616243	1.54661	2.08359	GATM;MTHFD2;UBE2T;AMPD3
																											USF1 KD HUMAN GSE50588 CREEDSID GENE 2827 DOWN	5/296	0.263442	0.616272	1.44995	1.93412	MTHFD2;PRICKLE2;FAM129A;KLF2;INHBE
																											HOXA11 SIRNA MCF7 HUMAN GSE79586 RNASEQ DOWN	1985-02-01	0.260611	0.616276	2.01969	2.71593	MTPN;CPNE3
																											INSM1 KO MOUSE GSE46139 CREEDSID GENE 2229 DOWN	5/294	0.259038	0.616278	1.45981	1.97188	RPL5;TMEM59;RPL23;PTGES3;SYP
																											WT1 OE HUMAN GSE5117 CREEDSID GENE 2720 UP	6/368	0.259383	0.61635	1.39951	1.88857	PSMD7;NPLOC4;PTGES3;MATR3;ENO1;PHB2
																											WT1 KO MOUSE GSE15325 CREEDSID GENE 2156 UP	6/369	0.261341	0.616512	1.39572	1.87296	SOX2;ABI3BP;TNC;COBL;E2F6;TM4SF1
																											TET2 DEPLETION HUMAN GSE51901 CREEDSID GENE 2988 DOWN	5/296	0.263442	0.617009	1.44995	1.93412	GATM;NEDD4;HLA-DPB1;PAFAH1B2;SULT1C4
																											PAX5 KD HUMAN GSE50588 CREEDSID GENE 2810 DOWN	5/295	0.261238	0.617013	1.45486	1.9529	PNISR;GATM;CARD8;ME1;INHBE
																											SREBF2 KD HUMAN GSE50588 CREEDSID GENE 2823 UP	5/294	0.259038	0.617027	1.45981	1.97188	RPL23;FAM129A;PIM1;PEPD;INHBE
																											AHR KO MOUSE GSE10082 CREEDSID GENE 1465 DOWN	4/223	0.262524	0.617073	1.53968	2.05918	GATM;ME1;CLN8;INHBE
																											LHX1 MUT ABLATION MOUSE GSE4230 CREEDSID GENE 775 DOWN	3/153	0.2641	0.617074	1.68308	2.2409	RPS14;RPL23;PTGES3
																											CBX2 KO MOUSE GSE29485 CREEDSID GENE 381 DOWN	5/296	0.263442	0.617748	1.44995	1.93412	POPDC3;IL10RB;FAM129A;ME1;SNCA
																											DUX4 OE HUMAN GSE33799 CREEDSID GENE 1430 UP	5/294	0.259038	0.617779	1.45981	1.97188	DNAJC3;STAT2;AGPS;PAFAH1B2;NAPG
																											FOXP1 OE HUMAN GSE51382 CREEDSID GENE 1471 DOWN	4/223	0.262524	0.617815	1.53968	2.05918	TMEM59;PTGES3;ZFAND6;JCHAIN
																											SRF KD HUMAN GSE22606 CREEDSID GENE 2323 UP	5/296	0.263442	0.618489	1.44995	1.93412	UHRF1;AGPS;TTK;FAM72D;TP53
																											FOXO1 KO MOUSE GSE18308 CREEDSID GENE 1168 UP	4/224	0.265085	0.618638	1.5328	2.03511	SOX2;RPS14;RPL23;PHPT1
																											HIF1A KD HUMAN GSE44943 CREEDSID GENE 2234 DOWN	5/297	0.265651	0.619219	1.44507	1.91554	ZNF573;ZMYND8;BBX;SNORA74A;SULT1C4
																											CLOCK KD HUMAN GSE50588 CREEDSID GENE 2782 DOWN	5/298	0.267863	0.622155	1.44022	1.89717	DNAJC3;PNISR;GATM;PIM1;SAMSN1
																											TOX4 SIRNA HCT116 HUMAN GSE56788 RNASEQ DOWN	3/154	0.267243	0.622191	1.67215	2.20656	MTHFD2;RPL23;DDX21
																											TCF12 KD HUMAN GSE50588 CREEDSID GENE 2789 DOWN	5/298	0.267863	0.622894	1.44022	1.89717	DNAJC3;CARD8;PIM1;GRB2;INHBE
																											NEUROD1 KO MOUSE GSE35396 CREEDSID GENE 3089 DOWN	4/226	0.270222	0.623198	1.51924	1.98794	PNISR;GPX4;LENG8;CCNL1
																											ESRRG DEFICIENCY MOUSE GSE8199 CREEDSID GENE 665 DOWN	4/226	0.270222	0.623932	1.51924	1.98794	RPS14;GPX4;RPL23;PHPT1
																											GATA6 KO MOUSE GSE11165 CREEDSID GENE 1165 UP	4/226	0.270222	0.624669	1.51924	1.98794	RPS14;RPL23;CETN2;ME1
																											USF1 OE HUMAN GSE17300 CREEDSID GENE 2973 UP	6/374	0.271184	0.624681	1.37706	1.79701	QTRT1;POPDC3;HMGB1;NGEF;SLC29A3;TOR1AIP1
																											EGR1 KO MOUSE GSE16974 CREEDSID GENE 553 UP	4/226	0.270222	0.625407	1.51924	1.98794	RPL5;RPS14;RPL23;MRPL22
																											SPDEF KD HUMAN GSE48928 CREEDSID GENE 2897 DOWN	5/300	0.272301	0.625782	1.43062	1.86101	SLC35A1;POLE2;TM4SF1;MRPL22;PAFAH1B1
																											ZBTB20 DEFICIENCY MOUSE GSE19513 CREEDSID GENE 544 DOWN	5/299	0.27008	0.625819	1.4354	1.87899	SOX2;PSMA5;RPS14;SH3BGRL3;SNCA
																											RARA ACTIVATION HUMAN GSE5679 CREEDSID GENE 2385 UP	5/300	0.272301	0.626517	1.43062	1.86101	CD164;GPX4;GRB2;PHB2;SAMSN1
																											SOX2 KD HUMAN GSE34904 CREEDSID GENE 1351 UP	5/299	0.27008	0.626561	1.4354	1.87899	RPS14;RPL23;PTGES3;PIM1;PHPT1
																											HES6 OE MOUSE GSE36433 CREEDSID GENE 1432 DOWN	5/301	0.274526	0.630155	1.42586	1.84322	TMEM59;AOC1;COBL;CPNE3;TOR1AIP1
																											SPI1 KD MOUSE GSE5654 CREEDSID GENE 202 UP	4/228	0.275376	0.631366	1.50591	1.94205	NEDD4;GTF3A;SH3BGRL3;VIM
																											ATF2 KO MOUSE GSE9328 CREEDSID GENE 2544 DOWN	6/377	0.277134	0.634653	1.3661	1.75306	SOX2;PPP4R1;HNRNPH1;PIM1;GTF3A;TMPO
																											WT1 OE HUMAN GSE5117 CREEDSID GENE 2720 DOWN	4/229	0.27796	0.635058	1.49933	1.91957	RPL23;GTF3A;AXIN1;VIM
																											SOX5 OE FETALCORTEX HUMAN GSE89057 RNASEQ DOWN	1989-02-01	0.27789	0.63564	1.92892	2.47004	TNC;VIM
																											ZMAT4 SIRNA T47D HUMAN GSE79586 RNASEQ UP	6/378	0.279124	0.636235	1.36249	1.73867	DNAJC3;RPL5;YES1;MTHFD2;RPL23;DDX21
																											IRF8 KD HUMAN GSE50588 CREEDSID GENE 2826 DOWN	5/303	0.278988	0.636664	1.41645	1.80822	MTPN;PRPSAP2;RPL23;PIM1;INHBE
																											ZBTB20 DEFICIENCY MOUSE GSE19513 CREEDSID GENE 544 UP	4/230	0.280547	0.637992	1.49282	1.89739	RPL23;NEDD4;MATR3;OPCML
																											OVOL1 KD BEWO HUMAN GSE66962 RNASEQ DOWN	5/304	0.281224	0.638049	1.41179	1.791	DNAJC3;HNRNPH1;PRRC2C;DDX21;BRAF
																											ONECUT1 KO MOUSE GSE57917 CREEDSID GENE 1440 UP	4/230	0.280547	0.638734	1.49282	1.89739	NSFL1C;POLR2B;RPL23;NEDD4
																											FOXP3 KNOCKIN MOUSE GSE2389 CREEDSID GENE 2950 UP	5/304	0.281224	0.638789	1.41179	1.791	GPX4;FAM129A;PIM1;CLPTM1L;VIM
																											IKZF3 MUT MOUSE GSE12356 CREEDSID GENE 599 DOWN	5/305	0.283464	0.639426	1.40716	1.77397	PIM1;HMGB2;SH3BGRL3;VIM;KLF2
																											ZNF148 KD HUMAN GSE31092 CREEDSID GENE 2162 UP	5/305	0.283464	0.640164	1.40716	1.77397	CD164;GPX4;GTF3A;VIM;ISOC2
																											TP63 OE HUMAN GSE20286 CREEDSID GENE 2455 DOWN	4/231	0.283138	0.640167	1.48635	1.87551	PNISR;HMGB2;MTIF2;TTK
																											DEAF1 OE MOUSE GSE12367 CREEDSID GENE 1682 DOWN	3/159	0.283023	0.640646	1.61956	2.04426	KRT33A;RNF169;XRN1
																											SMAD4 MUT MOUSE GSE47811 CREEDSID GENE 2626 DOWN	3/159	0.283023	0.641387	1.61956	2.04426	SOX2;CCNL1;INHBE
																											ZFP42 KD MOUSE GSE9978 CREEDSID GENE 1334 UP	6/381	0.285115	0.642411	1.35176	1.69628	SOX2;PSMA5;NSFL1C;HNRNPH1;POLR2B;MRPL22
																											EOMES OE HUMAN GSE43805 CREEDSID GENE 92 UP	5/306	0.285707	0.643005	1.40256	1.75712	SOX2;ANPEP;PRICKLE2;PIM1;CIART
																											ZNF143 SIRNA MCF7 HUMAN GSE76453 RNASEQ DOWN	4/233	0.288332	0.645942	1.4736	1.83263	GANAB;ZMYND8;HMGB2;ENO1
																											FOXO1 SIRNA HESC HUMAN GSE94036 RNASEQ DOWN	5/307	0.287954	0.646575	1.398	1.74044	GPX4;TNC;SH3BGRL3;FOXN3;VIM
																											MSGN1 OE MOUSE GSE29848 CREEDSID GENE 1631 UP	4/233	0.288332	0.646682	1.4736	1.83263	RPS14;MTHFD2;RPL23;VIM
																											MYBL1 KO MOUSE GSE28025 CREEDSID GENE 377 UP	3/161	0.289358	0.646762	1.59945	1.98345	RPS14;RPL23;VIM
																											EZH2 SIRNA HUVEC HUMAN GSE87534 RNASEQ UP	6/383	0.289125	0.646978	1.3447	1.66864	RPL5;MTPN;TMEM43;EIF1AX;DDX21;HMGB1
																											PPARG OE MOUSE GSE2192 CREEDSID GENE 862 DOWN	5/308	0.290204	0.647174	1.39346	1.72394	HNRNPH1;ZFR;DDX21;CPNE3;CLPTM1L
																											EHF OE A549 HUMAN GSE63397 RNASEQ UP	5/307	0.287954	0.647318	1.398	1.74044	GRAMD1B;GANAB;PTGES3;NEDD4;LENG8
																											STAT2 KD HUMAN GSE50588 CREEDSID GENE 2800 DOWN	5/308	0.290204	0.647912	1.39346	1.72394	GATM;STAT2;PTGES3;SAMSN1;INHBE
																											BACH2 KO MOUSE GSE42598 CREEDSID GENE 2778 UP	4/235	0.293538	0.653866	1.46105	1.79088	ARL4C;LENG8;FRMD4B;SNORA21
																											FOXP1 KD HUMAN GSE51382 CREEDSID GENE 2764 DOWN	5/311	0.296973	0.657775	1.38001	1.6755	P2RY8;UHRF1;DDX21;ENO1;PHB2
																											TBX3 SHRNA HFF HUMAN GSE76572 RNASEQ DOWN	4/236	0.296147	0.658178	1.45486	1.77042	TMEM59;GANAB;ANPEP;RPL23
																											FOXF2 OE HUVEC HUMAN GSE79306 RNASEQ UP	5/311	0.296973	0.65852	1.38001	1.6755	DDX21;SH3BGRL3;VIM;TM4SF1;SNCA
																											AHR KO MOUSE GSE44715 CREEDSID GENE 1466 DOWN	4/236	0.296147	0.658926	1.45486	1.77042	RPS14;ANPEP;CCNL1;KLF2
																											POU2F1 KD HUMAN GSE50588 CREEDSID GENE 2799 UP	5/311	0.296973	0.659266	1.38001	1.6755	ARMC1;GATM;FAM129A;BBX;CDK14
																											PPARG OE MOUSE GSE10192 CREEDSID GENE 2731 DOWN	4/237	0.298758	0.660234	1.44872	1.75024	ARL4C;KHDRBS3;TNC;AMPD3
																											ZRSR2 SHRNA TF1 HUMAN GSE63816 RNASEQ UP	6/388	0.2992	0.660466	1.32737	1.60167	RPS14;YES1;GPX4;SRSF3;LENG8;SH3BGRL3
																											FOXP1 KD HUMAN GSE51382 CREEDSID GENE 1435 UP	4/237	0.298758	0.66098	1.44872	1.75024	PRPSAP2;PTGES3;FAM72D;JCHAIN
																											NANOG OE MOUSE GSE48370 CREEDSID GENE 2980 DOWN	5/313	0.3015	0.662557	1.3712	1.64404	RPS14;AOC1;UHRF1;JCHAIN;CIART
																											POU1F1 MUT MOUSE GSE3129 CREEDSID GENE 1728 DOWN	5/313	0.3015	0.663301	1.3712	1.64404	CD164;DAP;ZFAND6;ME1;UBE2L3
																											PPARA KO MOUSE GSE6864 CREEDSID GENE 1373 UP	5/313	0.3015	0.664047	1.3712	1.64404	AOC1;PTGES3;SH3BGRL3;PEPD;JCHAIN
																											AHR MUT MOUSE GSE44715 CREEDSID GENE 1467 DOWN	4/238	0.301372	0.664511	1.44264	1.73031	VPREB1;ANPEP;RELL1;CCNL1
																											MECP2 KO MOUSE GSE8720 CREEDSID GENE 2418 UP	4/239	0.303988	0.665038	1.4366	1.71066	KHDRBS3;CPNE3;RELL1;OPCML
																											PPARA KO MOUSE GSE6864 CREEDSID GENE 1372 DOWN	5/314	0.303768	0.6653	1.36683	1.62856	AOC1;PTGES3;SH3BGRL3;PEPD;JCHAIN
																											IKZF4 KO MOUSE GSE40273 CREEDSID GENE 1061 DOWN	5/314	0.303768	0.666045	1.36683	1.62856	PNISR;STAT2;PRRC2C;ENO1;STK4
																											GATA2 OE HESC HUMAN GSE57395 RNASEQ DOWN	1995-02-01	0.303749	0.66675	1.80709	2.15325	ATXN3;CLN8
																											NRL DEFICIENCY MOUSE GSE4051 CREEDSID GENE 265 DOWN	3/166	0.30524	0.667031	1.55127	1.84082	CD164;SPATA1;MLF1
																											TET2 KO MOUSE GSE27816 CREEDSID GENE 456 DOWN	4/240	0.306608	0.667784	1.43062	1.69125	VPREB1;PTGES3;PHPT1;JCHAIN
																											TET2 KO MOUSE GSE27816 CREEDSID GENE 456 UP	4/240	0.306608	0.668528	1.43062	1.69125	DAP;POLR2B;VIM;CCNL1
																											NRL DEFICIENCY MOUSE GSE4051 CREEDSID GENE 266 UP	4/240	0.306608	0.669273	1.43062	1.69125	CDK17;NEDD4;PRICKLE2;ME1
																											MYC OE HUMAN GSE43730 CREEDSID GENE 359 DOWN	5/316	0.308312	0.670006	1.35818	1.59809	GRAMD1B;ANPEP;NEDD4;FRMD4B;VIM
																											TET1 DEPLETION HUMAN GSE51901 CREEDSID GENE 2987 DOWN	5/316	0.308312	0.67075	1.35818	1.59809	NEDD4;FAM129A;HLA-DPB1;PAFAH1B2;SULT1C4
																											HES1 KO MOUSE GSE52106 CREEDSID GENE 2518 DOWN	4/242	0.311853	0.671737	1.41879	1.65321	GPX4;ANPEP;KLF2;INHBE
																											GFI1B KO MOUSE GSE20655 CREEDSID GENE 3013 UP	4/242	0.311853	0.672476	1.41879	1.65321	KHDRBS3;FAM129A;ADCY6;CIART
																											TAL1 KD HUMAN GSE54075 CREEDSID GENE 2565 UP	4/242	0.311853	0.673218	1.41879	1.65321	GBP5;STAT4;CPNE3;KLF2
																											TWIST1 OE MOUSE GSE50002 CREEDSID GENE 1078 DOWN	3/168	0.311604	0.673423	1.5328	1.78728	UHRF1;POLE2;HMGB2
																											RUNX1 KD HUMAN GSE29639 CREEDSID GENE 1288 DOWN	5/317	0.310588	0.673456	1.35389	1.58309	GRAMD1B;FAM129A;FRMD4B;SAMSN1;HIST1H2BD
																											ATF2 KO MOUSE GSE9328 CREEDSID GENE 2544 UP	3/168	0.311604	0.674167	1.5328	1.78728	SKI;ME1;GRB2
																											NANOG OE HUMAN GSE34920 CREEDSID GENE 1421 DOWN	5/317	0.310588	0.674203	1.35389	1.58309	SOX2;GPX4;RPL23;DDX21;MATR3
																											SP3 DEFICIENCY MOUSE GSE9124 CREEDSID GENE 637 UP	3/168	0.311604	0.674913	1.5328	1.78728	MTHFD2;RPL23;VIM
																											PRDM14 KO MOUSE GSE45507 CREEDSID GENE 3106 DOWN	5/319	0.315146	0.678083	1.34541	1.55357	GPX4;MTHFD2;FAM129A;OSTF1;SLC29A3
																											ZEB2 SHRNA H1 HUMAN GSE69618 DAY6 RNASEQ UP	5/320	0.317429	0.679262	1.3412	1.53903	RPL5;RPL23;PRRC2C;ENO1;HIST1H2BD
																											POU2AF1 OE MOUSE GSE12421 CREEDSID GENE 2313 DOWN	4/244	0.317107	0.679318	1.40716	1.61615	PIM1;NAF1;ENO1;TMPO
																											TET1 KD MOUSE GSE26830 CREEDSID GENE 1353 DOWN	3/170	0.317973	0.679684	1.51477	1.73561	STAT4;AMPD3;KLF2
																											TCF3 KO MOUSE GSE19923 CREEDSID GENE 2167 DOWN	4/244	0.317107	0.680062	1.40716	1.61615	RNF169;GPX4;HMGB2;ATXN10
																											SOX17 OE HUMAN GSE10809 CREEDSID GENE 151 UP	4/244	0.317107	0.680807	1.40716	1.61615	GATM;ENO1;VIM;MRPL22
																											CREM KO MOUSE GSE29592 CREEDSID GENE 2558 UP	4/244	0.317107	0.681555	1.40716	1.61615	PNISR;LMBRD2;CWF19L2;XIAP
																											NFE2L2 KO MOUSE GSE39629 CREEDSID GENE 2196 UP	3/171	0.321158	0.684997	1.50591	1.71045	KCNS1;PGK2;OPCML
																											MAF OE MACROPHAGE HUMAN GSE98368 RNASEQ DOWN	1933-01-01	0.320921	0.685238	2.60112	2.95633	HLA-DPB1
																											NR2E3 OE MOUSE GSE5338 CREEDSID GENE 2384 UP	2/100	0.325176	0.688317	1.71674	1.92857	SPATA1;E2F6
																											HIF1A KO MOUSE GSE35111 CREEDSID GENE 1406 DOWN	5/323	0.324288	0.688673	1.32874	1.49633	ANPEP;STAT4;CPNE3;FRMD4B;JCHAIN
																											MYB KD HUMAN GSE49286 CREEDSID GENE 1837 UP	4/247	0.325002	0.688695	1.39007	1.56233	UHRF1;UBE2T;DDX21;SYP
																											GLI1 SIRNA HCT116 HUMAN GSE57871 8HR RNASEQ UP	6/402	0.327743	0.68928	1.28115	1.42915	RPL5;RPS14;MTPN;IST1;RPL23;ENO1
																											ZFP42 KD MOUSE GSE9978 CREEDSID GENE 1335 UP	5/323	0.324288	0.689421	1.32874	1.49633	PSMA5;NSFL1C;USPL1;HEATR3;MRPL22
																											VAX2 KO MOUSE GSE19626 CREEDSID GENE 2368 UP	4/247	0.325002	0.689441	1.39007	1.56233	ABI3BP;FAM129A;TNC;OSTF1
																											NEUROD1 KO MOUSE GSE35396 CREEDSID GENE 3093 DOWN	4/248	0.327637	0.689799	1.38447	1.54486	GPX4;SPATA1;SYP;ADCY6
																											HNF1B OE HUMAN GSE3308 CREEDSID GENE 1750 UP	5/323	0.324288	0.69017	1.32874	1.49633	RPS14;TMEM59;GPX4;SRSF3;MRPL22
																											DNMT1 KO MOUSE GSE31626 CREEDSID GENE 1236 DOWN	5/325	0.328871	0.690171	1.32057	1.46859	GATM;HMGB2;SH3BGRL3;OSTF1;VIM
																											NFE2L2 KO MOUSE GSE8969 CREEDSID GENE 2190 UP	4/248	0.327637	0.690542	1.38447	1.54486	DNAJC3;GPX4;ME1;CLPTM1L
																											FOXD4L6 SIRNA MDAMB231 HUMAN GSE79586 RNASEQ UP	5/325	0.328871	0.690911	1.32057	1.46859	DNAJB6;TNC;SH3BGRL3;ENO1;VIM
																											ESR1 KO MOUSE GSE53812 CREEDSID GENE 2898 UP	5/323	0.324288	0.690921	1.32874	1.49633	RPL5;RPS14;NSFL1C;TMEM43;TM4SF1
																											POU5F1 KD HUMAN GSE21135 CREEDSID GENE 1329 DOWN	3/173	0.327529	0.691058	1.4885	1.66143	SOX2;MRS2;COBL
																											POU2AF1 OE MOUSE GSE12421 CREEDSID GENE 2313 UP	4/249	0.330273	0.691631	1.37891	1.5276	GATM;RGS14;HNRNPH1;MED9
																											PAX5 OE HUMAN GSE44244 CREEDSID GENE 575 DOWN	3/173	0.327529	0.691803	1.4885	1.66143	CASD1;TP53;INHBE
																											BNC2 SIRNA MDAMB231 HUMAN GSE79586 RNASEQ UP	7/480	0.327268	0.692	1.25179	1.39822	CD164;DNAJB6;HNRNPH1;TNC;PRRC2C;DDX21;PAFAH1B2
																											PPARA KO MOUSE GSE18564 CREEDSID GENE 543 UP	4/249	0.330273	0.692371	1.37891	1.5276	CD164;GPX4;ANPEP;INHBE
																											E2F1 SHRNA NKI HUMAN GSE95304 RNASEQ UP	7/482	0.331022	0.692458	1.24659	1.3782	SKI;NPLOC4;DNAJB6;HNRNPH1;TNC;SH3BGRL3;VIM
																											NFE2L2 DEFICIENCY MOUSE GSE8969 CREEDSID GENE 183 DOWN	4/250	0.33291	0.694924	1.37339	1.51057	DNAJC3;GPX4;ME1;CLPTM1L
																											MEF2A KD MOUSE GSE47150 CREEDSID GENE 957 UP	4/250	0.33291	0.695666	1.37339	1.51057	RPL5;RPL23;ME1;PHPT1
																											MYB KD HUMAN GSE49286 CREEDSID GENE 1839 UP	5/328	0.335757	0.698632	1.30849	1.42804	BCL9;IL10RB;STAT2;TM4SF1;GLS
																											NRF1 KO MOUSE GSE35124 CREEDSID GENE 2150 UP	5/328	0.335757	0.699375	1.30849	1.42804	RPL5;GPX4;PEPD;KLF2;INHBE
																											FLI1 KD HUMAN GSE27524 CREEDSID GENE 1604 DOWN	4/251	0.335549	0.699686	1.36792	1.49375	MRS2;POLE2;DDX21;SNORA21
																											DOT1L DELETION MOUSE GSE25911 CREEDSID GENE 454 UP	4/252	0.338188	0.700712	1.36249	1.47715	HMGB2;SH3BGRL3;ENO1;VIM
																											ESR1 MUT HUMAN GSE1045 CREEDSID GENE 1193 UP	4/252	0.338188	0.701454	1.36249	1.47715	DNAJB6;ENO1;ATXN10;PHB2
																											PPARA OE MOUSE GSE3067 CREEDSID GENE 2436 DOWN	5/329	0.338056	0.701922	1.30451	1.4148	NEDD4;VIM;MLF1;ADCY6;KLF2
																											NR1I3 KO MOUSE GSE40120 CREEDSID GENE 3055 DOWN	4/253	0.340828	0.702465	1.35711	1.46076	GPX4;ZMYND8;TTK;PEPD
																											SP3 KD HUMAN GSE7102 CREEDSID GENE 1548 DOWN	6/407	0.33803	0.702614	1.26541	1.37249	PSMA5;GANAB;SRSF3;DENR;VIM;PHB2
																											CTCF SIRNA LNCAP HUMAN GSE63487 RNASEQ UP	4/253	0.340828	0.703206	1.35711	1.46076	GANAB;STAT2;LENG8;RBM5
																											OVOL2 KO MOUSE GSE53923 CREEDSID GENE 1486 UP	5/330	0.340355	0.703712	1.30056	1.4017	CD164;AOC1;GATM;AGPS;VIM
																											RUNX1 KO MOUSE GSE34292 CREEDSID GENE 2396 UP	4/253	0.340828	0.703947	1.35711	1.46076	MTHFD2;STAT2;ME1;JCHAIN
																											SOX9 OE MOUSE GSE34060 CREEDSID GENE 2743 DOWN	3/177	0.340267	0.704275	1.45486	1.56838	DAP;GATM;JCHAIN
																											HSF1 KD HUMAN GSE3697 CREEDSID GENE 778 UP	5/331	0.342656	0.70549	1.29663	1.38873	MRS2;SKI;GATM;POLE2;FAM129A
																											ZFX KO MOUSE GSE7069 CREEDSID GENE 177 UP	5/332	0.344958	0.709483	1.29272	1.37589	ARL4C;NSFL1C;TNC;CLPTM1L;VIM
																											ATF6B KO MOUSE GSE35651 CREEDSID GENE 2659 UP	3/179	0.346632	0.711431	1.43861	1.52419	UHRF1;PGK2;GAPT
																											IRX6 SIRNA MCF7 HUMAN GSE79586 RNASEQ UP	6/411	0.346287	0.711468	1.25309	1.32889	PSMA5;CD164;MTHFD2;STAT2;PTGES3;HIST1H2BD
																											NFKB2 KD HUMAN GSE50588 CREEDSID GENE 2806 UP	5/333	0.347261	0.711977	1.28884	1.36318	KHDRBS3;MTHFD2;RPL23;SH3BGRL3;IL17RD
																											ARID3A OE MOUSE GSE56853 CREEDSID GENE 1339 DOWN	3/180	0.349812	0.716456	1.43062	1.50266	XRN1;AMPD3;VIM
																											ZFPM2 KO MOUSE GSE15078 CREEDSID GENE 179 DOWN	2/106	0.350654	0.716681	1.61956	1.69723	RXFP1;NGEF
																											CHD1 KD 22RV1 HUMAN GSE84610 RNASEQ UP	4/257	0.351395	0.716699	1.33598	1.39723	RPS14;GANAB;GPX4;ENO1
																											AHR KO MOUSE GSE48130 CREEDSID GENE 1464 DOWN	6/413	0.350422	0.716956	1.24703	1.30765	RPL5;RPS14;CD164;RPL23;VIM;PEPD
																											SOX17 OE HUMAN GSE10809 CREEDSID GENE 1272 UP	4/257	0.351395	0.717446	1.33598	1.39723	GATM;ENO1;VIM;MRPL22
																											AFF1 SHRNA HELA HUMAN GSE69021 RNASEQ DOWN	3/181	0.352991	0.718457	1.42271	1.48149	GRAMD1B;MTHFD2;TM4SF1
																											HSF1 KD HUMAN GSE3697 CREEDSID GENE 784 DOWN	5/336	0.354176	0.718629	1.27733	1.32582	TMEM43;ANPEP;CETN2;ATXN10;PEPD
																											YY1 KD HUMAN GSE50588 CREEDSID GENE 2802 UP	4/258	0.354037	0.719092	1.3308	1.38185	TMEM59;RPL23;CPNE3;PAFAH1B1
																											KLF4 OE HUMAN GSE3113 CREEDSID GENE 2071 DOWN	3/181	0.352991	0.719204	1.42271	1.48149	PSMA5;RPL23;ENO1
																											E2F3 KD MOUSE GSE24594 CREEDSID GENE 475 UP	4/258	0.354037	0.719839	1.3308	1.38185	GPX4;TNC;RELL1;JCHAIN
																											ERG KD HUMAN GSE14801 CREEDSID GENE 2614 DOWN	4/259	0.35668	0.720721	1.32567	1.36665	DNAJB6;DDX21;ENO1;VIM
																											EBF1 OE MOUSE GSE2192 CREEDSID GENE 858 UP	4/259	0.35668	0.721466	1.32567	1.36665	CD164;PTGES3;DDX21;PHB2
																											BCL6 KO MOUSE GSE40493 CREEDSID GENE 2772 UP	6/416	0.356634	0.722119	1.23803	1.27647	GBP5;LMBRD2;CETN2;FAM129A;VIM;SAMSN1
																											OVOL1 OE PC3 HUMAN GSE48230 RNASEQ UP	5/337	0.356483	0.72256	1.27354	1.31362	RPS14;PTGES3;PRRC2C;HMGB1;TMPO
																											DDIT3 KO MOUSE GSE2082 CREEDSID GENE 1388 DOWN	4/260	0.359322	0.725312	1.32057	1.35165	PSMA5;PSMD7;DDX21;PHB2
																											POU5F1 KD HUMAN GSE21135 CREEDSID GENE 1329 UP	6/418	0.36078	0.727504	1.23211	1.25612	PRICKLE2;TNC;PIM1;CDK14;TM4SF1;SULT1C4
																											AIRE KO MOUSE GSE2585 CREEDSID GENE 273 DOWN	4/261	0.361964	0.727645	1.31551	1.33683	RPL5;CD164;AOC1;GATM
																											NRL DEFICIENCY MOUSE GSE4051 CREEDSID GENE 263 UP	3/184	0.362515	0.728004	1.39951	1.42007	ME1;PRICKLE2;SNHG4
																											FOXO1 KO MOUSE GSE36948 CREEDSID GENE 2493 DOWN	4/261	0.361964	0.728393	1.31551	1.33683	DNAJC3;PNISR;RBM14-RBM4;ME1
																											IRF6 KO MOUSE GSE5800 CREEDSID GENE 153 DOWN	4/261	0.361964	0.729142	1.31551	1.33683	RPL23;NEDD4;ZFAND6;VIM
																											ZNF217 OE HUMAN GSE35511 CREEDSID GENE 344 DOWN	5/341	0.365714	0.730682	1.25861	1.26604	LUZP6;KHDRBS3;NEDD4;SH3BGRL3;HIST1H2BD
																											HNF1A KO MOUSE GSE23040 CREEDSID GENE 2995 DOWN	4/262	0.364606	0.730706	1.31049	1.3222	AOC1;ANPEP;ME1;PDE7A
																											ZNF217 OE HUMAN GSE35511 CREEDSID GENE 1079 UP	5/341	0.365714	0.731428	1.25861	1.26604	MTPN;KHDRBS3;NEDD4;SH3BGRL3;HIST1H2BD
																											BATF KO MOUSE GSE54215 CREEDSID GENE 1522 DOWN	4/262	0.364606	0.731454	1.31049	1.3222	ARL4C;PRRC2C;CCNL1;STK4
																											IRX5 KO MOUSE GSE38826 CREEDSID GENE 2744 DOWN	3/185	0.365685	0.732118	1.39195	1.40028	GATM;ANPEP;TM4SF1
																											AIRE KO MOUSE GSE2585 CREEDSID GENE 273 UP	4/263	0.367248	0.732999	1.3055	1.30775	DAP;ZFAND6;PIM1;TMPO
																											MYC OE MOUSE GSE27159 CREEDSID GENE 1273 UP	5/342	0.368023	0.733798	1.25493	1.25444	SOX2;GATM;DAP;ABI3BP;MLF1
																											DMRT1 KO MOUSE GSE27261 CREEDSID GENE 2740 DOWN	4/264	0.369889	0.736768	1.30056	1.29347	STAT4;SPATA1;PGK2;MLF1
																											MYB KD HUMAN GSE49286 CREEDSID GENE 1837 DOWN	5/343	0.370332	0.736901	1.25127	1.24295	HNRNPH1;IL10RB;SNORA21;TM4SF1;SULT1C4
																											RORA TRUNCATION MOUSE GSE20646 CREEDSID GENE 2393 UP	3/187	0.372018	0.739503	1.37706	1.36166	EIF1AX;CETN2;PHPT1
																											FOXP3 ACTIVATION HUMAN GSE41087 CREEDSID GENE 1055 DOWN	5/344	0.372641	0.739992	1.24763	1.23158	AGAP9;UBE2T;POLE2;FAM72D;JCHAIN
																											AIRE KO MOUSE GSE2515 CREEDSID GENE 60 UP	4/266	0.375169	0.744257	1.29078	1.26545	KBTBD4;RGS14;MATR3;HMGB1
																											IKZF3 KD HUMAN GSE50588 CREEDSID GENE 2818 DOWN	4/267	0.377808	0.746466	1.28595	1.2517	GATM;AXIN1;IL17RD;INHBE
																											HNF4A KO MOUSE GSE3124 CREEDSID GENE 200 UP	3/189	0.378339	0.746762	1.36249	1.32429	CD164;GRB2;ENO1
																											FLI1 KD HUMAN GSE27524 CREEDSID GENE 1607 DOWN	4/267	0.377808	0.74722	1.28595	1.2517	MRS2;POLE2;DDX21;SNORA21
																											ARID3A OE MOUSE GSE56853 CREEDSID GENE 1338 UP	5/346	0.37726	0.747647	1.24042	1.20918	ARL4C;ZMYND8;PIM1;BBX;MLF1
																											FOXL2 KD HUMAN GSE39890 CREEDSID GENE 2739 DOWN	4/267	0.377808	0.747976	1.28595	1.2517	SKI;BCL9;RBM14-RBM4;SNORA21
																											GATA1 MUT MOUSE GSE2433 CREEDSID GENE 979 DOWN	5/348	0.381878	0.749968	1.23329	1.18723	ME1;SH3BGRL3;VIM;ADCY6;KLF2
																											PAX5 SIRNA MCF7 HUMAN GSE79586 RNASEQ DOWN	4/269	0.383082	0.750075	1.27639	1.2247	MTHFD2;ENO1;HMGB1;HIST1H2BD
																											SRF MUT MOUSE GSE1948 CREEDSID GENE 1396 DOWN	5/348	0.381878	0.750721	1.23329	1.18723	PSMA5;GPX4;PIM1;HMGB2;PHB2
																											EBF1 OE MOUSE GSE2192 CREEDSID GENE 860 DOWN	4/269	0.383082	0.750826	1.27639	1.2247	RPL5;DAP;HNRNPH1;ZFR
																											OTX2 SILENCING HUMAN GSE22875 CREEDSID GENE 163 UP	5/348	0.381878	0.751475	1.23329	1.18723	ARMC1;LUZP6;EIF1AX;DENR;HMGB1
																											ELF3 KO CFPAC1 HUMAN GSE64558 RNASEQ UP	6/428	0.381545	0.751574	1.20332	1.15943	GANAB;PTGES3;TNC;PRRC2C;DDX21;ENO1
																											PPARG OE MOUSE GSE2192 CREEDSID GENE 865 UP	4/269	0.383082	0.751579	1.27639	1.2247	PSMA5;GPX4;ME1;PHB2
																											SRF MUT MOUSE GSE1948 CREEDSID GENE 1399 DOWN	3/191	0.384647	0.751635	1.34822	1.28813	RPL5;HMGB2;CPNE3
																											AHR KO MOUSE GSE19411 CREEDSID GENE 1468 UP	3/190	0.381495	0.752232	1.35532	1.30607	RPS14;GPX4;IL10RB
																											GATA4 ABLATION S105 PHOSPHORYLATION SITE MOUSE GSE30314 CREEDSID GENE 837 UP	3/191	0.384647	0.752386	1.34822	1.28813	SNORA74A;MLF1;MRPL22
																											GTF2B KD HUMAN GSE50588 CREEDSID GENE 2798 DOWN	4/270	0.385718	0.752977	1.27166	1.21144	SRSF3;MATR3;TP53;INHBE
																											SP3 DEFICIENCY MOUSE GSE9124 CREEDSID GENE 637 DOWN	5/350	0.386496	0.753743	1.22624	1.16571	NSFL1C;GPX4;POLR2B;HMGB1;PHB2
																											KMT2A CHROMTRANSLOC HUMAN GSE15013 CREEDSID GENE 1506 DOWN	5/351	0.388804	0.755236	1.22275	1.15511	LUZP6;RPL23;ZFR;GTF3A;PHB2
																											IRF9 OE HUMAN GSE50002 CREEDSID GENE 1663 DOWN	5/351	0.388804	0.755986	1.22275	1.15511	AMN1;ZFAND6;CWF19L2;FOXN3;CIART
																											BHLHA15 KO MOUSE GSE3644 CREEDSID GENE 785 DOWN	2/115	0.388224	0.75636	1.49282	1.41246	CLPTM1L;JCHAIN
																											LEF1 KD HUMAN GSE42637 CREEDSID GENE 1775 UP	5/351	0.388804	0.756737	1.22275	1.15511	RNF169;AMPD3;SAMSN1;HIST1H2BD;GAPT
																											SRF KD HUMAN GSE22606 CREEDSID GENE 2323 DOWN	4/272	0.390985	0.757969	1.26231	1.18542	DNAJC3;NEDD4;ME1;BRAF
																											STAT3 DEFICIENCY MOUSE GSE6846 CREEDSID GENE 85 UP	4/272	0.390985	0.75872	1.26231	1.18542	RPL5;NEDD4;SRSF3;VIM
																											PGR SIRNA HESC HUMAN GSE94036 RNASEQ UP	3/194	0.394081	0.759459	1.32737	1.23605	RPS14;CD164;FAM129A
																											MECP2 KO MOUSE GSE8720 CREEDSID GENE 2417 DOWN	4/273	0.393616	0.76006	1.25768	1.17264	ARL4C;KHDRBS3;UBE2T;SLC29A3
																											SOX7 OE HUMAN GSE10809 CREEDSID GENE 1271 UP	3/194	0.394081	0.760207	1.32737	1.23605	RPL5;RPL23;PTGES3
																											E2F2 KD MOUSE GSE24594 CREEDSID GENE 474 DOWN	4/273	0.393616	0.76081	1.25768	1.17264	MTPN;TNC;VIM;PHB2
																											GATA4 OE MOUSE GSE66016 CREEDSID GENE 2657 UP	4/273	0.393616	0.761562	1.25768	1.17264	PSMA5;SH3BGRL3;MATR3;ENO1
																											IRF7 KD HUMAN GSE50588 CREEDSID GENE 2786 DOWN	4/275	0.398873	0.761946	1.24854	1.14754	NIN;INPPL1;MED9;IL17RD
																											KMT2A KO MOUSE GSE24964 CREEDSID GENE 3008 DOWN	4/274	0.396246	0.762131	1.25309	1.16001	CD164;STAT2;ASCC3;TOR1AIP1
																											NR2C2 KO MOUSE GSE21903 CREEDSID GENE 2200 UP	4/273	0.393616	0.762315	1.25768	1.17264	PSMA5;RPL5;RPS14;RPL23
																											PPARA DEFICIENCY MOUSE GSE6864 CREEDSID GENE 659 DOWN	3/195	0.397218	0.762502	1.32057	1.21924	RPS14;ME1;JCHAIN
																											HNF4A KD HUMAN GSE25417 CREEDSID GENE 1357 DOWN	4/275	0.398873	0.76269	1.24854	1.14754	GATM;PTGES3;HMGB2;ENO1
																											RUNX1 KO MOUSE GSE2592 CREEDSID GENE 277 UP	4/274	0.396246	0.76288	1.25309	1.16001	EIF1AX;NEDD4;MATR3;HMGB1
																											ZXDC KD HUMAN GSE45417 CREEDSID GENE 531 UP	3/195	0.397218	0.76325	1.32057	1.21924	SH3BGRL3;VIM;GALNT8
																											GATA3 OE HUMAN GSE24249 CREEDSID GENE 649 UP	5/355	0.39803	0.763314	1.20897	1.11374	CDK17;GRAMD1B;STAT4;AMPD3;SAMSN1
																											XBP1 OE MOUSE GSE46178 CREEDSID GENE 300 UP	4/275	0.398873	0.763435	1.24854	1.14754	PSMA5;DNAJC3;CLPTM1L;TM4SF1
																											HMGA2 KD HUMAN GSE43741 CREEDSID GENE 2854 DOWN	3/196	0.40035	0.764021	1.31383	1.2027	ARL4C;ABI3BP;TNC
																											DLX4 OE HUMAN GSE21657 CREEDSID GENE 2160 UP	4/275	0.398873	0.764182	1.24854	1.14754	RPS14;HMGB1;PHB2;TMPO
																											NFYA KD MOUSE GSE56838 CREEDSID GENE 1341 DOWN	4/276	0.401499	0.765468	1.24401	1.13522	MTHFD2;CETN2;PHPT1;KLF2
																											PPARG OE MOUSE GSE10192 CREEDSID GENE 2732 DOWN	5/358	0.404942	0.766064	1.19884	1.08376	KHDRBS3;TNC;DDX21;RELL1;XYLB
																											XBP1 KO MOUSE GSE52857 CREEDSID GENE 2765 DOWN	5/358	0.404942	0.766805	1.19884	1.08376	GBP5;STAT4;CLPTM1L;ADCY6;JCHAIN
																											ZNF142 SIRNA MCF7 HUMAN GSE79586 RNASEQ UP	5/357	0.402639	0.766894	1.2022	1.09366	TMEM59;CD164;HNRNPH1;STAT2;PTGES3
																											GATA4 OE MOUSE GSE66016 CREEDSID GENE 2657 DOWN	4/278	0.406745	0.767252	1.23506	1.11102	CD164;GPX4;RPL23;INPPL1
																											DOT1L INHIBITION HUMAN GSE29828 CREEDSID GENE 1239 DOWN	5/359	0.407244	0.767453	1.1955	1.07397	MTHFD2;PTGES3;DDX21;ENO1;HMGB1
																											ARNTL2 KD HUMAN GSE50588 CREEDSID GENE 2785 DOWN	4/277	0.404123	0.767482	1.23952	1.12305	RPL5;AXIN1;MATR3;TP53
																											STAT3 SIRNA MDAMB468 HUMAN GSE85579 RNASEQ UP	5/358	0.404942	0.767548	1.19884	1.08376	ARL4C;NSFL1C;DNAJB6;ZFR;PAFAH1B2
																											HMGA2 OE MOUSE GSE24071 CREEDSID GENE 2563 DOWN	2/119	0.404618	0.767677	1.44264	1.30531	RNF169;JCHAIN
																											NFE2L2 KO MOUSE GSE18344 CREEDSID GENE 960 DOWN	3/197	0.403478	0.767745	1.30716	1.18642	POPDC3;MTERF2;ME1
																											ESRRA KD HUMAN GSE50588 CREEDSID GENE 2821 UP	4/278	0.406745	0.767992	1.23506	1.11102	ZMYND8;RPL23;HMGB2;RBM5
																											POU5F1 KD HUMAN GSE34904 CREEDSID GENE 1350 UP	4/277	0.404123	0.768227	1.23952	1.12305	RPL23;PIM1;ENO1;PHPT1
																											NFE2L2 KO MOUSE GSE867 CREEDSID GENE 726 DOWN	3/198	0.406601	0.768461	1.30056	1.1704	RPL5;DAP;ME1
																											NFE2L2 KO MOUSE GSE18344 CREEDSID GENE 961 UP	2/120	0.408684	0.769427	1.43062	1.28013	SAMSN1;SNCA
																											POU4F1 KO MOUSE GSE19997 CREEDSID GENE 2947 UP	5/360	0.409545	0.770307	1.19218	1.06427	CDK17;ARL4C;KHDRBS3;ARMC8;FOXN3
																											XBP1 OE MOUSE GSE46178 CREEDSID GENE 1437 DOWN	4/282	0.41721	0.778739	1.21754	1.06434	ME1;MATR3;VIM;PHB2
																											ZHX2 KD HUMAN GSE50588 CREEDSID GENE 2814 UP	4/281	0.414598	0.779062	1.22188	1.0758	QTRT1;FAM129A;BBX;SRSF3
																											NFE2L2 KO MOUSE GSE48879 CREEDSID GENE 2834 DOWN	4/282	0.41721	0.779482	1.21754	1.06434	AOC1;DAP;SH3BGRL3;RELL1
																											ONECUT1 KO MOUSE GSE57917 CREEDSID GENE 1440 DOWN	4/282	0.41721	0.780227	1.21754	1.06434	PSMA5;GPX4;CETN2;HMGB1
																											SETDB1 KD THP1 HUMAN GSE103409 SGRNA9DAY7 RNASEQ DOWN	2/122	0.416776	0.780907	1.40716	1.23156	HMGB2;HMGB1
																											NR2C2 KO MOUSE GSE3065 CREEDSID GENE 2722 UP	4/282	0.41721	0.780973	1.21754	1.06434	RPL5;CCNL1;TOR1AIP1;JCHAIN
																											NFKB1 INACTIVATION HUMAN GSE20667 CREEDSID GENE 2577 DOWN	5/363	0.416441	0.781026	1.18233	1.03573	RPL23;UBE2T;HMGB1;FAM72D;TMPO
																											NRL KO MOUSE GSE4051 CREEDSID GENE 2726 UP	3/202	0.419045	0.78142	1.27481	1.1088	PRICKLE2;ME1;SNHG4
																											HIF1A OE 786O HUMAN GSE67237 RNASEQ UP	5/363	0.416441	0.781775	1.18233	1.03573	GANAB;MTHFD2;LENG8;CPNE3;VIM
																											NR3C1 KD HUMAN GSE50588 CREEDSID GENE 2808 UP	4/283	0.41982	0.78212	1.21324	1.05301	RPL23;STAT2;TTK;MRPL22
																											YY1 KD HUMAN GSE14964 CREEDSID GENE 515 UP	2/123	0.420801	0.783202	1.39572	1.20813	RPS14;RPL23
																											IRF9 OE HUMAN GSE50002 CREEDSID GENE 1655 UP	4/284	0.422428	0.783251	1.20897	1.04181	RPS14;STAT2;PIM1;TOR1AIP1
																											TP53 KD HUMAN GSE1676 CREEDSID GENE 1784 DOWN	3/203	0.422143	0.783466	1.26853	1.09399	ENSA;VIM;TP53
																											E2F1 KD MOUSE GSE24594 CREEDSID GENE 473 UP	3/203	0.422143	0.784209	1.26853	1.09399	RPS14;MTIF2;ATXN10
																											HOXC13 OE MOUSE GSE2374 CREEDSID GENE 201 UP	3/203	0.422143	0.784954	1.26853	1.09399	TMEM43;NEDD4;CPNE3
																											SRF KO MOUSE GSE34545 CREEDSID GENE 2884 UP	5/367	0.425615	0.785443	1.16944	0.998958	MTHFD2;ANPEP;MLF1;KLF2;JCHAIN
																											TWIST1 OE MOUSE GSE50002 CREEDSID GENE 1077 DOWN	3/204	0.425236	0.785482	1.26231	1.07941	VPREB1;DAP;ANPEP
																											SOX11 DEPLETION HUMAN GSE34763 CREEDSID GENE 353 DOWN	3/204	0.425236	0.786224	1.26231	1.07941	RPL23;HMGB1;PHB2
																											E2F1 MUT MOUSE GSE24594 CREEDSID GENE 1245 DOWN	3/204	0.425236	0.786967	1.26231	1.07941	RPS14;MTIF2;ATXN10
																											NFYA KD MOUSE GSE56838 CREEDSID GENE 1341 UP	3/205	0.428322	0.787469	1.25615	1.06506	RNF169;MLF1;TOR1AIP1
																											PITX2 KO MOUSE GSE50399 CREEDSID GENE 3058 DOWN	2/125	0.428809	0.787624	1.37339	1.16291	GPX4;RPL23
																											FOXM1 KD HUMAN GSE2222 CREEDSID GENE 1733 DOWN	4/286	0.427634	0.787683	1.20052	1.01982	TMEM59;DAP;DNAJB6;RPL23
																											ZBTB7A KO MOUSE GSE41839 CREEDSID GENE 2380 UP	3/204	0.425236	0.787712	1.26231	1.07941	PIM1;KLF2;JCHAIN
																											IRF9 OE HUMAN GSE50002 CREEDSID GENE 1661 UP	3/205	0.428322	0.78821	1.25615	1.06506	VPREB1;ANPEP;PIM1
																											SPDEF KD HUMAN GSE48928 CREEDSID GENE 2897 UP	4/286	0.427634	0.788425	1.20052	1.01982	MRS2;FAM129A;TP53;INHBE
																											BNC2 SIRNA BT549 HUMAN GSE79586 RNASEQ DOWN	3/206	0.431403	0.78869	1.25005	1.05093	ANPEP;FAM129A;DDX21
																											SRF KO MOUSE GSE1948 CREEDSID GENE 1158 DOWN	4/287	0.430233	0.78876	1.19633	1.00902	PSMA5;RPL5;HMGB2;CPNE3
																											PPARG DEFICIENCY MOUSE GSE23421 CREEDSID GENE 1231 DOWN	3/206	0.431403	0.789427	1.25005	1.05093	AOC1;ME1;JCHAIN
																											GATA6 KO MOUSE GSE47049 CREEDSID GENE 2225 UP	4/287	0.430233	0.789499	1.19633	1.00902	MTPN;FRMD4B;VIM;PEPD
																											HSF1 KD HUMAN GSE3697 CREEDSID GENE 777 DOWN	5/370	0.432479	0.78992	1.15996	0.972301	ZNF573;DNAJB6;IL10RB;ANPEP;BBX
																											MEF2D KD MOUSE GSE47150 CREEDSID GENE 956 UP	3/206	0.431403	0.790166	1.25005	1.05093	RPL5;RPL23;PHPT1
																											FOXF2 OE HUVEC HUMAN GSE79306 RNASEQ DOWN	4/289	0.435421	0.791601	1.18805	0.987798	GANAB;ANPEP;FOXN3;HMGB1
																											KLF15 DEFICIENCY MOUSE GSE7137 CREEDSID GENE 675 DOWN	3/207	0.434478	0.792093	1.24401	1.03702	PSMA5;ZFAND6;ME1
																											XBP1 OE MOUSE GSE46178 CREEDSID GENE 300 DOWN	4/289	0.435421	0.792337	1.18805	0.987798	ME1;MATR3;VIM;PHB2
																											OVOL2 OE PC3 HUMAN GSE48230 RNASEQ UP	3/207	0.434478	0.792831	1.24401	1.03702	TNC;PRRC2C;LENG8
																											IRF9 OE HUMAN GSE50002 CREEDSID GENE 1665 DOWN	4/289	0.435421	0.793074	1.18805	0.987798	ARL4C;STAT2;PIM1;TOR1AIP1
																											ZFX KO MOUSE GSE7069 CREEDSID GENE 177 DOWN	3/208	0.437547	0.793992	1.23803	1.02332	GPX4;UHRF1;PHB2
																											KLF13 KO MOUSE GSE25502 CREEDSID GENE 1821 UP	4/290	0.43801	0.794096	1.18396	0.977372	GATM;ABI3BP;VIM;JCHAIN
																											ONECUT2 KO MOUSE GSE57918 CREEDSID GENE 2797 UP	3/208	0.437547	0.794728	1.23803	1.02332	RPL23;ME1;MLF1
																											PPARA KO MOUSE GSE6864 CREEDSID GENE 981 DOWN	3/209	0.44061	0.795128	1.23211	1.00983	ANPEP;ME1;JCHAIN
																											NEUROG3 OE MOUSE GSE3653 CREEDSID GENE 2289 UP	3/209	0.44061	0.795861	1.23211	1.00983	HMGB2;SNHG4;PHB2
																											PPARA KO MOUSE GSE6864 CREEDSID GENE 1371 UP	3/209	0.44061	0.796596	1.23211	1.00983	ANPEP;ME1;JCHAIN
																											TWIST1 OE MOUSE GSE50002 CREEDSID GENE 3025 UP	3/209	0.44061	0.797332	1.23211	1.00983	ANPEP;PIM1;MLF1
																											SRF MUT MOUSE GSE1948 CREEDSID GENE 1395 DOWN	4/291	0.440596	0.798046	1.17989	0.967068	PSMD7;PTGES3;PHB2;UBE2L3
																											RORA KO MOUSE GSE23736 CREEDSID GENE 1155 DOWN	4/292	0.443179	0.798293	1.17585	0.956884	DAP;SH3BGRL3;VIM;PEPD
																											NFIA DEFICIENCY MOUSE GSE4623 CREEDSID GENE 666 DOWN	3/210	0.443666	0.798436	1.22624	0.996546	RGS14;HNRNPH1;PIM1
																											PAX5 OE HUMAN GSE44244 CREEDSID GENE 574 UP	7/541	0.443105	0.798894	1.11064	0.904008	GBP5;POPDC3;STAT2;CACNA1D;FRMD4B;TM4SF1;CIART
																											PPARG OE MOUSE GSE2192 CREEDSID GENE 861 DOWN	4/296	0.453473	0.79919	1.15996	0.917318	RPL5;HNRNPH1;NEDD4;CPNE3
																											BACH2 KO MOUSE GSE42598 CREEDSID GENE 2778 DOWN	3/213	0.452796	0.799435	1.20897	0.957885	KHDRBS3;FAM129A;RELL1
																											TSHZ3 SIRNA MCF7 HUMAN GSE79586 RNASEQ DOWN	2/130	0.448568	0.799906	1.32057	1.05869	RPL5;PTGES3
																											TFAP2C KD HUMAN GSE15481 CREEDSID GENE 2970 UP	4/296	0.453473	0.79991	1.15996	0.917318	GANAB;PIM1;ME1;HIST1H2BD
																											PAX5 SIRNA T47D HUMAN GSE79586 RNASEQ UP	3/213	0.452796	0.800157	1.20897	0.957885	RPL5;RPS14;PTGES3
																											EZH1 SHRNA PROE HUMAN GSE59089 RNASEQ DOWN	2/130	0.448568	0.800635	1.32057	1.05869	RPS14;RPL23
																											E2F1 OE HUMAN GSE1562 CREEDSID GENE 998 UP	4/297	0.456037	0.800826	1.15605	0.907711	MTHFD2;HMGB2;SNORA21;ADCY6
																											MTF2 KD MOUSE GSE16364 CREEDSID GENE 1355 UP	3/213	0.452796	0.80088	1.20897	0.957885	SOX2;GPX4;KLF2
																											MYC ACTIVATION MOUSE GSE4356 CREEDSID GENE 750 DOWN	2/130	0.448568	0.801366	1.32057	1.05869	ZMYND8;MTIF2
																											SMAD4 KO MOUSE GSE49826 CREEDSID GENE 2401 UP	4/297	0.456037	0.801545	1.15605	0.907711	PSMA5;RPS14;PHB2;KLF2
																											NEUROG3 OE MOUSE GSE3653 CREEDSID GENE 1660 UP	3/213	0.452796	0.801604	1.20897	0.957885	HMGB2;SNHG4;PHB2
																											SOX2 OE HUMAN GSE34920 CREEDSID GENE 1422 DOWN	4/295	0.450905	0.801882	1.16389	0.927037	SOX2;DNAJB6;HNRNPH1;MATR3
																											NFE2L2 KO MOUSE GSE18344 CREEDSID GENE 962 DOWN	3/214	0.455825	0.801892	1.20332	0.945384	AOC1;JCHAIN;SNCA
																											HES1 OE MOUSE GSE54622 CREEDSID GENE 2771 DOWN	2/130	0.448568	0.802098	1.32057	1.05869	SOX2;GATM
																											MITF KD 501MEL HUMAN GSE61966 RNASEQ UP	5/378	0.450696	0.802239	1.13541	0.904877	RPL5;TMEM59;CD164;MTPN;SF3A1
																											ESRRA KO MOUSE GSE16623 CREEDSID GENE 2159 UP	3/213	0.452796	0.802329	1.20897	0.957885	POPDC3;JCHAIN;CIART
																											FOSL1 KO MOUSE GSE43695 CREEDSID GENE 2299 UP	3/214	0.455825	0.802613	1.20332	0.945384	GATM;JCHAIN;SNCA
																											MECOM KO MOUSE GSE11557 CREEDSID GENE 581 UP	2/130	0.448568	0.802831	1.32057	1.05869	PTGES3;CCNL1
																											SRF MUT MOUSE GSE1948 CREEDSID GENE 1397 UP	5/378	0.450696	0.802969	1.13541	0.904877	SOX2;HNRNPH1;NEDD4;ZFR;UBE2L3
																											PITX2 KO MOUSE GSE50399 CREEDSID GENE 3059 UP	3/213	0.452796	0.803056	1.20897	0.957885	RPL5;RPL23;MRPL22
																											TCF3 KO MOUSE GSE26788 CREEDSID GENE 1544 UP	3/211	0.446716	0.803186	1.22043	0.983462	POLR2B;RPL23;TACO1
																											IRX6 SIRNA BT549 HUMAN GSE79586 RNASEQ DOWN	2/131	0.452474	0.803214	1.31049	1.03925	FAM129A;TM4SF1
																											NFE2L2 KO MOUSE GSE18344 CREEDSID GENE 2187 UP	2/130	0.448568	0.803565	1.32057	1.05869	GATM;TNC
																											E2F1 KD HUMAN GSE50588 CREEDSID GENE 2781 DOWN	4/294	0.448333	0.80388	1.16785	0.93687	MRS2;PTGES3;POLE2;INHBE
																											MYC KD HUMAN GSE57538 CREEDSID GENE 1754 DOWN	4/298	0.458597	0.80388	1.15217	0.898215	ARMC1;MTHFD2;GTF3A;MTIF2
																											YY2 KD HUMAN GSE14964 CREEDSID GENE 2081 UP	2/131	0.452474	0.803943	1.31049	1.03925	RPL23;TM4SF1
																											GATA3 KO MOUSE GSE39864 CREEDSID GENE 1162 UP	4/298	0.458597	0.8046	1.15217	0.898215	SF3A1;MTHFD2;POLE2;VIM
																											NR4A2 OE MOUSE GSE3571 CREEDSID GENE 3121 DOWN	4/294	0.448333	0.804616	1.16785	0.93687	GATM;TNC;CPNE3;PHPT1
																											NR4A2 OE MOUSE GSE3571 CREEDSID GENE 1290 UP	4/294	0.448333	0.805355	1.16785	0.93687	GATM;TNC;CPNE3;PHPT1
																											IRF1 OE HUMAN GSE26817 CREEDSID GENE 2502 UP	5/383	0.462007	0.805529	1.12059	0.86529	PSMA5;GBP5;XRN1;STAT2;HIST1H2BD
																											FOSL1 KO MOUSE GSE43695 CREEDSID GENE 2303 DOWN	3/216	0.461864	0.805997	1.19218	0.920941	GATM;JCHAIN;SNCA
																											PAX3 KNOCKIN MOUSE GSE11400 CREEDSID GENE 625 DOWN	4/300	0.463705	0.806337	1.14449	0.879549	DAP;CLPTM1L;VIM;PHPT1
																											GATA3 OE HUMAN GSE24249 CREEDSID GENE 649 DOWN	3/216	0.461864	0.806716	1.19218	0.920941	KHDRBS3;CARD8;FAM129A
																											STAT6 KD HUMAN GSE50588 CREEDSID GENE 2805 UP	4/299	0.461153	0.806915	1.14832	0.888828	LYRM2;GATM;ARMC8;CCNL1
																											TFAP2C KD HUMAN GSE15481 CREEDSID GENE 2968 UP	4/300	0.463705	0.807054	1.14449	0.879549	PIM1;PAEP;SH3BGRL3;INHBE
																											SMAD3 KO MOUSE GSE28598 CREEDSID GENE 1159 UP	3/216	0.461864	0.807437	1.19218	0.920941	ARL4C;KHDRBS3;MTHFD2
																											SOX2 OE HUMAN GSE34920 CREEDSID GENE 1422 UP	4/299	0.461153	0.807637	1.14832	0.888828	FAM129A;DENR;VIM;INHBE
																											ZFX KO MOUSE GSE36921 CREEDSID GENE 1491 DOWN	3/217	0.464872	0.807648	1.18669	0.908993	GPX4;HMGB2;SH3BGRL3
																											SRF KD HUMAN GSE22606 CREEDSID GENE 2327 UP	4/300	0.463705	0.807772	1.14449	0.879549	UHRF1;SNHG4;FAM72D;TP53
																											MYB OE HUMAN GSE2816 CREEDSID GENE 2154 DOWN	6/469	0.466267	0.808636	1.09813	0.837868	RPL5;RPS14;CD164;GPX4;RPL23;SAMSN1
																											ZNF395 KD HUMAN GSE49613 CREEDSID GENE 813 UP	4/301	0.466253	0.80933	1.14069	0.870376	PSMA5;TMEM59;GPX4;TM4SF1
																											HSF1 KD HUMAN GSE3697 CREEDSID GENE 782 UP	3/218	0.467873	0.810704	1.18124	0.897222	MRS2;POPDC3;HNRNPH1
																											FOXA1 OE HUMAN GSE49153 CREEDSID GENE 2965 UP	4/302	0.468797	0.81087	1.13691	0.861309	CD164;POLR2B;DDX21;CLASP2
																											CREB1 DEPLETION HUMAN GSE12056 CREEDSID GENE 68 UP	4/302	0.468797	0.811587	1.13691	0.861309	PRRC2C;DDX21;VIM;SAMSN1
																											THRB DOMNEG MOUSE GSE3067 CREEDSID GENE 2435 DOWN	4/303	0.471336	0.811677	1.13316	0.852345	HNRNPH1;NEDD4;ME1;KLF2
																											RARA KO MOUSE GSE31280 CREEDSID GENE 1677 DOWN	2/136	0.471766	0.811702	1.26231	0.948338	VPREB1;FAM129A
																											PAX5 SIRNA T47D HUMAN GSE79586 RNASEQ DOWN	5/387	0.471007	0.811824	1.109	0.83495	DDX21;ENO1;HMGB1;ADCY6;TMPO
																											MYC ACTIVATION MOUSE GSE4356 CREEDSID GENE 751 DOWN	3/219	0.470867	0.812297	1.17585	0.885625	LYRM2;DAP;ZMYND8
																											IKZF3 MUT MOUSE GSE12356 CREEDSID GENE 599 UP	3/219	0.470867	0.813013	1.17585	0.885625	VPREB1;RPL23;JCHAIN
																											HMGA2 KO MOUSE GSE55340 CREEDSID GENE 48 UP	3/219	0.470867	0.813731	1.17585	0.885625	UHRF1;POLE2;TTK
																											NR2E3 OE MOUSE GSE5338 CREEDSID GENE 2384 DOWN	5/389	0.47549	0.816674	1.1033	0.820206	SKI;MTPN;CLPB;POLR2B;PRICKLE2
																											MBD2 KO MOUSE GSE48653 CREEDSID GENE 1051 UP	5/389	0.47549	0.817391	1.1033	0.820206	VPREB1;UHRF1;POLE2;OSTF1;JCHAIN
																											BNC1 KD MOUSE GSE4029 CREEDSID GENE 97 DOWN	3/222	0.479802	0.8212	1.15996	0.851852	RPL23;MATR3;AMPD3
																											KDM2B OE MOUSE GSE34691 CREEDSID GENE 354 DOWN	4/308	0.483965	0.821858	1.11477	0.809034	KHDRBS3;ANPEP;ABI3BP;BBX
																											SMAD3 KO MOUSE GSE28598 CREEDSID GENE 1159 DOWN	4/307	0.481448	0.821862	1.1184	0.817499	NEDD4;FAM129A;AMPD3;VIM
																											NR1I3 KNOCKIN BACKGROUND MOUSE GSE40120 CREEDSID GENE 3071 DOWN	3/222	0.479802	0.821918	1.15996	0.851852	CD164;XRN1;STAT2
																											ELK1 KD HUMAN GSE34589 CREEDSID GENE 2863 DOWN	4/309	0.486476	0.822556	1.11116	0.800664	ARMC1;LUZP6;COBL;CPNE3
																											GATA4 KO FMOUSE GSE5500 CREEDSID GENE 739 DOWN	2/140	0.486903	0.822568	1.22624	0.882514	RXFP1;NGEF
																											NFKB1 INACTIVATION HUMAN GSE20667 CREEDSID GENE 2573 DOWN	4/308	0.483965	0.822572	1.11477	0.809034	GPX4;IL10RB;SH3BGRL3;PHB2
																											ARNTL2 KD HUMAN GSE50588 CREEDSID GENE 2785 UP	4/307	0.481448	0.822579	1.1184	0.817499	ARRDC5;BBX;HMGB1;KLF2
																											MYC OE MOUSE GSE55272 CREEDSID GENE 1826 DOWN	2/138	0.479368	0.822614	1.24401	0.914707	MLF1;CIART
																											ZNF217 SIRNA MCF7 HUMAN GSE58326 RNASEQ UP	3/222	0.479802	0.822638	1.15996	0.851852	ZMYND8;ENSA;BBX
																											IRF4 KO MOUSE GSE40726 CREEDSID GENE 1527 DOWN	3/223	0.482765	0.822675	1.15476	0.840923	KRT33A;AOC1;FRMD4B
																											STAT3 KD HUMAN GSE42979 CREEDSID GENE 2148 DOWN	4/309	0.486476	0.823267	1.11116	0.800664	ANPEP;NEDD4;TNC;KLF2
																											MYC OE MOUSE GSE55272 CREEDSID GENE 1826 UP	4/308	0.483965	0.823286	1.11477	0.809034	ANPEP;SYP;PDE7A;JCHAIN
																											TFAP2C SIRNA HUMAN GSE15481 CREEDSID GENE 2895 UP	4/307	0.481448	0.823297	1.1184	0.817499	GANAB;PIM1;ME1;HIST1H2BD
																											MYC KNOCKIN MOUSE GSE39443 CREEDSID GENE 1847 DOWN	3/223	0.482765	0.823392	1.15476	0.840923	STK4;RBM5;KLF2
																											KDM2B OE MOUSE GSE34691 CREEDSID GENE 607 UP	4/309	0.486476	0.82398	1.11116	0.800664	KHDRBS3;ANPEP;ABI3BP;BBX
																											TFAP2C SIRNA HUMAN GSE15481 CREEDSID GENE 2893 UP	4/308	0.483965	0.824002	1.11477	0.809034	PIM1;PAEP;SH3BGRL3;INHBE
																											PAX3 KNOCKIN MOUSE GSE11400 CREEDSID GENE 625 UP	3/224	0.48572	0.824125	1.1496	0.830154	PSMA5;HMGB1;CCNL1
																											THRB DOMNEG MOUSE GSE3067 CREEDSID GENE 2435 UP	3/225	0.488667	0.824125	1.14449	0.819541	RPS14;NSFL1C;VIM
																											MYC KD HUMAN GSE5823 CREEDSID GENE 137 UP	4/309	0.486476	0.824693	1.11116	0.800664	ZNF417;STAT4;WDR53;GAPT
																											ERG KD HUMAN GSE14801 CREEDSID GENE 827 UP	3/225	0.488667	0.824836	1.14449	0.819541	DDX21;ENO1;VIM
																											TSHZ3 SIRNA T47D HUMAN GSE79586 RNASEQ DOWN	2/142	0.49437	0.830881	1.20897	0.851685	UHRF1;ENO1
																											STAT3 ACTVATION MOUSE GSE21060 CREEDSID GENE 3063 DOWN	2/142	0.49437	0.831595	1.20897	0.851685	BCL9;CIART
																											PCGF2 KD HUMAN GSE7578 CREEDSID GENE 130 DOWN	4/312	0.493981	0.831656	1.10047	0.776117	GPX4;RPL23;PHB2;HIST1H2BD
																											HOXA11 SIRNA T47D HUMAN GSE79586 RNASEQ DOWN	1958-01-01	0.493708	0.831911	1.47995	1.04456	ENSA
																											GATA6 OE HESC HUMAN GSE69322 MTESR1MEDIA RNASEQ UP	5/398	0.495506	0.832075	1.07835	0.757194	GANAB;TNC;PRRC2C;ENO1;VIM
																											GATA4 KO MOUSE GSE11194 CREEDSID GENE 510 DOWN	3/228	0.497458	0.833924	1.12943	0.78862	DAP;GPX4;ANPEP
																											XBP1 KO MOUSE GSE52857 CREEDSID GENE 2765 UP	2/143	0.498078	0.834249	1.20052	0.836758	MTHFD2;CIART
																											ATF6 INDUCED MOUSE GSE8322 CREEDSID GENE 1473 DOWN	3/228	0.497458	0.834638	1.12943	0.78862	RPS14;GPX4;PHB2
																											KLF5 KO MOUSE GSE9244 CREEDSID GENE 580 DOWN	4/315	0.501441	0.834882	1.08999	0.752389	SOX2;POLR2B;NEDD4;KLF2
																											AIRE MUT MOUSE GSE12073 CREEDSID GENE 1172 DOWN	3/229	0.500372	0.835233	1.1245	0.778609	RPL5;PTGES3;JCHAIN
																											NRL DEFICIENCY MOUSE GSE4051 CREEDSID GENE 262 DOWN	4/315	0.501441	0.835592	1.08999	0.752389	MTERF2;SPATA1;SH3BGRL3;CACNA1D
																											POU5F1 KD HUMAN GSE21135 CREEDSID GENE 1328 UP	5/400	0.499916	0.835897	1.07296	0.7439	PRICKLE2;TNC;TM4SF1;SULT1C4;INHBE
																											MYC OE MOUSE GSE10954 CREEDSID GENE 184 DOWN	3/229	0.500372	0.835945	1.1245	0.778609	RPS14;RPL23;SH3BGRL3
																											NKX25 SHRNA H1 HUMAN GSE69618 DAY2 RNASEQ DOWN	1959-01-01	0.499623	0.836122	1.45486	1.00953	NEDD4
																											GATA4 INACTIVATION MOUSE GSE5298 CREEDSID GENE 546 UP	4/315	0.501441	0.836304	1.08999	0.752389	NPLOC4;PTGES3;FOXN3;CCNL1
																											SUZ12 KD HEK293 HUMAN GSE50177 RNASEQ UP	3/230	0.503277	0.836516	1.11961	0.768742	PTGES3;DENR;VIM
																											TFAP2C KD HUMAN GSE15481 CREEDSID GENE 2964 UP	3/230	0.503277	0.837227	1.11961	0.768742	GANAB;ME1;HIST1H2BD
																											NFE2L2 KO MOUSE GSE18344 CREEDSID GENE 1260 DOWN	5/402	0.504312	0.837526	1.06762	0.730852	SKI;ANPEP;ME1;LENG8;KLF2
																											STAT6 KO MOUSE GSE25088 CREEDSID GENE 1160 DOWN	2/145	0.505441	0.83869	1.18396	0.807841	TM4SF1;JCHAIN
																											MYC ACTIVATION MOUSE GSE4356 CREEDSID GENE 751 UP	4/317	0.506387	0.838838	1.08312	0.737009	PSMD7;PTGES3;HMGB1;PHB2
																											NFYB KD MOUSE GSE56838 CREEDSID GENE 1342 UP	3/231	0.506174	0.839194	1.11477	0.759016	RNF169;KHDRBS3;MLF1
																											XPA KO HELA HUMAN GSE100855 RNASEQ DOWN	4/322	0.518658	0.839283	1.0663	0.700035	SKI;SF3A1;GANAB;ENO1
																											SON KD HUMAN GSE26888 CREEDSID GENE 890 DOWN	4/322	0.518658	0.839978	1.0663	0.700035	GPX4;VIM;PHB2;HIST1H2BD
																											ZNF589 SIRNA MDAMB231 HUMAN GSE79586 RNASEQ UP	4/322	0.518658	0.840673	1.0663	0.700035	RPL5;DNAJB6;PRRC2C;DDX21
																											MECP2 KD MOUSE GSE47150 CREEDSID GENE 361 DOWN	3/236	0.520524	0.840913	1.09115	0.71243	POPDC3;LENG8;ENO1
																											IRF9 OE HUMAN GSE50002 CREEDSID GENE 1656 DOWN	3/233	0.511941	0.840922	1.1052	0.739981	KBTBD4;MTERF2;CIART
																											DLX4 OE HUMAN GSE21657 CREEDSID GENE 2160 DOWN	4/323	0.521096	0.841142	1.063	0.692884	RPL23;ENSA;ENO1;HIST1H2BD
																											GATA6 KD H1 HUMAN GSE92581 RNASEQ UP	4/322	0.518658	0.84137	1.0663	0.700035	MRS2;TNC;ENO1;VIM
																											HIVEP2 KO MOUSE GSE41307 CREEDSID GENE 3094 DOWN	3/236	0.520524	0.841607	1.09115	0.71243	RPL5;RPL23;SNCA
																											GATA6 KO MOUSE GSE47049 CREEDSID GENE 2225 DOWN	3/233	0.511941	0.841629	1.1052	0.739981	RPL5;RPS14;RPL23
																											AHR KO MOUSE GSE44715 CREEDSID GENE 1466 UP	4/320	0.513767	0.841804	1.07296	0.714577	GRAMD1B;DAP;PHPT1;E2F6
																											TFAP2C SIRNA HUMAN GSE15481 CREEDSID GENE 2892 UP	3/232	0.509061	0.841843	1.10996	0.74943	GANAB;ME1;HIST1H2BD
																											IKZF3 KD HUMAN GSE50588 CREEDSID GENE 2818 UP	4/322	0.518658	0.842067	1.0663	0.700035	NPLOC4;DNAJB6;STAT2;BBX
																											MEF2D KD MOUSE GSE47150 CREEDSID GENE 366 DOWN	3/233	0.511941	0.842336	1.1052	0.739981	POPDC3;LENG8;ENO1
																											XBP1 OE HUMAN GSE8562 CREEDSID GENE 87 UP	4/320	0.513767	0.842509	1.07296	0.714577	KBTBD4;SLC35A1;CACNA1D;ENO1
																											TET2 KO MOUSE GSE27816 CREEDSID GENE 458 UP	3/232	0.509061	0.842555	1.10996	0.74943	PTGES3;HEATR3;VIM
																											MEF2A KD MOUSE GSE47150 CREEDSID GENE 367 DOWN	3/235	0.517672	0.842562	1.09579	0.721483	POPDC3;LENG8;ENO1
																											SON KD HUMAN GSE26888 CREEDSID GENE 62 UP	4/322	0.518658	0.842766	1.0663	0.700035	GPX4;VIM;PHB2;HIST1H2BD
																											TAL1 KO MOUSE GSE46970 CREEDSID GENE 1447 DOWN	3/234	0.514811	0.842809	1.10047	0.730666	PTGES3;HMGB2;HMGB1
																											MYC KD HUMAN GSE5823 CREEDSID GENE 139 UP	3/233	0.511941	0.843044	1.1052	0.739981	KHDRBS3;FOXN3;CLN8
																											GTF2B KD HUMAN GSE50588 CREEDSID GENE 2798 UP	4/320	0.513767	0.843215	1.07296	0.714577	RPL23;BBX;MED9;HIST1H2BD
																											MYB OE HUMAN GSE2815 CREEDSID GENE 941 DOWN	2/148	0.516355	0.843222	1.15996	0.766686	TMEM43;RPL23
																											NFE2L2 KO MOUSE GSE48879 CREEDSID GENE 2834 UP	3/235	0.517672	0.843263	1.09579	0.721483	RNF169;FRMD4B;CIART
																											HIF1A KD HUMAN GSE44943 CREEDSID GENE 2235 DOWN	4/319	0.511313	0.843429	1.07632	0.721971	CLPB;ZNF614;BBX;SULT1C4
																											FOXA2 KO MOUSE GSE19204 CREEDSID GENE 2166 UP	4/322	0.518658	0.843466	1.0663	0.700035	GATM;UHRF1;ME1;JCHAIN
																											FOXQ1 OE SKMEL147 HUMAN GSE103071 RNASEQ DOWN	1962-01-01	0.51696	0.843506	1.38447	0.913457	RPL41P2
																											ZNF503 SHRNA H1 HUMAN GSE69618 DAY6 RNASEQ UP	6/491	0.510579	0.843641	1.04892	0.705096	MRS2;RPL5;HNRNPH1;NEDD4;PRRC2C;ENO1
																											NCOA3 KD MOUSE GSE50017 CREEDSID GENE 1711 UP	2/150	0.523542	0.8437	1.14449	0.740644	TMEM43;IL17RD
																											NCOA3 KD MOUSE GSE50017 CREEDSID GENE 1712 UP	3/233	0.511941	0.843754	1.1052	0.739981	TMEM43;IL10RB;IL17RD
																											POU4F1 KO MOUSE GSE19997 CREEDSID GENE 2947 DOWN	2/148	0.516355	0.843926	1.15996	0.766686	STAT4;MTIF2
																											MYC MYC VS WT MOUSE GSE55272 CREEDSID GENE 1817 UP	3/235	0.517672	0.843965	1.09579	0.721483	MTHFD2;ME1;OPCML
																											TAL1 KD HUMAN GSE54075 CREEDSID GENE 2565 DOWN	4/319	0.511313	0.84414	1.07632	0.721971	ATXN3;LUZP6;OR8J1;UHRF1
																											IRF9 KD HUMAN GSE50588 CREEDSID GENE 2809 UP	4/324	0.523527	0.844371	1.05971	0.685812	CD164;GATM;PTGES3;FAM129A
																											IRF5 KD HUMAN GSE50588 CREEDSID GENE 2801 UP	4/321	0.516215	0.844402	1.06962	0.707265	GATM;STAT2;POLE2;TTK
																											IRX6 SIRNA MDAMB231 HUMAN GSE79586 RNASEQ UP	4/325	0.525953	0.846888	1.05645	0.678818	DNAJB6;PTGES3;TM4SF1;PAFAH1B2
																											GFI1 KO MOUSE GSE20282 CREEDSID GENE 174 UP	4/327	0.530786	0.853267	1.04999	0.665061	PSMA5;CLPTM1L;VIM;UBE2L3
																											NANOG OE MOUSE GSE48370 CREEDSID GENE 2979 UP	2/152	0.530657	0.853761	1.12943	0.715652	PSMA5;INHBE
																											NR1I3 KNOCKIN MOUSE GSE40120 CREEDSID GENE 3070 UP	3/240	0.531842	0.854262	1.07296	0.677478	ME1;MTIF2;INHBE
																											EPAS1 KD HUVEC HUMAN GSE62974 RNASEQ UP	4/328	0.533194	0.855732	1.04679	0.658296	DNAJC3;ANPEP;PRRC2C;SNCA
																											U2AF1 OE BFUE HUMAN GSE94153 RNASEQ UP	1965-01-01	0.533698	0.855841	1.32057	0.829217	VIM
																											NFE2L2 KO MOUSE GSE35124 CREEDSID GENE 2151 DOWN	3/241	0.534648	0.856661	1.06851	0.669044	RPL5;RPS14;GPX4
																											ARID3A KD MOUSE GSE56853 CREEDSID GENE 1337 UP	4/329	0.535596	0.857478	1.04361	0.651605	CLPB;IL10RB;AMPD3;MLF1
																											GATA2 OE HESC HUMAN GSE57395 RNASEQ UP	6/505	0.538072	0.859336	1.01984	0.632061	RPL5;CD164;TNC;PRRC2C;ENO1;VIM
																											SOX2 DEFICIENCY HUMAN GSE42937 CREEDSID GENE 349 DOWN	4/330	0.537991	0.859908	1.04045	0.644987	SOX2;BCL9;TTK;TM4SF1
																											POU4F1 KO MOUSE GSE19997 CREEDSID GENE 2108 UP	4/330	0.537991	0.86061	1.04045	0.644987	MTERF2;ASCC3;ZC3H14;MLF1
																											PAX5 SIRNA MCF7 HUMAN GSE79586 RNASEQ UP	4/331	0.540381	0.860916	1.0373	0.638442	RPL5;CD164;GANAB;GRB2
																											CEBPA UNK HUMAN GSE33223 CREEDSID GENE 2097 DOWN	3/243	0.540231	0.861379	1.05971	0.652528	OSTF1;HMGB1;JCHAIN
																											IRF9 OE HUMAN GSE50002 CREEDSID GENE 1653 UP	3/243	0.540231	0.862081	1.05971	0.652528	STAT2;PIM1;TOR1AIP1
																											FOXP3 OE SW780 HUMAN GSE81157 RNASEQ DOWN	3/244	0.543009	0.863697	1.05537	0.644442	RPS14;RPL23;ENO1
																											FOXP3 ACTIVATION HUMAN GSE41087 CREEDSID GENE 1055 UP	3/244	0.543009	0.864399	1.05537	0.644442	ARL4C;ANPEP;VIM
																											HSF1 KD HUMAN GSE3697 CREEDSID GENE 780 DOWN	3/245	0.545777	0.866691	1.05106	0.636467	IL10RB;ANPEP;SH3BGRL3
																											HMX1 DEFICIENCY MOUSE GSE47002 CREEDSID GENE 351 UP	3/245	0.545777	0.867395	1.05106	0.636467	SOX2;FAM129A;NAF1
																											ZBTB7A KO MOUSE GSE41839 CREEDSID GENE 2380 DOWN	3/246	0.548535	0.869661	1.04679	0.628603	CCDC112;NEDD4;MLF1
																											STAT1 KO MOUSE GSE33057 CREEDSID GENE 1529 UP	3/246	0.548535	0.870365	1.04679	0.628603	UHRF1;POU6F2;HMGB2
																											TET1 KD MOUSE GSE26830 CREEDSID GENE 1353 UP	4/335	0.549876	0.870377	1.02492	0.612966	ARL4C;GATM;FAM129A;BBX
																											ARX SIRNA BCD HUMAN GSE73433 RNASEQ UP	2/158	0.551568	0.870943	1.08654	0.646483	TMEM59;ANPEP
																											NR5A2 KD HUMAN GSE47803 CREEDSID GENE 1818 UP	4/335	0.549876	0.871081	1.02492	0.612966	TMEM189;STAT4;SLC29A3;KLF2
																											NFYB KD MOUSE GSE56838 CREEDSID GENE 1342 DOWN	3/247	0.551283	0.871196	1.04255	0.620848	MTHFD2;CETN2;KLF2
																											MECP2 KD MOUSE GSE47150 CREEDSID GENE 951 DOWN	4/336	0.552233	0.871292	1.02187	0.606769	GATM;GPX4;NEDD4;SNCA
																											KLF3 KO MOUSE GSE35592 CREEDSID GENE 2674 UP	3/247	0.551283	0.8719	1.04255	0.620848	IST1;ME1;SNORA21
																											MYC OE MCF7 HUMAN GSE101738 RNASEQ DOWN	2/159	0.554989	0.87423	1.07971	0.635741	MTPN;HNRNPH1
																											FOXL2 OE HUMAN GSE39890 CREEDSID GENE 2735 UP	4/337	0.554585	0.874297	1.01884	0.60064	GANAB;SH3BGRL3;ENO1;CIART
																											FOXL2 OE HUMAN GSE39890 CREEDSID GENE 2737 UP	4/338	0.55693	0.875175	1.01582	0.594577	MTPN;GANAB;SH3BGRL3;ENO1
																											KLF13 KD HUMAN GSE50588 CREEDSID GENE 2795 DOWN	3/249	0.55675	0.875596	1.03418	0.605656	AOC1;HMGB2;IL17RD
																											SOX2 DEFICIENCY HUMAN GSE42937 CREEDSID GENE 347 DOWN	3/249	0.55675	0.8763	1.03418	0.605656	SOX2;BCL9;FAM192A
																											NR4A2 OE HUMAN GSE58475 CREEDSID GENE 1431 UP	2/160	0.558391	0.876768	1.07296	0.62521	RPL5;VIM
																											RUNX1 KO MOUSE GSE2592 CREEDSID GENE 277 DOWN	3/250	0.559469	0.877054	1.03004	0.598215	MTHFD2;POLR2B;PRRC2C
																											TFAP2C KO MOUSE GSE45941 CREEDSID GENE 1490 UP	3/250	0.559469	0.877756	1.03004	0.598215	UHRF1;COBL;AMPD3
																											MYC KD HUMAN GSE54872 CREEDSID GENE 1307 DOWN	3/251	0.562178	0.877786	1.02594	0.590877	GATM;TM4SF1;GAPT
																											KLF5 KO MOUSE GSE43806 CREEDSID GENE 1427 DOWN	2/161	0.561775	0.877858	1.0663	0.614884	VPREB1;STAT2
																											LHX1 ABLATION MOUSE GSE4230 CREEDSID GENE 776 UP	2/161	0.561775	0.878559	1.0663	0.614884	NEDD4;HMGB1
																											TP53 DEPLETION HUMAN GSE26262 CREEDSID GENE 478 UP	4/340	0.5616	0.878986	1.00985	0.582647	ARL4C;CD164;CPNE3;HIST1H2BD
																											HSF1 KD HUMAN GSE3697 CREEDSID GENE 780 UP	4/340	0.5616	0.87969	1.00985	0.582647	MRS2;PNISR;POLE2;GIGYF2
																											ZXDC KD HUMAN GSE45417 CREEDSID GENE 885 DOWN	4/341	0.563925	0.879812	1.00688	0.576778	VPREB1;DNAJB6;NEDD4;GAPT
																											MYB KD HUMAN GSE49286 CREEDSID GENE 1835 DOWN	3/252	0.564876	0.880595	1.02187	0.583638	HMGB2;OSTF1;CLPTM1L
																											POU3F3 KD MOUSE GSE62033 CREEDSID GENE 2618 UP	4/342	0.566243	0.882024	1.00394	0.570973	RNF169;TTK;SNORA21;E2F6
																											IRF9 OE HUMAN GSE50002 CREEDSID GENE 1662 UP	3/253	0.567565	0.882678	1.01783	0.576499	VPREB1;DAP;ANPEP
																											TET2 KO MOUSE GSE27816 CREEDSID GENE 457 UP	3/253	0.567565	0.88338	1.01783	0.576499	ATXN3;PHPT1;JCHAIN
																											POU1F1 OE HUMAN GSE64101 CREEDSID GENE 2931 UP	4/343	0.568555	0.883516	1.00101	0.56523	GPX4;SH3BGRL3;TP53;UBE2L3
																											ESRRG DEFICIENCY MOUSE GSE8199 CREEDSID GENE 664 DOWN	3/255	0.572912	0.883972	1.00985	0.562508	GPX4;POLR2B;RPL23
																											NFE2L2 KO MOUSE GSE18344 CREEDSID GENE 1259 UP	1972-01-01	0.570543	0.884499	1.19218	0.669012	KBTBD4
																											MECOM OE MOUSE GSE34729 CREEDSID GENE 1428 UP	3/255	0.572912	0.884669	1.00985	0.562508	CDK14;ADCY6;SNCA
																											IRF9 OE HUMAN GSE50002 CREEDSID GENE 1661 DOWN	3/254	0.570243	0.884736	1.01382	0.569456	KBTBD4;AGPS;CIART
																											FLI1 KD HUMAN GSE27524 CREEDSID GENE 1602 DOWN	3/256	0.57557	0.885283	1.0059	0.555655	MRS2;DDX21;SNORA21
																											SOX2 DEFICIENCY HUMAN GSE42937 CREEDSID GENE 349 UP	3/255	0.572912	0.885368	1.00985	0.562508	ZNF540;AMN1;XIAP
																											MECOM OE MOUSE GSE22434 CREEDSID GENE 1345 UP	3/254	0.570243	0.885437	1.01382	0.569456	NSFL1C;DAP;OSTF1
																											DLX5 OE MOUSE GSE22381 CREEDSID GENE 372 DOWN	2/164	0.571816	0.885772	1.04679	0.585091	CLPB;CACTIN
																											TCF4 KD HUMAN GSE18560 CREEDSID GENE 1275 UP	4/346	0.575449	0.885793	0.992334	0.548369	CD164;SH3BGRL3;TM4SF1;HIST1H2BD
																											GATA4 KO MOUSE GSE66016 CREEDSID GENE 2656 UP	3/255	0.572912	0.886067	1.00985	0.562508	GPX4;INPPL1;ENO1
																											CREB1 KD MOUSE GSE17478 CREEDSID GENE 2158 UP	4/346	0.575449	0.88649	0.992334	0.548369	ARL4C;DAP;UBE2T;VIM
																											FOXO1 KO MOUSE GSE40655 CREEDSID GENE 508 DOWN	2/165	0.575126	0.886691	1.04045	0.57554	AMPD3;PDE7A
																											ATF6B KO MOUSE GSE35651 CREEDSID GENE 2660 UP	3/255	0.572912	0.886767	1.00985	0.562508	GBP5;ANPEP;GAPT
																											PPARG KO MOUSE GSE24292 CREEDSID GENE 3012 DOWN	3/257	0.578217	0.88796	1.00199	0.548894	PSMA5;PSMD7;PIM1
																											TET2 KO MOUSE GSE27816 CREEDSID GENE 457 DOWN	3/257	0.578217	0.888657	1.00199	0.548894	RPL23;RELL1;NAF1
																											RELA KD HUMAN GSE50588 CREEDSID GENE 2819 DOWN	4/348	0.58001	0.889319	0.986631	0.537427	SLC35A1;GATM;FAM129A;PIM1
																											YY1 KD MOUSE GSE31784 CREEDSID GENE 1333 DOWN	3/258	0.580855	0.889917	0.998104	0.542224	QTRT1;POLE2;VIM
																											DNMT1 KO HUMAN GSE3699 CREEDSID GENE 2851 UP	4/348	0.58001	0.890016	0.986631	0.537427	CDK17;FAM129A;HMGB2;VIM
																											VDR KO MOUSE GSE2421 CREEDSID GENE 1152 DOWN	3/260	0.586098	0.891671	0.990426	0.529153	ANPEP;RPL23;SH3BGRL3
																											MYC OE HUMAN GSE43730 CREEDSID GENE 359 UP	3/260	0.586098	0.892364	0.990426	0.529153	CCDC112;COBL;TM4SF1
																											STAT1 KO MOUSE GSE33057 CREEDSID GENE 1529 DOWN	3/259	0.583482	0.892545	0.99425	0.535644	POPDC3;GATM;KCNS1
																											RORC KO MOUSE GSE27241 CREEDSID GENE 1686 UP	2/168	0.584944	0.89269	1.02187	0.547965	PIM1;ENO1
																											NFE2L2 KO MOUSE GSE29632 CREEDSID GENE 2152 DOWN	4/352	0.58905	0.892693	0.975419	0.516235	SOX2;MTERF2;AMPD3;MLF1
																											NFE2L2 KO MOUSE GSE18344 CREEDSID GENE 965 DOWN	4/350	0.584544	0.892775	0.980993	0.526718	KHDRBS3;ME1;MLF1;JCHAIN
																											CTCF DEPLETION MOUSE GSE11664 CREEDSID GENE 124 UP	3/260	0.586098	0.893059	0.990426	0.529153	PTGES3;AMPD3;NGEF
																											HSF1 KD HUMAN GSE3697 CREEDSID GENE 778 DOWN	3/259	0.583482	0.893243	0.99425	0.535644	DNAJB6;IL10RB;SH3BGRL3
																											EGR3 KD HUMAN GSE52108 CREEDSID GENE 2231 DOWN	4/352	0.58905	0.893385	0.975419	0.516235	KRT33A;NEDD4;FAM129A;ZNF625
																											ARID3A OE MOUSE GSE56853 CREEDSID GENE 1339 UP	4/350	0.584544	0.893472	0.980993	0.526718	ARL4C;VPREB1;ZMYND8;BBX
																											FOSL1 KO MOUSE GSE43695 CREEDSID GENE 429 UP	2/170	0.591396	0.893483	1.00985	0.530441	GATM;SNCA
																											SUZ12 SHRNA PROE HUMAN GSE59089 RNASEQ UP	3/261	0.588705	0.893553	0.986631	0.522748	GANAB;PRSS57;GAPT
																											NR1I2 KO HUMAN GSE55746 CREEDSID GENE 2903 UP	3/260	0.586098	0.893754	0.990426	0.529153	ABI3BP;UBE2T;VIM
																											ZNF589 SIRNA T47D HUMAN GSE79586 RNASEQ UP	3/262	0.5913	0.894028	0.982865	0.516428	RPS14;PRRC2C;DDX21
																											WT1 KO MOUSE GSE15325 CREEDSID GENE 2156 DOWN	2/169	0.58818	0.894143	1.01582	0.53912	MTHFD2;XYLB
																											NR1I3 KNOCKIN MOUSE GSE40120 CREEDSID GENE 3069 UP	3/261	0.588705	0.894246	0.986631	0.522748	DNAJC3;CCNL1;KLF2
																											NFKB1 INACTIVATION HUMAN GSE20667 CREEDSID GENE 2574 UP	3/262	0.5913	0.894719	0.982865	0.516428	UBE2T;HMGB2;TTK
																											DNMT1 KO MOUSE GSE27434 CREEDSID GENE 1052 UP	4/353	0.591292	0.895398	0.972656	0.511077	GATM;ABI3BP;OSTF1;SNCA
																											STAT1 DEFICIENT MOUSE GSE48970 CREEDSID GENE 1521 DOWN	2/171	0.594594	0.895551	1.00394	0.521924	LINGO4;TM4SF1
																											MYC ACTIVATION 21 DAYS MOUSE GSE4356 CREEDSID GENE 754 DOWN	3/264	0.59646	0.895605	0.975419	0.504041	GATM;DAP;JCHAIN
																											HSF1 KD HUMAN GSE3697 CREEDSID GENE 783 UP	3/263	0.593886	0.895861	0.979128	0.510193	MRS2;POPDC3;HNRNPH1
																											SNAI1 KO MOUSE GSE53107 CREEDSID GENE 1448 DOWN	2/171	0.594594	0.89624	1.00394	0.521924	SLC35A1;CCNL1
																											MYRF KO MOUSE GSE15303 CREEDSID GENE 2306 DOWN	3/264	0.59646	0.896292	0.975419	0.504041	GATM;RPL23;RELL1
																											MYC KO MOUSE GSE58079 CREEDSID GENE 2553 UP	3/263	0.593886	0.896552	0.979128	0.510193	GBP5;FAM129A;SYP
																											PLAGL2 OE MOUSE GSE21143 CREEDSID GENE 2546 DOWN	2/172	0.597774	0.89689	0.998104	0.513567	RPS14;GPX4
																											TP63 UNK HUMAN GSE20286 CREEDSID GENE 2452 UP	3/264	0.59646	0.896981	0.975419	0.504041	TMEM59;PEPD;HIST1H2BD
																											SRF MUT MOUSE GSE1948 CREEDSID GENE 1400 UP	3/264	0.59646	0.89767	0.975419	0.504041	SOX2;DNAJB6;ME1
																											MYB KD HUMAN GSE49286 CREEDSID GENE 1839 DOWN	3/265	0.599024	0.898078	0.971739	0.497971	PTGES3;DDX21;FAM72D
																											NFE2L2 KO MOUSE GSE18344 CREEDSID GENE 1260 UP	1978-01-01	0.599807	0.898562	1.10047	0.562505	KBTBD4
																											LIN28A KD MOUSE GSE37113 CREEDSID GENE 1751 UP	2/173	0.600935	0.898877	0.992334	0.505365	KRT33A;GATM
																											PBX1 OE MOUSE GSE22313 CREEDSID GENE 2627 UP	2/173	0.600935	0.899564	0.992334	0.505365	AOC1;INHBE
																											FOXP2 OE SHSY5Y HUMAN GSE100291 RNASEQ UP	4/360	0.606786	0.905554	0.953743	0.476471	TMEM59;GANAB;CLPTM1L;VIM
																											TET1 DEPLETION HUMAN GSE51901 CREEDSID GENE 2987 UP	3/268	0.606653	0.906046	0.960861	0.480237	AMN1;VPS8;MLF1
																											DUX4 OE HUMAN GSE33799 CREEDSID GENE 1429 UP	5/451	0.606501	0.906511	0.951629	0.475861	DNAJC3;USPL1;IST1;PIM1;HIST1H2BD
																											NR2F2 KD HUMAN GSE33182 CREEDSID GENE 822 UP	3/269	0.609174	0.907044	0.957289	0.474481	GPX4;CETN2;XIAP
																											NR1I3 KO MOUSE GSE40120 CREEDSID GENE 3067 UP	3/269	0.609174	0.907734	0.957289	0.474481	LYRM2;ZFR;NGEF
																											TP63 SIRNA KYSE70 HUMAN GSE47058 RNASEQ DOWN	1980-01-01	0.609113	0.908335	1.07296	0.531922	ENO1
																											SRF KD HUMAN GSE22606 CREEDSID GENE 2327 DOWN	3/270	0.611685	0.910091	0.953743	0.468801	DNAJC3;FAM129A;BRAF
																											SOX2 DEFICIENCY HUMAN GSE42937 CREEDSID GENE 348 DOWN	3/272	0.616674	0.915427	0.946731	0.457663	SOX2;BCL9;IL17RD
																											DDIT3 KNOCKOUT TREATED WITH 2 UGML TUNICAMYCIN FOR 4 HOURS MOUSE GSE2082 CREEDSID GENE 1387 UP	3/272	0.616674	0.916121	0.946731	0.457663	MTPN;DAP;TNC
																											MYC ACTIVATION MOUSE GSE4356 CREEDSID GENE 753 DOWN	2/178	0.616459	0.916497	0.96446	0.466571	MTIF2;JCHAIN
																											KLF3 KO MOUSE GSE35592 CREEDSID GENE 2672 DOWN	2/180	0.622538	0.917868	0.953743	0.452028	BRAF;KLF2
																											PLAGL2 DEFICIENCY MOUSE GSE9123 CREEDSID GENE 166 DOWN	3/275	0.624077	0.918064	0.936403	0.441497	CD164;IL10RB;PHPT1
																											ATF6 KO MOUSE GSE35651 CREEDSID GENE 2662 UP	2/179	0.619507	0.91824	0.959072	0.459233	ANPEP;GAPT
																											DOT1L DELETION MOUSE GSE25911 CREEDSID GENE 455 DOWN	3/277	0.628958	0.918344	0.929642	0.431066	VPREB1;RPL23;LENG8
																											WT1 KO MOUSE GSE15326 CREEDSID GENE 2248 UP	3/273	0.619153	0.91841	0.943263	0.452203	CCNL1;PEPD;KLF2
																											MAF SIRNA MACROPHAGE HUMAN GSE98368 RNASEQ DOWN	5/458	0.620098	0.918421	0.937084	0.447811	CD164;INPPL1;GRB2;FRMD4B;SAMSN1
																											DMRTA2 OE MOUSE GSE25179 CREEDSID GENE 2204 UP	2/180	0.622538	0.91856	0.953743	0.452028	ANPEP;SNHG4
																											SOX2 DEFICIENCY HUMAN GSE42937 CREEDSID GENE 346 UP	3/275	0.624077	0.918754	0.936403	0.441497	STPG1;ABI3BP;SNORA74A
																											XBP1 OE MOUSE GSE46178 CREEDSID GENE 1437 UP	3/277	0.628958	0.91903	0.929642	0.431066	PSMA5;DNAJC3;CLPTM1L
																											ZNF143 SIRNA MCF7 HUMAN GSE76453 RNASEQ UP	4/367	0.621919	0.919033	0.935552	0.444336	TMEM43;DNAJB6;DDX21;E2F6
																											NFE2L2 KO MOUSE GSE18344 CREEDSID GENE 963 DOWN	4/373	0.634598	0.91904	0.920503	0.418611	GATM;KHDRBS3;XRN1;ME1
																											SATB1 OE MOUSE GSE17490 CREEDSID GENE 2218 DOWN	2/182	0.628543	0.919109	0.943263	0.438005	NAF1;PGK2
																											ADNP DEFICIENCY NULL MUTATION MOUSE GSE4068 CREEDSID GENE 719 UP	2/180	0.622538	0.919253	0.953743	0.452028	RPS14;RPL23
																											TWIST1 OE MOUSE GSE50002 CREEDSID GENE 1078 UP	4/368	0.624051	0.919408	0.93301	0.439935	GRAMD1B;TMEM59;STAT2;FOXN3
																											TSHZ3 SIRNA MDAMB231 HUMAN GSE79586 RNASEQ DOWN	2/184	0.634473	0.91954	0.93301	0.424482	UHRF1;ENO1
																											LHX1 MUT ABLATION MOUSE GSE4230 CREEDSID GENE 775 UP	4/367	0.621919	0.919727	0.935552	0.444336	GPX4;SH3BGRL3;VIM;PHPT1
																											POU5F1 KD MOUSE GSE56853 CREEDSID GENE 1336 DOWN	2/182	0.628543	0.919796	0.943263	0.438005	STAT4;KLF2
																											HNF4A KO MOUSE GSE11759 CREEDSID GENE 2360 DOWN	3/274	0.62162	0.919979	0.93982	0.446815	AOC1;VIM;JCHAIN
																											MBD1 KO MOUSE GSE52547 CREEDSID GENE 2835 UP	2/184	0.634473	0.920221	0.93301	0.424482	KRT33A;JCHAIN
																											STAT1 KO MOUSE GSE48970 CREEDSID GENE 1519 DOWN	3/276	0.626523	0.920279	0.93301	0.436247	GBP5;STAT2;STAT4
																											NFE2L2 KO MOUSE GSE18344 CREEDSID GENE 1258 UP	1984-01-01	0.627084	0.920413	1.02187	0.476879	KBTBD4
																											NR1I3 KO MOUSE GSE40120 CREEDSID GENE 3054 DOWN	2/182	0.628543	0.920483	0.943263	0.438005	KLF2;INHBE
																											NCOA2 KO MOUSE GSE55002 CREEDSID GENE 199 DOWN	3/279	0.633795	0.920602	0.922978	0.420905	FAM129A;KLF2;JCHAIN
																											POU4F1 KO MOUSE GSE19997 CREEDSID GENE 2108 DOWN	1985-01-01	0.631447	0.920606	1.00985	0.464268	ENO1
																											FOXO3 KO MOUSE GSE18326 CREEDSID GENE 2698 UP	2/184	0.634473	0.920903	0.93301	0.424482	UHRF1;ENO1
																											ESRRG DEFICIENCY MOUSE GSE8199 CREEDSID GENE 664 UP	3/276	0.626523	0.92097	0.93301	0.436247	MATR3;HMGB1;VIM
																											SOX3 KO MOUSE GSE53760 CREEDSID GENE 1668 DOWN	2/182	0.628543	0.921172	0.943263	0.438005	ZMYND8;IL17RD
																											CEBPA KO MOUSE GSE61468 CREEDSID GENE 1476 DOWN	3/278	0.631382	0.921197	0.926298	0.425953	GATM;PRSS57;GAPT
																											GRHL2 KD MOUSE GSE40729 CREEDSID GENE 2534 DOWN	3/279	0.633795	0.921285	0.922978	0.420905	STPG1;KCNS1;TM4SF1
																											JUN KO MOUSE GSE47898 CREEDSID GENE 3073 UP	2/182	0.628543	0.921862	0.943263	0.438005	ARRDC5;KCNS1
																											ZFX KO MOUSE GSE52416 CREEDSID GENE 1472 DOWN	3/279	0.633795	0.92197	0.922978	0.420905	NEDD4;CPNE3;GAPT
																											HES1 OE MOUSE GSE54622 CREEDSID GENE 2771 UP	4/375	0.638763	0.922344	0.915594	0.410389	PIM1;BBX;MLF1;CIART
																											ASCL1 KO G523NS HUMAN GSE87617 RNASEQ DOWN	2/185	0.637411	0.922432	0.927967	0.417901	TNC;VIM
																											AIRE KO MOUSE GSE30129 CREEDSID GENE 1676 UP	3/279	0.633795	0.922655	0.922978	0.420905	GAPT;JCHAIN;SNCA
																											MYC KD HUMAN GSE22139 CREEDSID GENE 712 UP	3/281	0.638589	0.922773	0.916408	0.411004	TNC;SH3BGRL3;VIM
																											RXRA KD HUMAN GSE50588 CREEDSID GENE 2816 UP	3/279	0.633795	0.923342	0.922978	0.420905	PSMD7;HIST1H2BD;KLF2
																											NFIX KD MOUSE GSE45492 CREEDSID GENE 2846 UP	3/281	0.638589	0.923454	0.916408	0.411004	STAT2;SLC29A3;TOR1AIP1
																											FOXA1 KD HUMAN GSE25315 CREEDSID GENE 2164 UP	3/282	0.640969	0.923486	0.913159	0.406149	PRICKLE2;PEPD;HIST1H2BD
																											NFYC KD MOUSE GSE56838 CREEDSID GENE 1343 DOWN	2/186	0.64033	0.923925	0.922978	0.411437	MTERF2;PHPT1
																											EBF1 OE MOUSE GSE2192 CREEDSID GENE 860 UP	3/282	0.640969	0.924166	0.913159	0.406149	GPX4;ME1;PHB2
																											MBD3 KD MOUSE GSE31008 CREEDSID GENE 1325 UP	3/283	0.643339	0.925538	0.909932	0.401356	INPPL1;BBX;INHBE
																											POU1F1 MUT MOUSE GSE3129 CREEDSID GENE 1728 UP	2/187	0.643231	0.926063	0.918042	0.405088	RPL5;NGEF
																											NKX25 SHRNA H1 HUMAN GSE69618 DAY6 RNASEQ UP	5/471	0.644604	0.926677	0.91122	0.400134	RPL5;RPS14;NEDD4;PRRC2C;ENO1
																											NFIX KD MOUSE GSE45492 CREEDSID GENE 2846 DOWN	2/188	0.646113	0.926805	0.913159	0.39885	KHDRBS3;YES1
																											TWIST1 OE MOUSE GSE50002 CREEDSID GENE 1076 UP	3/284	0.645697	0.926888	0.906728	0.396625	XRN1;STAT2;CWF19L2
																											BPTF KO MOUSE GSE48123 CREEDSID GENE 2328 DOWN	3/285	0.648045	0.927538	0.903546	0.391954	HNRNPH1;SH3BGRL3;CLPTM1L
																											IRF9 OE HUMAN GSE50002 CREEDSID GENE 1656 UP	3/284	0.645697	0.927568	0.906728	0.396625	STAT2;PIM1;TOR1AIP1
																											MYC MYC VS WT MOUSE GSE55272 CREEDSID GENE 1820 DOWN	2/189	0.648977	0.928193	0.908327	0.392723	SNORA74A;COBL
																											NR1I3 KNOCKIN BACKGROUND MOUSE GSE40120 CREEDSID GENE 3071 UP	3/285	0.648045	0.928216	0.903546	0.391954	LYRM2;HMGB2;NGEF
																											FOXA1 OE HUMAN GSE49153 CREEDSID GENE 2703 UP	3/285	0.648045	0.928896	0.903546	0.391954	POLR2B;TP53;TM4SF1
																											VDR KO MOUSE GSE2421 CREEDSID GENE 1153 DOWN	3/286	0.650381	0.929523	0.900387	0.387343	TMEM189;GPX4;ANPEP
																											U2AF1 OE CFUG HUMAN GSE94153 RNASEQ DOWN	2/190	0.651822	0.930903	0.903546	0.386703	SH3BGRL3;VIM
																											AIRE KO MOUSE GSE30129 CREEDSID GENE 1676 DOWN	1990-01-01	0.65251	0.931206	0.953743	0.40718	PEPD
																											RORA KO MOUSE GSE23736 CREEDSID GENE 1154 DOWN	4/382	0.653098	0.931366	0.898816	0.382921	PSMA5;GPX4;RPL23;PHB2
																											THRA MUT HUMAN GSE29159 CREEDSID GENE 1695 DOWN	3/288	0.655021	0.932072	0.894134	0.378297	RPS14;GPX4;ENO1
																											MYC KD HUMAN GSE5823 CREEDSID GENE 136 DOWN	3/288	0.655021	0.93275	0.894134	0.378297	CARD8;PRRC2C;SLC29A3
																											PPARG OE MOUSE GSE2192 CREEDSID GENE 865 DOWN	3/288	0.655021	0.933429	0.894134	0.378297	DAP;HNRNPH1;ZFR
																											GATA4 OE A549 HUMAN GSE85001 RNASEQ UP	1991-01-01	0.656577	0.933608	0.943263	0.396845	TM4SF1
																											MYC KD HUMAN GSE5823 CREEDSID GENE 140 DOWN	2/192	0.657459	0.934183	0.894134	0.374976	ARMC1;CARD8
																											POU5F1 KD HUMAN GSE21135 CREEDSID GENE 1328 DOWN	2/193	0.660249	0.934756	0.889502	0.369266	SOX2;COBL
																											PGR KO MOUSE GSE39920 CREEDSID GENE 3078 DOWN	3/290	0.659617	0.935214	0.887968	0.369479	ZFAND6;GRB2;PDE7A
																											ARID3A OE MOUSE GSE56853 CREEDSID GENE 1338 DOWN	2/193	0.660249	0.935433	0.889502	0.369266	RPL5;AMPD3
																											ATF3 SIRNA HDF HUMAN GSE81405 RNASEQ UP	3/290	0.659617	0.935892	0.887968	0.369479	MTPN;TNC;DDX21
																											RARA KD HUMAN GSE26298 CREEDSID GENE 69 UP	3/290	0.659617	0.93657	0.887968	0.369479	TMEM189;CD164;HIST1H2BD
																											FOSL1 KO MOUSE GSE43695 CREEDSID GENE 429 DOWN	1993-01-01	0.664568	0.937482	0.922978	0.377145	SH3BGRL3
																											SREBF2 KD HUMAN GSE50588 CREEDSID GENE 2823 DOWN	3/292	0.664169	0.937594	0.881886	0.360884	GATM;CARD8;MATR3
																											THRA MUT HUMAN GSE29159 CREEDSID GENE 1694 DOWN	3/293	0.666429	0.938079	0.878876	0.356668	RPS14;PSMD7;TM4SF1
																											GATA4 ABLATION S105 PHOSPHORYLATION SITE MOUSE GSE30314 CREEDSID GENE 837 DOWN	3/292	0.664169	0.938271	0.881886	0.360884	GRAMD1B;STAT2;SNCA
																											USF1 OE HUMAN GSE17300 CREEDSID GENE 2973 DOWN	2/195	0.665776	0.93851	0.880379	0.358139	AMN1;FAM129A
																											ZMAT4 SIRNA MCF7 HUMAN GSE79586 RNASEQ UP	5/483	0.666336	0.938623	0.888581	0.36073	CD164;HNRNPH1;PRRC2C;SRSF3;DDX21
																											DDIT3 KNOCKOUT TREATED WITH 2 UGML TUNICAMYCIN FOR 4 HOURS MOUSE GSE2082 CREEDSID GENE 1387 DOWN	3/292	0.664169	0.938948	0.881886	0.360884	RPL5;HNRNPH1;DDX21
																											IRF1 OE MOUSE GSE6505 CREEDSID GENE 2076 UP	3/292	0.664169	0.939627	0.881886	0.360884	RPL5;PHB2;TMPO
																											REST SHRNA C2 HUMAN GSE90068 PBPA RNASEQ DOWN	3/294	0.668677	0.940567	0.875887	0.352504	CD164;TNC;VIM
																											STAT3 KD HUMAN GSE47763 CREEDSID GENE 1790 DOWN	3/296	0.673141	0.943457	0.869969	0.344334	CETN2;ENO1;TM4SF1
																											OTX2 KO MOUSE GSE27630 CREEDSID GENE 78 UP	2/197	0.671231	0.943482	0.871441	0.347393	PRICKLE2;AMPD3
																											BHLHA15 KO MOUSE GSE34232 CREEDSID GENE 172 DOWN	3/296	0.673141	0.944133	0.869969	0.344334	QTRT1;MTHFD2;CLPTM1L
																											NRL DEFICIENCY MOUSE GSE8972 CREEDSID GENE 658 UP	3/296	0.673141	0.94481	0.869969	0.344334	CLPB;INPPL1;HMGB1
																											FLI1 EWSFUSION EXPRESSION HUMAN GSE1822 CREEDSID GENE 1187 UP	4/392	0.672913	0.945168	0.875887	0.346973	RPL5;ENO1;ATXN10;PHB2
																											ESR2 KO MOUSE GSE9371 CREEDSID GENE 2431 DOWN	3/297	0.675356	0.945885	0.867039	0.340326	MTERF2;NAF1;KLF2
																											CLOCK MUT MOUSE GSE454 CREEDSID GENE 1530 DOWN	3/299	0.679754	0.946627	0.86124	0.33246	DNAJC3;DAP;UBE2L3
																											MYC KD HUMAN GSE5823 CREEDSID GENE 2220 DOWN	4/394	0.676782	0.947204	0.871441	0.340216	NPLOC4;FAM129A;FOXN3;CLN8
																											NFE2L2 KO MOUSE GSE18344 CREEDSID GENE 2187 DOWN	3/299	0.679754	0.947301	0.86124	0.33246	ANPEP;ME1;KLF2
																											AIRE KO MOUSE GSE2585 CREEDSID GENE 272 UP	3/298	0.67756	0.947617	0.86413	0.336368	CD164;TMEM43;PIM1
																											MYC KD HUMAN GSE54872 CREEDSID GENE 1313 UP	3/299	0.679754	0.947976	0.86124	0.33246	GBP5;AMPD3;SAMSN1
																											KLF13 KO MOUSE GSE25502 CREEDSID GENE 1821 DOWN	2/200	0.679278	0.947988	0.858369	0.331953	GBP5;SNORA21
																											VAX2 KO MOUSE GSE19626 CREEDSID GENE 2370 UP	2/200	0.679278	0.948664	0.858369	0.331953	HMGB2;MTIF2
																											MECP2 KO MOUSE GSE8720 CREEDSID GENE 2414 UP	2/200	0.679278	0.949341	0.858369	0.331953	GTF3A;RELL1
																											NFE2L2 KO MOUSE GSE867 CREEDSID GENE 1362 DOWN	2/203	0.687165	0.950861	0.845684	0.317285	GPX4;ME1
																											NFE2L2 KNOCKOUT FEMALE MOUSE GSE867 CREEDSID GENE 1363 UP	4/399	0.686315	0.951029	0.86052	0.323916	PSMA5;RPL5;CD164;PHB2
																											POU3F3 KD MOUSE GSE62033 CREEDSID GENE 2618 DOWN	2/202	0.684553	0.951282	0.84987	0.322091	TMEM189;INHBE
																											EPAS1 KD HUMAN GSE54360 CREEDSID GENE 2882 UP	3/301	0.684107	0.951337	0.855517	0.324789	EIF1AX;ENSA;ZNF417
																											NFE2L2 KO MOUSE GSE18344 CREEDSID GENE 965 UP	1998-01-01	0.683746	0.95151	0.875887	0.332985	TNC
																											PDX1 KO MOUSE GSE29048 CREEDSID GENE 387 DOWN	2/203	0.687165	0.951533	0.845684	0.317285	GATM;UHRF1
																											NFKB1 ACTIVATION HUMAN GSE20736 CREEDSID GENE 2522 DOWN	3/302	0.686268	0.951637	0.852685	0.321025	SOX2;COBL;CCNL1
																											DLX5 DEFICIENCY MOUSE GSE22381 CREEDSID GENE 383 DOWN	3/303	0.688417	0.951921	0.84987	0.317308	SOX2;CCDC112;ENO1
																											ARID2 SIRNA HEPG2 HUMAN GSE69567 RNASEQ UP	3/302	0.686268	0.952312	0.852685	0.321025	NPLOC4;SH3BGRL3;TM4SF1
																											MYC KD HUMAN GSE54872 CREEDSID GENE 1311 UP	3/302	0.686268	0.952987	0.852685	0.321025	SAMSN1;SULT1C4;CIART
																											NFE2L2 KO MOUSE GSE18344 CREEDSID GENE 1263 DOWN	2/204	0.689758	0.953102	0.841538	0.31256	SOX2;XYLB
																											SOX2 DEFICIENCY HUMAN GSE42937 CREEDSID GENE 348 UP	3/305	0.692683	0.956469	0.844297	0.310012	STPG1;AMN1;USPL1
																											PRDM16 DEPLETION MOUSE GSE35011 CREEDSID GENE 487 DOWN	3/306	0.694799	0.956692	0.841538	0.306432	PSMA5;GPX4;ME1
																											REST SHRNA C2 HUMAN GSE90068 PBPA RNASEQ UP	3/306	0.694799	0.957366	0.841538	0.306432	ARL4C;ANPEP;ENO1
																											EHF KD CALU3 HUMAN GSE63397 RNASEQ DOWN	2/207	0.697432	0.957624	0.829342	0.298853	ENO1;VIM
																											MYC OE MOUSE GSE55272 CREEDSID GENE 1827 DOWN	2/209	0.702461	0.957813	0.821406	0.290092	AOC1;SNORA74A
																											STAT1 DEFICIENT MOUSE GSE48970 CREEDSID GENE 1520 DOWN	2/211	0.707421	0.957904	0.81362	0.281618	TM4SF1;JCHAIN
																											DLX5 DEFICIENCY MOUSE GSE22381 CREEDSID GENE 382 DOWN	2/212	0.709875	0.957915	0.809782	0.277485	SOX2;SNCA
																											PPARA DEFICIENCY MOUSE GSE6864 CREEDSID GENE 659 UP	3/306	0.694799	0.95804	0.841538	0.306432	AOC1;RPL23;PEPD
																											MYC KD HUMAN GSE5823 CREEDSID GENE 2702 DOWN	2/207	0.697432	0.958296	0.829342	0.298853	KCNS1;PRRC2C
																											JUN KO MOUSE GSE27028 CREEDSID GENE 1516 DOWN	2/209	0.702461	0.95848	0.821406	0.290092	SNORA74A;CASD1
																											STAT1 DEFICIENT MOUSE GSE48970 CREEDSID GENE 1521 UP	2/211	0.707421	0.958567	0.81362	0.281618	VPREB1;RSRC1
																											IRF9 OE HUMAN GSE50002 CREEDSID GENE 1665 UP	2/212	0.709875	0.958576	0.809782	0.277485	DAP;CIART
																											FOXQ1 SIRNA MDAMB231 HUMAN GSE79586 RNASEQ DOWN	1/101	0.694725	0.958612	0.84987	0.309557	VIM
																											ESRRA KO MOUSE GSE8106 CREEDSID GENE 2613 DOWN	3/311	0.705217	0.958899	0.828009	0.289182	ME1;MLF1;UBE2L3
																											IRF9 OE HUMAN GSE50002 CREEDSID GENE 1654 DOWN	3/307	0.696904	0.958917	0.838797	0.302895	GRAMD1B;FOXN3;CIART
																											SATB1 KO MOUSE GSE17490 CREEDSID GENE 2215 DOWN	2/207	0.697432	0.958969	0.829342	0.298853	AMN1;HMGB2
																											VAX2 KO MOUSE GSE19626 CREEDSID GENE 2370 DOWN	3/313	0.709308	0.959133	0.822718	0.282576	UBE2T;STAT4;XYLB
																											POU1F1 MUT MOUSE GSE3129 CREEDSID GENE 1729 DOWN	2/209	0.702461	0.959149	0.821406	0.290092	DAP;ME1
																											MYC KD HUMAN GSE54872 CREEDSID GENE 1307 UP	3/314	0.711337	0.959227	0.820098	0.279333	SOX2;ZNF350;SNCA
																											PPARA OE MOUSE GSE5777 CREEDSID GENE 271 UP	2/211	0.707421	0.959231	0.81362	0.281618	GPX4;ME1
																											NCOA2 KO MOUSE GSE41558 CREEDSID GENE 46 UP	2/212	0.709875	0.959237	0.809782	0.277485	GPX4;ME1
																											E2F8 KO MOUSE GSE52157 CREEDSID GENE 2828 DOWN	4/406	0.699328	0.959554	0.845684	0.302447	BCL9;ANPEP;STAT4;SH3BGRL3
																											KLF1 KO MOUSE GSE36427 CREEDSID GENE 1562 UP	3/311	0.705217	0.959565	0.828009	0.289182	MTHFD2;ZFAND6;OSTF1
																											MYCN OE MOUSE GSE6077 CREEDSID GENE 40 DOWN	3/312	0.707268	0.959688	0.825355	0.285858	GPX4;SH3BGRL3;VIM
																											BACH2 KO MOUSE GSE54050 CREEDSID GENE 2773 DOWN	2/208	0.699955	0.959743	0.825355	0.294436	FAM129A;MLF1
																											PITX2 KO MOUSE GSE50399 CREEDSID GENE 3060 DOWN	3/313	0.709308	0.959796	0.822718	0.282576	PSMA5;MATR3;MLF1
																											PRDM14 KO MOUSE GSE45507 CREEDSID GENE 3106 UP	2/209	0.702461	0.959818	0.821406	0.290092	NIN;PRICKLE2
																											ESRRA KO MOUSE GSE16623 CREEDSID GENE 2159 DOWN	2/210	0.70495	0.959869	0.817494	0.28582	DAP;ANPEP
																											PAX5 OE HUMAN GSE44244 CREEDSID GENE 575 UP	4/407	0.701155	0.960043	0.843606	0.299502	GBP5;GATM;KHDRBS3;HIST1H2BD
																											REST INHIBITION HUMAN GSE40695 CREEDSID GENE 1710 DOWN	3/312	0.707268	0.960354	0.825355	0.285858	STAT4;ME1;OPCML
																											NFE2L2 KO MOUSE GSE18344 CREEDSID GENE 1261 UP	2/209	0.702461	0.960488	0.821406	0.290092	AOC1;TNC
																											E2F4 KO MOUSE GSE11039 CREEDSID GENE 1167 UP	2/210	0.70495	0.960537	0.817494	0.28582	MTHFD2;VIM
																											NFE2L2 KO MOUSE GSE867 CREEDSID GENE 726 UP	3/309	0.701083	0.960616	0.833368	0.295954	PSMA5;CD164;PHB2
																											PPARG V290M DOMNEG MOUSE GSE11870 CREEDSID GENE 1726 UP	3/312	0.707268	0.96102	0.825355	0.285858	DAP;SH3BGRL3;ENO1
																											JUN KO MOUSE GSE27028 CREEDSID GENE 321 UP	2/209	0.702461	0.961159	0.821406	0.290092	SNORA74A;CASD1
																											TP63 DEPLETION HUMAN GSE5993 CREEDSID GENE 90 UP	2/214	0.714731	0.962478	0.802214	0.269423	STAT2;HIST1H2BD
																											GTF2I KO MOUSE GSE48790 CREEDSID GENE 1451 UP	2/214	0.714731	0.963141	0.802214	0.269423	PRICKLE2;KLF2
																											GATA5 KO MOUSE GSE47425 CREEDSID GENE 413 DOWN	3/317	0.717359	0.964028	0.812337	0.269841	DNAJC3;RNF169;HMGB1
																											NFE2L2 KO MOUSE GSE18344 CREEDSID GENE 961 DOWN	3/317	0.717359	0.96469	0.812337	0.269841	AOC1;ME1;NGEF
																											HNF4A KD HUMAN GSE25417 CREEDSID GENE 1357 UP	3/317	0.717359	0.965353	0.812337	0.269841	CD164;HNRNPH1;SRSF3
																											ARX KO MOUSE GSE12609 CREEDSID GENE 27 UP	2/216	0.71952	0.966268	0.794786	0.261621	SOX2;NSFL1C
																											ETS2 KD HUMAN GSE43459 CREEDSID GENE 156 DOWN	3/322	0.72718	0.966611	0.799723	0.254777	CCDC112;CACNA1D;NAPG
																											GATA5 KO MOUSE GSE47425 CREEDSID GENE 77 DOWN	3/321	0.725237	0.966654	0.802214	0.257716	DNAJC3;HMGB1;KLF2
																											FLI1 KD HUMAN GSE27524 CREEDSID GENE 1605 DOWN	2/219	0.726576	0.967121	0.783899	0.250387	MRS2;POLE2
																											PPARA ACTIVATION HUMAN GSE17251 CREEDSID GENE 501 UP	3/322	0.72718	0.967268	0.799723	0.254777	MTHFD2;ZFAND6;SLC29A3
																											NCOA3 KD MOUSE GSE50017 CREEDSID GENE 1711 DOWN	3/321	0.725237	0.967313	0.802214	0.257716	ATXN3;STAT4;COBL
																											PRDM14 KO MOUSE GSE42580 CREEDSID GENE 1714 DOWN	2/219	0.726576	0.967779	0.783899	0.250387	PIM1;AMPD3
																											FOXP3 DEFICIENCY MOUSE GSE35543 CREEDSID GENE 3037 DOWN	3/323	0.729112	0.967866	0.797247	0.251872	FAM129A;PIM1;SAMSN1
																											TET3 DEPLETION HUMAN GSE51901 CREEDSID GENE 2989 UP	2/218	0.72424	0.967961	0.787495	0.254071	AMN1;IL17RD
																											NEUROG3 OE MOUSE GSE3653 CREEDSID GENE 2290 UP	3/321	0.725237	0.967972	0.802214	0.257716	RPL5;NEDD4;HMGB1
																											MYC KD HUMAN GSE5823 CREEDSID GENE 2075 DOWN	3/320	0.723284	0.968004	0.804721	0.260692	PRRC2C;FOXN3;CLN8
																											NFE2L2 KO MOUSE GSE18344 CREEDSID GENE 1259 DOWN	4/419	0.722462	0.968228	0.819445	0.266393	SKI;ANPEP;ME1;LENG8
																											NRL DEFICIENCY MOUSE GSE4051 CREEDSID GENE 266 DOWN	2/220	0.728894	0.968232	0.780336	0.246763	SPATA1;MLF1
																											EGR2 KD MOUSE GSE53388 CREEDSID GENE 2344 DOWN	1/109	0.72218	0.968513	0.787495	0.256314	JCHAIN
																											CLOCK MUT MOUSE GSE454 CREEDSID GENE 1530 UP	2/218	0.72424	0.968622	0.787495	0.254071	TMEM59;ME1
																											ETS2 KD HUMAN GSE43459 CREEDSID GENE 34 UP	3/321	0.725237	0.968632	0.802214	0.257716	CCDC112;CACNA1D;NAPG
																											MYC KD HUMAN GSE5823 CREEDSID GENE 137 DOWN	2/221	0.731196	0.968662	0.776805	0.243197	CARD8;PRRC2C
																											NFIA DEFICIENCY MOUSE GSE4623 CREEDSID GENE 667 DOWN	3/320	0.723284	0.968666	0.804721	0.260692	SYP;NGEF;UBE2L3
																											EGR2 KD MOUSE GSE53388 CREEDSID GENE 2292 UP	1/109	0.72218	0.969177	0.787495	0.256314	AMPD3
																											TET2 KO MOUSE GSE27816 CREEDSID GENE 3127 UP	2/221	0.731196	0.969317	0.776805	0.243197	DAP;VIM
																											VAX2 KO MOUSE GSE19626 CREEDSID GENE 2367 DOWN	2/222	0.733481	0.969721	0.773305	0.239688	GATM;DDX21
																											EGR3 KD HUMAN GSE52108 CREEDSID GENE 2231 UP	2/221	0.731196	0.969974	0.776805	0.243197	SLC29A3;CIART
																											VDR KO MOUSE GSE2421 CREEDSID GENE 2719 DOWN	2/222	0.733481	0.970376	0.773305	0.239688	ANPEP;RPL23
																											AIRE OE MOUSE GSE12073 CREEDSID GENE 1173 UP	3/326	0.734844	0.970867	0.78991	0.243369	PSMA5;POLR2B;ATXN10
																											IRF9 OE HUMAN GSE50002 CREEDSID GENE 1654 UP	2/222	0.733481	0.971032	0.773305	0.239688	VPS8;PIM1
																											CEBPA UNK HUMAN GSE33223 CREEDSID GENE 2097 UP	3/327	0.736734	0.972707	0.787495	0.240602	MTPN;DNAJB6;HLA-DPB1
																											IKZF1 MUT MOUSE GSE2501 CREEDSID GENE 1730 DOWN	2/224	0.738003	0.97307	0.766401	0.232838	PSMA5;FAM192A
																											HSF1 KD HUMAN GSE3697 CREEDSID GENE 779 UP	3/328	0.738613	0.973219	0.785094	0.237869	MRS2;SF3A1;GATM
																											MECOM OE MOUSE GSE34729 CREEDSID GENE 1428 DOWN	2/224	0.738003	0.973726	0.766401	0.232838	UBE2T;JCHAIN
																											GATA6 KO MOUSE GSE52317 CREEDSID GENE 357 UP	2/225	0.740239	0.974706	0.762995	0.229495	FAM129A;RELL1
																											SOX2 KO MOUSE GSE55738 CREEDSID GENE 2990 DOWN	2/226	0.742459	0.975661	0.759619	0.226205	SOX2;SAMSN1
																											POU5F1 OE HUMAN GSE34920 CREEDSID GENE 1423 UP	3/330	0.742338	0.976158	0.780336	0.232501	RPS14;GTF3A;VIM
																											CEBPG KO MOUSE GSE47777 CREEDSID GENE 3104 UP	3/330	0.742338	0.976814	0.780336	0.232501	SOX2;AMPD3;KLF2
																											HMX1 DEFICIENCY MOUSE GSE47002 CREEDSID GENE 351 DOWN	2/227	0.744663	0.977901	0.756272	0.222967	ANPEP;MLF1
																											ESRRB MUT MOUSE GSE8434 CREEDSID GENE 1047 DOWN	3/333	0.747848	0.978802	0.773305	0.224688	ENO1;AMPD3;KLF2
																											GATA4 ABLATION MOUSE GSE30314 CREEDSID GENE 838 DOWN	2/229	0.749022	0.979029	0.749667	0.216644	ABI3BP;JCHAIN
																											FLI1 KD HUMAN GSE27524 CREEDSID GENE 1602 UP	3/333	0.747848	0.979456	0.773305	0.224688	IL10RB;ADCY6;INHBE
																											YY1 KD MOUSE GSE31784 CREEDSID GENE 1333 UP	2/229	0.749022	0.979683	0.749667	0.216644	GATM;SNORA74A
																											SATB1 KO MOUSE GSE44107 CREEDSID GENE 1504 DOWN	1/118	0.750139	0.979835	0.727431	0.209134	SNCA
																											NRL DEFICIENCY MOUSE GSE4051 CREEDSID GENE 262 UP	1/117	0.747176	0.979887	0.733649	0.213825	HEATR3
																											SOX2 KO HUMAN GSE59234 CREEDSID GENE 2956 UP	3/333	0.747848	0.980112	0.773305	0.224688	ARL4C;ANPEP;TNC
																											IRF9 OE HUMAN GSE50002 CREEDSID GENE 1655 DOWN	2/228	0.74685	0.980116	0.752955	0.21978	KBTBD4;CIART
																											CBX2 KO MOUSE GSE29485 CREEDSID GENE 380 UP	2/230	0.751178	0.980537	0.746408	0.213557	TNC;AMPD3
																											NFE2L2 KO MOUSE GSE18344 CREEDSID GENE 1262 DOWN	2/231	0.753317	0.982021	0.743177	0.210519	ANPEP;CIART
																											SOX2 SIRNA KYSE70 HUMAN GSE47058 RNASEQ UP	3/336	0.753264	0.982606	0.766401	0.217151	RPS14;GANAB;INPPL1
																											IRF9 OE HUMAN GSE50002 CREEDSID GENE 1662 DOWN	2/232	0.755441	0.982827	0.739973	0.207528	STAT2;TOR1AIP1
																											MBD2 KO MOUSE GSE48653 CREEDSID GENE 1051 DOWN	1/120	0.755961	0.98285	0.715308	0.200118	ARL4C
																											RORA TRUNCATION MOUSE GSE20646 CREEDSID GENE 2393 DOWN	3/337	0.755049	0.982969	0.764127	0.214699	GRAMD1B;PDE7A;SENP1
																											FLI1 KD HUMAN GSE27524 CREEDSID GENE 1597 DOWN	2/234	0.759642	0.983066	0.733649	0.201686	POLE2;TTK
																											TWIST1 OE MOUSE GSE50002 CREEDSID GENE 1075 UP	3/338	0.756823	0.983318	0.761866	0.212275	CPNE3;FOXN3;CIART
																											MEF2D KD MOUSE GSE47150 CREEDSID GENE 956 DOWN	3/340	0.760341	0.98332	0.757384	0.207515	GPX4;MTHFD2;SYP
																											BACH2 KO MOUSE GSE30883 CREEDSID GENE 2701 DOWN	2/233	0.75755	0.983609	0.736798	0.204584	CASD1;GAPT
																											KLF3 KO MOUSE GSE35592 CREEDSID GENE 2672 UP	3/337	0.755049	0.983623	0.764127	0.214699	AMN1;VIM;PEPD
																											DNMT1 KO HUMAN GSE3699 CREEDSID GENE 2851 DOWN	2/234	0.759642	0.983717	0.733649	0.201686	DNAJB6;HMGB1
																											ELK1 KD HUMAN GSE34589 CREEDSID GENE 2865 DOWN	3/339	0.758587	0.984303	0.759619	0.209881	LUZP6;PTGES3;HIST1H2BD
																											NFE2L2 KO MOUSE GSE18344 CREEDSID GENE 1263 UP	2/234	0.759642	0.984368	0.733649	0.201686	MRS2;CIART
																											KLF13 KD HUMAN GSE50588 CREEDSID GENE 2795 UP	3/341	0.762084	0.984924	0.755163	0.205177	GATM;TMEM43;ISOC2
																											DOT1L INHIBITION HUMAN GSE29828 CREEDSID GENE 1239 UP	2/234	0.759642	0.98502	0.733649	0.201686	P2RY8;SH3BGRL3
																											DNMT1 KO MOUSE GSE27434 CREEDSID GENE 1052 DOWN	1/125	0.769932	0.986602	0.686695	0.179538	RELL1
																											PPARA OE MOUSE GSE5777 CREEDSID GENE 271 DOWN	3/346	0.770648	0.986873	0.744251	0.193895	RPS14;E2F6;MLF1
																											NFE2L2 KO MOUSE GSE29632 CREEDSID GENE 2152 UP	1/125	0.769932	0.987248	0.686695	0.179538	OPCML
																											RELA KD HUMAN GSE50588 CREEDSID GENE 2819 UP	2/240	0.771873	0.987796	0.715308	0.185218	ZFAND6;INPPL1
																											PRDM14 KO MOUSE GSE42580 CREEDSID GENE 1714 UP	1/125	0.769932	0.987895	0.686695	0.179538	ARL4C
																											DLX5 DEFICIENCY MOUSE GSE22381 CREEDSID GENE 383 UP	1/126	0.772629	0.988118	0.681245	0.175731	MRPL22
																											AIRE KO MOUSE GSE2515 CREEDSID GENE 60 DOWN	2/239	0.769873	0.988466	0.718301	0.187857	RPS14;RPL23
																											CEBPA KO MOUSE GSE61468 CREEDSID GENE 1476 UP	2/238	0.767858	0.988471	0.721319	0.190537	PIM1;CCNL1
																											ASCL1 KO G523NS HUMAN GSE87615 RNASEQ UP	3/344	0.767253	0.988993	0.748578	0.198327	MTPN;CPNE3;ENO1
																											KLF7 KO MOUSE GSE3595 CREEDSID GENE 95 DOWN	2/239	0.769873	0.989115	0.718301	0.187857	CCDC112;SNCA
																											GATA4 KO MOUSE GSE52317 CREEDSID GENE 356 UP	2/238	0.767858	0.989122	0.721319	0.190537	TMEM189;RXFP1
																											MECP2 OE HUMAN GSE54258 CREEDSID GENE 824 DOWN	3/345	0.768955	0.989234	0.746408	0.196098	KRT33A;KCNS1;PGK2
																											SRF KO MOUSE GSE34545 CREEDSID GENE 2884 DOWN	1/124	0.767203	0.989581	0.692233	0.183444	POPDC3
																											PDX1 KO MOUSE GSE29048 CREEDSID GENE 387 UP	2/239	0.769873	0.989764	0.718301	0.187857	ANPEP;KLF2
																											JUN SIRNA PC3 HUMAN GSE53470 RNASEQ UP	1/124	0.767203	0.990233	0.692233	0.183444	CD164
																											NR1I3 KNOCKIN MOUSE GSE40120 CREEDSID GENE 3069 DOWN	2/242	0.775828	0.990269	0.709396	0.180062	GATM;GPX4
																											MECOM OE MOUSE GSE22434 CREEDSID GENE 1345 DOWN	1/128	0.77793	0.990368	0.670601	0.168401	PGK2
																											SATB1 OE MOUSE GSE17490 CREEDSID GENE 2218 UP	1/124	0.767203	0.990886	0.692233	0.183444	PIM1
																											VAX2 KO MOUSE GSE19626 CREEDSID GENE 2371 DOWN	2/242	0.775828	0.990915	0.709396	0.180062	UBE2T;FAM129A
																											MYC OE MOUSE GSE55272 CREEDSID GENE 1824 UP	1/128	0.77793	0.991012	0.670601	0.168401	PDE7A
																											HOXC13 OE MOUSE GSE2374 CREEDSID GENE 201 DOWN	3/351	0.77896	0.991035	0.733649	0.183263	RPL5;ZFAND6;PHB2
																											BHLHA15 KO MOUSE GSE34232 CREEDSID GENE 172 UP	2/244	0.779724	0.991363	0.703581	0.175062	TPP2;SH3BGRL3
																											PPARA ACTIVATION HUMAN GSE17251 CREEDSID GENE 501 DOWN	2/243	0.777784	0.991472	0.706477	0.177542	ARL4C;TM4SF1
																											RORA KO MOUSE GSE23736 CREEDSID GENE 1155 UP	2/242	0.775828	0.991561	0.709396	0.180062	TMEM43;KLF2
																											SOX7 OE HUMAN GSE10809 CREEDSID GENE 150 UP	2/243	0.777784	0.992118	0.706477	0.177542	PTGES3;VIM
																											MECP2 KO MOUSE GSE8720 CREEDSID GENE 2414 DOWN	2/245	0.781649	0.992522	0.700709	0.172619	JCHAIN;SNCA
																											SOX7 OE MOUSE GSE10809 CREEDSID GENE 1004 UP	2/246	0.78356	0.993017	0.697861	0.170213	VIM;MRPL22
																											IRF9 OE HUMAN GSE50002 CREEDSID GENE 1663 UP	1/130	0.783107	0.993085	0.660284	0.16143	UHRF1
																											KCNIP3 KO MOUSE GSE16874 CREEDSID GENE 1031 UP	2/245	0.781649	0.993166	0.700709	0.172619	STAT2;JCHAIN
																											KLF15 DEFICIENCY MOUSE GSE7137 CREEDSID GENE 676 UP	1/130	0.783107	0.993728	0.660284	0.16143	NEDD4
																											NR1I3 KO MOUSE GSE40120 CREEDSID GENE 3055 UP	2/247	0.785456	0.994776	0.695036	0.167844	DNAJC3;KLF2
																											EGR3 KD HUMAN GSE52108 CREEDSID GENE 2233 UP	1/132	0.788164	0.996271	0.65028	0.154799	CDK14
																											MYC KD HUMAN GSE54872 CREEDSID GENE 1311 DOWN	2/248	0.787338	0.996514	0.692233	0.165511	QTRT1;KCNS1
																											TP53 MUTATION HUMAN GSE27157 CREEDSID GENE 3046 UP	1/132	0.788164	0.996915	0.65028	0.154799	ENO1
																											AR KD HUMAN GSE22483 CREEDSID GENE 2194 UP	2/251	0.792896	1	0.683959	0.158722	GPX4;HIST1H2BD
																											RUNX1 KO MOUSE GSE2592 CREEDSID GENE 973 DOWN	2/251	0.792896	1	0.683959	0.158722	MTHFD2;PHB2
																											FOSL1 KO MOUSE GSE43695 CREEDSID GENE 430 DOWN	1/134	0.793103	1	0.640574	0.148486	TNC
																											TP63 OE HUMAN GSE20286 CREEDSID GENE 2455 UP	3/361	0.794843	1	0.713326	0.163787	SH3BGRL3;TM4SF1;HIST1H2BD
																											IRF6 KO MOUSE GSE5800 CREEDSID GENE 153 UP	2/253	0.79653	1	0.678553	0.154364	RPS14;CLPTM1L
																											E2F1 OE HUMAN GSE2715 CREEDSID GENE 1129 UP	2/253	0.79653	1	0.678553	0.154364	PSMA5;TMEM59
																											FLI1 KD HUMAN GSE27524 CREEDSID GENE 1599 DOWN	2/253	0.79653	1	0.678553	0.154364	POLE2;TTK
																											IKZF1 KO MOUSE GSE46093 CREEDSID GENE 2547 DOWN	1/136	0.797928	1	0.631154	0.142475	SAMSN1
																											TP53 DEPLETION HUMAN GSE26262 CREEDSID GENE 478 DOWN	2/254	0.798326	1	0.675881	0.152234	TTK;TP53
																											RUNX1 KO MOUSE GSE40155 CREEDSID GENE 1492 DOWN	2/255	0.800108	1	0.673231	0.150136	NSFL1C;PHB2
																											LMX1B KO MOUSE GSE10516 CREEDSID GENE 84 UP	1/137	0.800298	1	0.626547	0.139576	TNC
																											PPARG OE MOUSE GSE10192 CREEDSID GENE 2732 UP	1/137	0.800298	1	0.626547	0.139576	ABI3BP
																											ADAR KD HUVEC HUMAN GSE60217 RNASEQ DOWN	1/137	0.800298	1	0.626547	0.139576	HMGB2
																											MYC KD HUMAN GSE5823 CREEDSID GENE 2206 DOWN	3/365	0.800926	1	0.705509	0.156613	WDR53;NAF1;GAPT
																											GLIS2 KO MOUSE GSE6113 CREEDSID GENE 2133 DOWN	2/256	0.801876	1	0.670601	0.148069	GATM;ENO1
																											ZEB2 SHRNA H1 HUMAN GSE69618 DAY10 RNASEQ DOWN	2/256	0.801876	1	0.670601	0.148069	NEDD4;ENO1
																											ZFX KO MOUSE GSE52416 CREEDSID GENE 1472 UP	2/257	0.80363	1	0.667992	0.146034	CD164;DAP
																											MSGN1 OE MOUSE GSE29848 CREEDSID GENE 1630 UP	2/257	0.80363	1	0.667992	0.146034	HMGB2;SRSF3
																											HES1 KO MOUSE GSE52106 CREEDSID GENE 2518 UP	2/257	0.80363	1	0.667992	0.146034	RPL5;RPL23
																											SOX2 KO HUMAN GSE59234 CREEDSID GENE 2956 DOWN	2/257	0.80363	1	0.667992	0.146034	SOX2;CIART
																											SETDB1 KD THP1 HUMAN GSE103409 SGRNA9DAY4 RNASEQ DOWN	1/139	0.804956	1	0.617532	0.133984	SH3BGRL3
																											NFE2L2 KO MOUSE GSE35124 CREEDSID GENE 2151 UP	2/258	0.805371	1	0.665402	0.144028	PHB2;KLF2
																											EGR4 KD HUMAN GSE40558 CREEDSID GENE 3030 UP	2/258	0.805371	1	0.665402	0.144028	GATM;INHBE
																											IRF4 KD HUMAN GSE22036 CREEDSID GENE 2601 UP	3/369	0.806858	1	0.697861	0.149766	PSMA5;HMGB2;DDX21
																											SOX2 KO HUMAN GSE59234 CREEDSID GENE 2957 UP	2/259	0.807098	1	0.662833	0.142052	PRICKLE2;COBL
																											FLI1 KD HUMAN GSE27524 CREEDSID GENE 1596 DOWN	2/259	0.807098	1	0.662833	0.142052	POLE2;TTK
																											GTF2I KO MOUSE GSE48790 CREEDSID GENE 1451 DOWN	2/259	0.807098	1	0.662833	0.142052	ABI3BP;TNC
																											NCOA3 KD MOUSE GSE50017 CREEDSID GENE 1712 DOWN	2/259	0.807098	1	0.662833	0.142052	COBL;KLF2
																											PPARG OE MOUSE GSE2192 CREEDSID GENE 861 UP	2/260	0.808811	1	0.660284	0.140106	DAP;PHB2
																											FOXO1 KD MOUSE GSE6623 CREEDSID GENE 504 DOWN	1/141	0.809506	1	0.608772	0.128653	RPL23
																											MECP2 KO MOUSE GSE8720 CREEDSID GENE 2415 UP	2/261	0.81051	1	0.657754	0.138188	RELL1;ADCY6
																											NFATC3 OE MOUSE GSE58960 CREEDSID GENE 1416 UP	2/261	0.81051	1	0.657754	0.138188	ME1;NAF1
																											MYC KD HUMAN GSE57538 CREEDSID GENE 1754 UP	2/261	0.81051	1	0.657754	0.138188	AMN1;STAT4
																											GFI1B OE MOUSE GSE33709 CREEDSID GENE 452 UP	2/261	0.81051	1	0.657754	0.138188	RGS14;SLC29A3
																											RUNX1 KO MOUSE GSE47375 CREEDSID GENE 2899 DOWN	2/261	0.81051	1	0.657754	0.138188	CDK17;VIM
																											GFI1B OE MOUSE GSE33709 CREEDSID GENE 772 DOWN	2/262	0.812197	1	0.655244	0.136299	RGS14;SLC29A3
																											LHX1 ABLATION MOUSE GSE4230 CREEDSID GENE 776 DOWN	3/373	0.812641	1	0.690377	0.143229	GATM;GPX4;ANPEP
																											E2F3 KD MOUSE GSE24594 CREEDSID GENE 475 DOWN	2/263	0.813869	1	0.652752	0.134438	NEDD4;PHB2
																											ESRRA DEFICIENCY MOUSE GSE7196 CREEDSID GENE 673 DOWN	2/263	0.813869	1	0.652752	0.134438	GPX4;PHB2
																											FOXL2 KD HUMAN GSE39890 CREEDSID GENE 2739 UP	2/264	0.815529	1	0.65028	0.132604	P2RY8;KRT33A
																											HIF1A KD HUMAN GSE44943 CREEDSID GENE 2235 UP	2/264	0.815529	1	0.65028	0.132604	CETN2;COBL
																											ZNF658 KD HUMAN GSE59385 CREEDSID GENE 2923 DOWN	2/264	0.815529	1	0.65028	0.132604	NPLOC4;RBM5
																											DNMT1 INHIBITION HUMAN GSE45804 CREEDSID GENE 2762 DOWN	2/265	0.817175	1	0.647826	0.130797	STAT4;SLC29A3
																											RAG1 KO MOUSE GSE6858 CREEDSID GENE 1240 UP	2/267	0.820429	1	0.642973	0.127262	BCL9;IL17RD
																											NRL DEFICIENCY MOUSE GSE8972 CREEDSID GENE 657 DOWN	2/268	0.822036	1	0.640574	0.125534	CD164;ADCY6
																											BCL11B KO MOUSE GSE9330 CREEDSID GENE 28 DOWN	1/149	0.826671	1	0.576087	0.109657	NGEF
																											SON KD HUMAN GSE26888 CREEDSID GENE 890 UP	2/271	0.826782	1	0.633483	0.120498	DAP;PSMD7
																											SON KD HUMAN GSE26888 CREEDSID GENE 62 DOWN	2/271	0.826782	1	0.633483	0.120498	DAP;PSMD7
																											MYOD1 MUT MOUSE GSE6487 CREEDSID GENE 1180 DOWN	2/272	0.828338	1	0.631154	0.118868	GPX4;INPPL1
																											RARB KO MOUSE GSE19925 CREEDSID GENE 2999 DOWN	2/273	0.829882	1	0.628842	0.117261	MTERF2;HMGB1
																											MYC KD HUMAN GSE54872 CREEDSID GENE 1308 DOWN	2/273	0.829882	1	0.628842	0.117261	GATM;TM4SF1
																											GTF2I KO MOUSE GSE48790 CREEDSID GENE 1452 DOWN	2/273	0.829882	1	0.628842	0.117261	ABI3BP;TNC
																											FOXA1 OE HUMAN GSE49153 CREEDSID GENE 2965 DOWN	2/274	0.831413	1	0.626547	0.115678	DENR;SLC29A3
																											NCOA2 KO MOUSE GSE55002 CREEDSID GENE 199 UP	1/152	0.832703	1	0.564717	0.103387	MTERF2
																											E2F6 KD HUMAN GSE50588 CREEDSID GENE 2807 DOWN	2/275	0.832932	1	0.624268	0.114118	RPL5;CARD8
																											PPARD KO MOUSE GSE16048 CREEDSID GENE 81 UP	2/276	0.834439	1	0.622007	0.112581	GATM;MTERF2
																											LMX1B KO MOUSE GSE10516 CREEDSID GENE 84 DOWN	2/276	0.834439	1	0.622007	0.112581	CWF19L2;CIART
																											FOXP3 ACTIVATION HUMAN GSE41087 CREEDSID GENE 1054 DOWN	2/277	0.835933	1	0.619761	0.111065	ARL4C;JCHAIN
																											STAT2 KD HUMAN GSE50588 CREEDSID GENE 2800 UP	2/278	0.837415	1	0.617532	0.109572	ZMYND8;CWF19L2
																											ESR1 KD HUMAN GSE27473 CREEDSID GENE 480 DOWN	2/278	0.837415	1	0.617532	0.109572	COBL;CIART
																											NFE2L2 KO MOUSE GSE18344 CREEDSID GENE 964 UP	1/155	0.838526	1	0.553787	0.0975269	TNC
																											FOXP1 OE HUMAN GSE51382 CREEDSID GENE 1434 UP	2/279	0.838885	1	0.615318	0.1081	P2RY8;RPL5
																											NR5A2 KD HUMAN GSE47803 CREEDSID GENE 1819 DOWN	2/280	0.840344	1	0.613121	0.106649	PIM1;CIART
																											EOMES OE HUMAN GSE43805 CREEDSID GENE 92 DOWN	2/280	0.840344	1	0.613121	0.106649	TNC;VIM
																											ESR2 KO MOUSE GSE9371 CREEDSID GENE 2431 UP	1/156	0.840422	1	0.550237	0.0956591	PNISR
																											MYC ACTIVATION MOUSE GSE4356 CREEDSID GENE 752 DOWN	1/156	0.840422	1	0.550237	0.0956591	DAP
																											HMGA2 KD HUMAN GSE43741 CREEDSID GENE 2854 UP	3/394	0.840657	1	0.653581	0.113443	HLA-DPB1;SULT1C4;SNCA
																											BPTF KO MOUSE GSE48123 CREEDSID GENE 2328 UP	2/281	0.84179	1	0.610939	0.105219	RPL23;ENO1
																											HNF4A MUT MOUSE GSE3116 CREEDSID GENE 850 DOWN	2/281	0.84179	1	0.610939	0.105219	AOC1;GATM
																											TET2 DEPLETION HUMAN GSE51901 CREEDSID GENE 2988 UP	2/282	0.843224	1	0.608772	0.103809	VPS8;IL17RD
																											RUNX1 KO MOUSE GSE34292 CREEDSID GENE 2397 UP	2/282	0.843224	1	0.608772	0.103809	TM4SF1;JCHAIN
																											TWIST1 OE MOUSE GSE50002 CREEDSID GENE 3025 DOWN	2/282	0.843224	1	0.608772	0.103809	GRAMD1B;CIART
																											VDR OE HUMAN GSE5145 CREEDSID GENE 2944 DOWN	2/282	0.843224	1	0.608772	0.103809	KHDRBS3;IL17RD
																											NFE2L2 KO MOUSE GSE18344 CREEDSID GENE 964 DOWN	2/282	0.843224	1	0.608772	0.103809	ME1;JCHAIN
																											FLI1 KD HUMAN GSE27524 CREEDSID GENE 1598 DOWN	1/158	0.844148	1	0.543272	0.0920453	MRS2
																											LHX1 KO MOUSE GSE7257 CREEDSID GENE 325 UP	2/283	0.844647	1	0.606621	0.10242	POLR2B;CLPTM1L
																											STAT3 KD HUMAN GSE42979 CREEDSID GENE 2148 UP	2/283	0.844647	1	0.606621	0.10242	STAT4;TTK
																											FLI1 KD HUMAN GSE27524 CREEDSID GENE 1601 UP	3/398	0.845565	1	0.647012	0.108536	PIM1;TM4SF1;INHBE
																											NR1I2 KO MOUSE GSE23780 CREEDSID GENE 2165 UP	1/159	0.845978	1	0.539855	0.0902972	KRT33A
																											SRF MUT MOUSE GSE3181 CREEDSID GENE 851 UP	2/284	0.846058	1	0.604485	0.10105	GPX4;VIM
																											IRF8 KD HUMAN GSE50588 CREEDSID GENE 2826 UP	2/284	0.846058	1	0.604485	0.10105	UBE2T;POLE2
																											BACH2 KO MOUSE GSE30883 CREEDSID GENE 2701 UP	2/285	0.847457	1	0.602364	0.0997002	FRMD4B;ADCY6
																											INSM1 DEFICIENCY MOUSE GSE46139 CREEDSID GENE 299 UP	2/285	0.847457	1	0.602364	0.0997002	RPS14;ENO1
																											SATB1 KO MOUSE GSE17490 CREEDSID GENE 2215 UP	2/285	0.847457	1	0.602364	0.0997002	AMPD3;PHB2
																											NANOG KD HUMAN GSE34904 CREEDSID GENE 1349 UP	2/285	0.847457	1	0.602364	0.0997002	UHRF1;VIM
																											INSM1 KO MOUSE GSE46139 CREEDSID GENE 2298 DOWN	2/285	0.847457	1	0.602364	0.0997002	RPS14;ENO1
																											KLF5 KO MOUSE GSE58719 CREEDSID GENE 2318 DOWN	2/285	0.847457	1	0.602364	0.0997002	SOX2;SYP
																											ESR2 KO MOUSE GSE1050 CREEDSID GENE 901 UP	1/160	0.847787	1	0.536481	0.0885871	PSMD7
																											PAX6 KO MOUSE GSE45143 CREEDSID GENE 3098 UP	2/286	0.848845	1	0.600258	0.0983694	CD164;SH3BGRL3
																											GATA6 KO MOUSE GSE11165 CREEDSID GENE 1165 DOWN	2/287	0.850222	1	0.598167	0.0970575	NEDD4;VIM
																											FOXA1 OE HUMAN GSE49153 CREEDSID GENE 171 DOWN	2/287	0.850222	1	0.598167	0.0970575	DENR;SPDYE6
																											INSM1 KO MOUSE GSE46139 CREEDSID GENE 2298 UP	2/288	0.851587	1	0.59609	0.0957642	TMEM59;SYP
																											INSM1 DEFICIENCY MOUSE GSE46139 CREEDSID GENE 299 DOWN	2/288	0.851587	1	0.59609	0.0957642	TMEM59;SYP
																											FLI1 KD HUMAN GSE27524 CREEDSID GENE 1612 UP	2/289	0.85294	1	0.594027	0.0944893	IL10RB;INHBE
																											NANOG OE MOUSE GSE48370 CREEDSID GENE 2980 UP	1/163	0.853087	1	0.526607	0.0836746	KLF2
																											HOXA10 KO MOUSE GSE6439 CREEDSID GENE 1535 UP	2/290	0.854283	1	0.591979	0.0932324	ZMYND8;HMGB2
																											PPARA KO MOUSE GSE6864 CREEDSID GENE 1371 DOWN	2/290	0.854283	1	0.591979	0.0932324	RPL23;PEPD
																											RELA KD HUMAN GSE1676 CREEDSID GENE 1787 DOWN	1/164	0.854812	1	0.523396	0.0821068	VIM
																											NFYC KD MOUSE GSE56838 CREEDSID GENE 1343 UP	2/291	0.855614	1	0.589944	0.0919933	SNHG4;MLF1
																											HIF1A KD HUMAN GSE54360 CREEDSID GENE 2881 UP	2/291	0.855614	1	0.589944	0.0919933	DNAJC3;RSRC1
																											CREB1 DN MOUSE GSE17478 CREEDSID GENE 2199 UP	2/291	0.855614	1	0.589944	0.0919933	ABI3BP;TNC
																											STAT6 KD HUMAN GSE50588 CREEDSID GENE 2805 DOWN	2/291	0.855614	1	0.589944	0.0919933	CARD8;TP53
																											DMRT1 KO MOUSE GSE27261 CREEDSID GENE 2740 UP	1/165	0.856518	1	0.520224	0.0805723	VIM
																											GATA4 KO FMOUSE GSE5500 CREEDSID GENE 739 UP	1/165	0.856518	1	0.520224	0.0805723	CIART
																											PPARA KO MOUSE GSE6864 CREEDSID GENE 981 UP	2/292	0.856935	1	0.587924	0.0907718	RPL23;PEPD
																											TCF12 KD HUMAN GSE50588 CREEDSID GENE 2789 UP	2/292	0.856935	1	0.587924	0.0907718	ARMC1;LYRM2
																											EBF1 OE MOUSE GSE2192 CREEDSID GENE 859 UP	2/292	0.856935	1	0.587924	0.0907718	PSMA5;PHB2
																											EGR4 KD HUMAN GSE40558 CREEDSID GENE 3030 DOWN	2/292	0.856935	1	0.587924	0.0907718	PIM1;TM4SF1
																											XBP1 KO MOUSE GSE52857 CREEDSID GENE 2766 UP	1/166	0.858203	1	0.51709	0.0790704	GBP5
																											MYC MYC VS WT MOUSE GSE55272 CREEDSID GENE 1817 DOWN	1/166	0.858203	1	0.51709	0.0790704	VPREB1
																											FLI1 KD HUMAN GSE27524 CREEDSID GENE 1595 UP	2/293	0.858244	1	0.585917	0.0895674	IL10RB;INHBE
																											FOXO1 SIRNA HESC HUMAN GSE94036 RNASEQ UP	2/293	0.858244	1	0.585917	0.0895674	RPL5;GANAB
																											FOXP3 INDUCTION MOUSE GSE35543 CREEDSID GENE 3036 UP	1/167	0.859869	1	0.513993	0.0776003	AMPD3
																											MYC KD HUMAN GSE5823 CREEDSID GENE 2206 UP	1/167	0.859869	1	0.513993	0.0776003	ZNF417
																											STAT1 DEFICIENT MOUSE GSE48970 CREEDSID GENE 1520 UP	1/167	0.859869	1	0.513993	0.0776003	POPDC3
																											KLF1 OE MOUSE GSE46600 CREEDSID GENE 252 DOWN	1/167	0.859869	1	0.513993	0.0776003	RPS14
																											PBX1 OE MOUSE GSE22313 CREEDSID GENE 2627 DOWN	1/167	0.859869	1	0.513993	0.0776003	RXFP1
																											NR2C2 KO HUMAN GSE52452 CREEDSID GENE 2714 UP	2/296	0.862107	1	0.579979	0.0860551	FOXN3;CDK14
																											FOXA2 KD DEC HUMAN GSE44875 RNASEQ DOWN	3/413	0.862824	1	0.623513	0.0919958	IST1;AGPS;CPNE3
																											FLI1 KD HUMAN GSE27524 CREEDSID GENE 1611 UP	2/297	0.863373	1	0.578026	0.0849171	IL10RB;INHBE
																											SRF KO MOUSE GSE1948 CREEDSID GENE 1157 UP	2/297	0.863373	1	0.578026	0.0849171	SOX2;UBE2L3
																											NFE2L2 KO MOUSE GSE867 CREEDSID GENE 1362 UP	2/297	0.863373	1	0.578026	0.0849171	RPL5;CD164
																											KLF15 DEFICIENCY MOUSE GSE7137 CREEDSID GENE 675 UP	2/298	0.864628	1	0.576087	0.083795	RPS14;ENO1
																											YY1 KO MOUSE GSE39009 CREEDSID GENE 76 DOWN	2/298	0.864628	1	0.576087	0.083795	E2F6;MLF1
																											MECP2 KO MOUSE GSE8720 CREEDSID GENE 2417 UP	1/170	0.86475	1	0.504923	0.0733727	GTF3A
																											TWIST1 OE MOUSE GSE50002 CREEDSID GENE 1076 DOWN	1/170	0.86475	1	0.504923	0.0733727	VPREB1
																											JUND KD HUMAN GSE50588 CREEDSID GENE 2812 UP	2/299	0.865873	1	0.57416	0.0826887	KLF2;GAPT
																											AHR MUT MOUSE GSE44715 CREEDSID GENE 1467 UP	2/299	0.865873	1	0.57416	0.0826887	DAP;MTHFD2
																											IRF9 OE HUMAN GSE50002 CREEDSID GENE 1657 DOWN	2/299	0.865873	1	0.57416	0.0826887	FOXN3;CIART
																											NR1I2 KO MOUSE GSE23780 CREEDSID GENE 2165 DOWN	1/171	0.866339	1	0.50197	0.072022	CCDC112
																											REST KD MOUSE GSE28141 CREEDSID GENE 1331 UP	2/300	0.867108	1	0.572246	0.0815978	SYP;SNCA
																											MYC KD HUMAN GSE54872 CREEDSID GENE 1308 UP	2/300	0.867108	1	0.572246	0.0815978	ZNF350;SNCA
																											FLI1 KD HUMAN GSE27524 CREEDSID GENE 1608 UP	2/300	0.867108	1	0.572246	0.0815978	IL10RB;INHBE
																											SP3 KD HUMAN GSE50588 CREEDSID GENE 2787 DOWN	2/300	0.867108	1	0.572246	0.0815978	AOC1;SNCA
																											TWIST1 OE MOUSE GSE50002 CREEDSID GENE 1071 UP	2/301	0.868332	1	0.570345	0.0805221	STAT2;PIM1
																											MYC KD HUMAN GSE5823 CREEDSID GENE 139 DOWN	2/301	0.868332	1	0.570345	0.0805221	CARD8;PRRC2C
																											FLI1 KD HUMAN GSE27524 CREEDSID GENE 1609 UP	2/302	0.869546	1	0.568456	0.0794614	IL10RB;INHBE
																											KLF15 KO MOUSE GSE53231 CREEDSID GENE 446 DOWN	2/302	0.869546	1	0.568456	0.0794614	NEDD4;PDE7A
																											SATB2 OE MOUSE GSE17490 CREEDSID GENE 2227 DOWN	1/174	0.870996	1	0.493316	0.0681357	CIART
																											DDIT3 MUT MOUSE GSE2082 CREEDSID GENE 899 DOWN	1/174	0.870996	1	0.493316	0.0681357	RPL5
																											TWIST1 OE MOUSE GSE50002 CREEDSID GENE 1075 DOWN	1/176	0.87401	1	0.48771	0.0656764	PIM1
																											KLF5 KO MOUSE GSE43806 CREEDSID GENE 1427 UP	2/306	0.874299	1	0.561026	0.0753643	TMEM43;XIAP
																											PGR KO MOUSE GSE39920 CREEDSID GENE 3079 DOWN	2/308	0.876615	1	0.557383	0.0734	RPL5;MTHFD2
																											NFYC KD HUMAN GSE50588 CREEDSID GENE 2822 DOWN	2/308	0.876615	1	0.557383	0.0734	LYRM2;BBX
																											MYBL1 KO MOUSE GSE28025 CREEDSID GENE 376 UP	1/178	0.876955	1	0.48223	0.0633167	NSFL1C
																											PPARG OE MOUSE GSE10192 CREEDSID GENE 2733 UP	1/178	0.876955	1	0.48223	0.0633167	ABI3BP
																											KLF5 KO MOUSE GSE58719 CREEDSID GENE 2318 UP	1/178	0.876955	1	0.48223	0.0633167	TNC
																											SMAD4 MUT MOUSE GSE47811 CREEDSID GENE 2626 UP	1/179	0.878401	1	0.479536	0.0621728	KRT33A
																											ARNTL KO MOUSE GSE27079 CREEDSID GENE 2710 UP	1/179	0.878401	1	0.479536	0.0621728	MTHFD2
																											OVOL2 OE MDA HUMAN GSE51975 RNASEQ UP	1/179	0.878401	1	0.479536	0.0621728	TM4SF1
																											RUNX1 KO MOUSE GSE34292 CREEDSID GENE 2396 DOWN	1/179	0.878401	1	0.479536	0.0621728	AOC1
																											OVOL2 OE MOUSE GSE55074 CREEDSID GENE 2603 UP	2/310	0.878893	1	0.553787	0.0714897	GPX4;ENO1
																											IRF9 OE HUMAN GSE50002 CREEDSID GENE 1659 UP	1/180	0.87983	1	0.476872	0.061052	PIM1
																											TFAP2C KD MOUSE GSE10175 CREEDSID GENE 1498 UP	1/180	0.87983	1	0.476872	0.061052	RPL23
																											ATF6 ACTIVATION HESC HUMAN GSE106847 RNASEQ UP	1/180	0.87983	1	0.476872	0.061052	VIM
																											FOXP1 KD HUMAN GSE32968 CREEDSID GENE 1809 DOWN	2/312	0.881131	1	0.550237	0.0696317	LINGO4;INHBE
																											VDR KO MOUSE GSE2421 CREEDSID GENE 1151 DOWN	2/312	0.881131	1	0.550237	0.0696317	RPS14;GPX4
																											FLI1 KD HUMAN GSE27524 CREEDSID GENE 1594 UP	2/313	0.882236	1	0.548479	0.0687218	ADCY6;INHBE
																											IRF7 KD HUMAN GSE50588 CREEDSID GENE 2786 UP	2/314	0.883332	1	0.546732	0.0678245	HNRNPH1;HMGB2
																											FOXL2 OE HUMAN GSE39890 CREEDSID GENE 2735 DOWN	1/183	0.884019	1	0.469054	0.0578234	AMN1
																											FOXO3 KO MOUSE GSE18326 CREEDSID GENE 2698 DOWN	2/316	0.885495	1	0.543272	0.0660666	SOX2;AMPD3
																											DNMT1 INHIBITION HUMAN GSE45804 CREEDSID GENE 2762 UP	2/317	0.886562	1	0.541558	0.0652057	SOX2;HMGB1
																											TFAP2C KO MOUSE GSE45941 CREEDSID GENE 1488 UP	1/185	0.88673	1	0.463983	0.0557775	ADCY6
																											MECP2 KO MOUSE GSE8720 CREEDSID GENE 2415 DOWN	1/185	0.88673	1	0.463983	0.0557775	POPDC3
																											MYC OE MOUSE GSE27159 CREEDSID GENE 1273 DOWN	1/185	0.88673	1	0.463983	0.0557775	IL17RD
																											PPARD KO MOUSE GSE16048 CREEDSID GENE 81 DOWN	1/185	0.88673	1	0.463983	0.0557775	ANPEP
																											ATF6B KO MOUSE GSE35651 CREEDSID GENE 2660 DOWN	1/186	0.888062	1	0.461489	0.0547849	TTK
																											NRF1 KO MOUSE GSE35124 CREEDSID GENE 2150 DOWN	1/186	0.888062	1	0.461489	0.0547849	PSMA5
																											OTX2 KO MOUSE GSE27630 CREEDSID GENE 78 DOWN	2/319	0.88867	1	0.538162	0.0635191	ME1;MLF1
																											ATF6 KO MOUSE GSE35651 CREEDSID GENE 2662 DOWN	1/187	0.889379	1	0.459021	0.0538121	TTK
																											KLF5 KO CFPAC1 HUMAN GSE64558 RNASEQ UP	2/320	0.88971	1	0.536481	0.062693	TNC;VIM
																											KDM2B KD MOUSE GSE41298 CREEDSID GENE 1376 UP	1/189	0.891965	1	0.454164	0.0519238	GATM
																											HNF1A KO MOUSE GSE23040 CREEDSID GENE 2995 UP	1/190	0.893236	1	0.451773	0.0510074	MTHFD2
																											EBF3 OE SKNSH HUMAN GSE90682 RNASEQ UP	2/324	0.893781	1	0.529857	0.0594999	PRRC2C;LENG8
																											HSF1 KD HUMAN GSE3697 CREEDSID GENE 2093 UP	1/191	0.894491	1	0.449408	0.050109	MRS2
																											FLI1 KD HUMAN GSE27524 CREEDSID GENE 1607 UP	2/325	0.894777	1	0.528227	0.0587285	IL10RB;INHBE
																											NFE2L2 DEFICIENCY MOUSE GSE7810 CREEDSID GENE 1048 DOWN	2/325	0.894777	1	0.528227	0.0587285	PTGES3;TM4SF1
																											FLI1 KD HUMAN GSE27524 CREEDSID GENE 1601 DOWN	1/192	0.895732	1	0.447067	0.0492282	POLE2
																											NFXL1 KD HUMAN GSE23674 CREEDSID GENE 2439 DOWN	2/327	0.896743	1	0.524996	0.0572172	GPX4;HMGB2
																											NEUROG1 OE HUMAN GSE18296 CREEDSID GENE 1426 DOWN	2/328	0.897713	1	0.523396	0.0564768	ARL4C;ANPEP
																											NFE2L2 KO MOUSE GSE18344 CREEDSID GENE 966 UP	1/194	0.898171	1	0.442458	0.0475178	SAMSN1
																											VAX2 KO MOUSE GSE19626 CREEDSID GENE 2369 DOWN	1/194	0.898171	1	0.442458	0.0475178	INHBE
																											CBX2 KO MOUSE GSE29485 CREEDSID GENE 381 UP	1/195	0.899369	1	0.440189	0.0466874	ADCY6
																											MBD1 KO MOUSE GSE52547 CREEDSID GENE 2835 DOWN	1/195	0.899369	1	0.440189	0.0466874	CETN2
																											PPARA KO MOUSE GSE6864 CREEDSID GENE 1373 DOWN	1/196	0.900553	1	0.437943	0.0458731	RPL23
																											SNAI1 KO MOUSE GSE53107 CREEDSID GENE 1448 UP	2/331	0.900573	1	0.518652	0.0543153	PIM1;PHPT1
																											PPARG OE MOUSE GSE2192 CREEDSID GENE 863 DOWN	1/197	0.901723	1	0.43572	0.0450745	HNRNPH1
																											HEY2 KO MOUSE GSE6526 CREEDSID GENE 1512 UP	2/333	0.902438	1	0.515537	0.0529225	CD164;GPX4
																											HEY2 KO MOUSE GSE6526 CREEDSID GENE 1511 DOWN	2/333	0.902438	1	0.515537	0.0529225	CD164;GPX4
																											KDM2B KD MOUSE GSE40701 CREEDSID GENE 1745 UP	1/198	0.902879	1	0.43352	0.0442913	AMPD3
																											GRHL2 KD MOUSE GSE40729 CREEDSID GENE 2534 UP	1/198	0.902879	1	0.43352	0.0442913	GATM
																											PPARA KO MOUSE GSE6864 CREEDSID GENE 1372 UP	1/198	0.902879	1	0.43352	0.0442913	RPL23
																											KLF3 KO MOUSE GSE35592 CREEDSID GENE 2674 DOWN	1/198	0.902879	1	0.43352	0.0442913	TMEM189
																											FLI1 KD HUMAN GSE27524 CREEDSID GENE 1596 UP	2/335	0.904271	1	0.512459	0.0515669	PIM1;INHBE
																											FOSL1 KO MOUSE GSE43695 CREEDSID GENE 2302 UP	1/200	0.905151	1	0.429185	0.0427697	ABI3BP
																											ETS2 KD HUMAN GSE43459 CREEDSID GENE 2888 DOWN	2/337	0.906071	1	0.509418	0.0502476	CACNA1D;NAPG
																											FOSL1 KO MOUSE GSE43695 CREEDSID GENE 2301 DOWN	1/201	0.906267	1	0.427049	0.0420306	ABI3BP
																											TWIST2 MUT N HUMAN GSE16524 CREEDSID GENE 2262 DOWN	1/203	0.90846	1	0.422842	0.0405945	VIM
																											FLI1 KD HUMAN GSE27524 CREEDSID GENE 1599 UP	2/340	0.908713	1	0.504923	0.0483342	PIM1;INHBE
																											FLI1 KD HUMAN GSE27524 CREEDSID GENE 1604 UP	2/340	0.908713	1	0.504923	0.0483342	IL10RB;INHBE
																											STAT1 KO MOUSE GSE48970 CREEDSID GENE 1519 UP	1/204	0.909538	1	0.420769	0.0398968	DNAJC3
																											NRL DEFICIENCY MOUSE GSE8972 CREEDSID GENE 656 DOWN	2/341	0.909578	1	0.503442	0.0477135	AXIN1;TMPO
																											ARID3B KO MOUSE GSE62069 CREEDSID GENE 2591 DOWN	1/205	0.910603	1	0.418717	0.0392123	TM4SF1
																											FLI1 KD HUMAN GSE27524 CREEDSID GENE 1600 DOWN	1/206	0.911655	1	0.416684	0.0385407	POLE2
																											NFE2L2 KO MOUSE GSE18344 CREEDSID GENE 1262 UP	1/208	0.913722	1	0.412677	0.0372353	GATM
																											MYC KD HUMAN GSE5823 CREEDSID GENE 140 UP	2/346	0.91379	1	0.496167	0.0447318	ATXN3;SULT1C4
																											BCL6 KD HUMAN GSE45838 CREEDSID GENE 1815 UP	1/210	0.915742	1	0.408747	0.0359783	CCDC102B
																											EOMES KO MOUSE GSE43387 CREEDSID GENE 2147 DOWN	1/211	0.916734	1	0.40681	0.0353673	VPREB1
																											MYC KD HUMAN GSE5823 CREEDSID GENE 2075 UP	1/212	0.917714	1	0.404891	0.0347677	ZNF417
																											PPARA ACTIVATION MOUSE GSE17250 CREEDSID GENE 502 DOWN	1/212	0.917714	1	0.404891	0.0347677	NGEF
																											NR3C1 KO MOUSE GSE23724 CREEDSID GENE 3014 UP	1/213	0.918683	1	0.40299	0.0341792	NEDD4
																											STAT6 KO MOUSE GSE25088 CREEDSID GENE 1160 UP	1/213	0.918683	1	0.40299	0.0341792	KCNS1
																											HNF4A KO MOUSE GSE11759 CREEDSID GENE 2360 UP	1/215	0.920587	1	0.399241	0.0330348	ME1
																											NFE2L2 KO MOUSE GSE18344 CREEDSID GENE 1261 DOWN	1/215	0.920587	1	0.399241	0.0330348	XRN1
																											PGR KO MOUSE GSE39920 CREEDSID GENE 3080 DOWN	1/216	0.921522	1	0.397393	0.0324784	RPL5
																											STAT1 KD HUMAN GSE44652 CREEDSID GENE 186 UP	1/217	0.922446	1	0.395562	0.0319322	MTHFD2
																											MECP2 MUT HUMAN GSE6955 CREEDSID GENE 2473 DOWN	1/217	0.922446	1	0.395562	0.0319322	MTHFD2
																											LIN28A KD MOUSE GSE37113 CREEDSID GENE 1751 DOWN	1/219	0.924262	1	0.391949	0.0308697	ATXN3
																											ZNF207 OE HUMAN GSE9951 CREEDSID GENE 1581 DOWN	2/360	0.924627	1	0.476872	0.0373699	CDK17;TM4SF1
																											HSF1 KD HUMAN GSE3697 CREEDSID GENE 777 UP	1/220	0.925154	1	0.390168	0.0303529	MRS2
																											FOXM1 KD HUMAN GSE55204 CREEDSID GENE 1369 UP	1/220	0.925154	1	0.390168	0.0303529	ZMYND8
																											IRF9 OE HUMAN GSE50002 CREEDSID GENE 1657 UP	1/220	0.925154	1	0.390168	0.0303529	PIM1
																											SETDB1 KO MOUSE GSE40296 CREEDSID GENE 31 UP	1/222	0.926907	1	0.386653	0.0293476	SOX2
																											NFE2L2 KO MOUSE GSE18344 CREEDSID GENE 960 UP	1/223	0.927768	1	0.384919	0.0288586	JCHAIN
																											PAX2 SIRNA REP HUMAN GSE59781 RNASEQ DOWN	2/366	0.928869	1	0.469054	0.0346105	RPS14;PRRC2C
																											BCL6 KD HUMAN GSE45838 CREEDSID GENE 1816 DOWN	1/225	0.92946	1	0.381497	0.027907	ME1
																											VAX2 KO MOUSE GSE19626 CREEDSID GENE 2371 UP	1/226	0.930291	1	0.379809	0.027444	LENG8
																											FLI1 KD HUMAN GSE27524 CREEDSID GENE 1605 UP	2/369	0.930904	1	0.465241	0.0333107	ADCY6;INHBE
																											HNF4A KD HUMAN GSE29084 CREEDSID GENE 577 UP	1/228	0.931925	1	0.376478	0.026543	AMN1
																											KLF1 KO MOUSE GSE36427 CREEDSID GENE 1562 DOWN	1/228	0.931925	1	0.376478	0.026543	EIF1AX
																											HNF4A DEPLETION HUMAN GSE29084 CREEDSID GENE 118 DOWN	1/228	0.931925	1	0.376478	0.026543	AMN1
																											OVOL2 OE MOUSE GSE55074 CREEDSID GENE 2603 DOWN	1/229	0.932727	1	0.374834	0.0261045	RPL23
																											FOXO1 KO MOUSE GSE36948 CREEDSID GENE 2493 UP	1/230	0.93352	1	0.373204	0.025674	OSTF1
																											NFE2L2 DEFICIENCY MOUSE GSE8969 CREEDSID GENE 183 UP	1/230	0.93352	1	0.373204	0.025674	PSMA5
																											NCOA2 KO MOUSE GSE41558 CREEDSID GENE 3047 UP	1/231	0.934303	1	0.371588	0.0252511	GPX4
																											GATA4 KO MOUSE GSE52317 CREEDSID GENE 356 DOWN	1/231	0.934303	1	0.371588	0.0252511	GRAMD1B
																											GFI1B KO MOUSE GSE20655 CREEDSID GENE 3013 DOWN	1/231	0.934303	1	0.371588	0.0252511	SNORA74A
																											NFE2L2 KO MOUSE GSE8969 CREEDSID GENE 2190 DOWN	1/233	0.935843	1	0.368399	0.0244278	PSMA5
																											HMGA2 OE MOUSE GSE24071 CREEDSID GENE 2563 UP	1/234	0.936599	1	0.366824	0.0240271	LMBRD2
																											SETDB1 KO MOUSE GSE28593 CREEDSID GENE 2205 UP	2/379	0.9373	1	0.452965	0.0293304	ARL4C;RELL1
																											BCL6 KD HUMAN GSE45838 CREEDSID GENE 1815 DOWN	1/236	0.938085	1	0.363716	0.0232469	INHBE
																											IRF8 KO MOUSE GSE39228 CREEDSID GENE 2195 UP	1/237	0.938815	1	0.362181	0.0228671	HMGB2
																											CTCF DEPLETION MOUSE GSE11664 CREEDSID GENE 124 DOWN	1/237	0.938815	1	0.362181	0.0228671	MRPL22
																											PAX3 KD HUMAN GSE16249 CREEDSID GENE 2757 UP	1/238	0.939536	1	0.360659	0.022494	DDX21
																											NR3C1 KO MOUSE GSE23724 CREEDSID GENE 3014 DOWN	1/238	0.939536	1	0.360659	0.022494	MLF1
																											NR1I3 KNOCKIN MOUSE GSE40120 CREEDSID GENE 3068 DOWN	1/238	0.939536	1	0.360659	0.022494	INHBE
																											NR2C2 KO MOUSE GSE21903 CREEDSID GENE 2200 DOWN	1/239	0.940249	1	0.35915	0.0221275	GPX4
																											BACH2 KO MOUSE GSE54050 CREEDSID GENE 2773 UP	2/384	0.940284	1	0.447067	0.0275274	ANPEP;RELL1
																											ARID3B KO MOUSE GSE62069 CREEDSID GENE 2591 UP	2/384	0.940284	1	0.447067	0.0275274	SAMSN1;HIST1H2BD
																											FLI1 KD HUMAN GSE27524 CREEDSID GENE 1600 UP	2/386	0.94144	1	0.444751	0.0268385	PIM1;INHBE
																											MECP2 KO MOUSE GSE8720 CREEDSID GENE 2416 DOWN	1/241	0.941649	1	0.35617	0.0214137	PRPSAP2
																											NCOA1 KD HUMAN GSE28645 CREEDSID GENE 888 UP	2/390	0.943688	1	0.440189	0.0255134	GBP5;IL10RB
																											FOXA1 OE HUMAN GSE49153 CREEDSID GENE 2963 DOWN	1/244	0.943689	1	0.351791	0.0203891	IL10RB
																											NFE2L2 KO MOUSE GSE18344 CREEDSID GENE 966 DOWN	1/245	0.944354	1	0.350355	0.0200594	JCHAIN
																											PPARG DEFICIENCY MOUSE GSE23421 CREEDSID GENE 1231 UP	1/246	0.94501	1	0.348931	0.0197355	UBE2T
																											MECP2 KO MOUSE GSE8720 CREEDSID GENE 2418 DOWN	1/246	0.94501	1	0.348931	0.0197355	GATM
																											VAX2 KO MOUSE GSE19626 CREEDSID GENE 2369 UP	1/247	0.945658	1	0.347518	0.0194171	LENG8
																											ESRRA KO MOUSE GSE8106 CREEDSID GENE 2613 UP	1/247	0.945658	1	0.347518	0.0194171	ZFAND6
																											NR1I3 KNOCKIN MOUSE GSE40120 CREEDSID GENE 3068 UP	1/247	0.945658	1	0.347518	0.0194171	LYRM2
																											EZH2 SHRNA HUVEC HUMAN GSE71164 RNASEQ UP	1/247	0.945658	1	0.347518	0.0194171	TM4SF1
																											PPARA KO MOUSE GSE18564 CREEDSID GENE 543 DOWN	1/247	0.945658	1	0.347518	0.0194171	ME1
																											SOX4 KD HUMAN GSE4225 CREEDSID GENE 64 UP	1/248	0.946299	1	0.346117	0.0191043	MTHFD2
																											OVOL1 KO MOUSE GSE55071 CREEDSID GENE 2560 UP	1/248	0.946299	1	0.346117	0.0191043	PRRC2C
																											TP63 MUT HUMAN GSE8646 CREEDSID GENE 1016 DOWN	2/396	0.946907	1	0.43352	0.0236505	AMN1;ZNF607
																											FOXP1 KD HUMAN GSE32968 CREEDSID GENE 1809 UP	1/249	0.946933	1	0.344727	0.0187969	STAT4
																											ZBTB38 KD HUMAN GSE50588 CREEDSID GENE 2825 DOWN	1/251	0.948178	1	0.34198	0.0181979	GAPT
																											ATF6B KO MOUSE GSE35651 CREEDSID GENE 2659 DOWN	1/252	0.948789	1	0.340623	0.0179062	KCNS1
																											EOMES KO MOUSE GSE43387 CREEDSID GENE 2147 UP	1/253	0.949393	1	0.339276	0.0176194	TNC
																											POU2AF1 MUT MOUSE GSE12356 CREEDSID GENE 598 DOWN	1/253	0.949393	1	0.339276	0.0176194	KLF2
																											NFE2L2 KD HUMAN GSE38332 CREEDSID GENE 2212 UP	2/403	0.950442	1	0.42599	0.0216523	DAP;DNAJB6
																											GATA4 KO MOUSE GSE11194 CREEDSID GENE 510 UP	1/255	0.95058	1	0.336615	0.0170606	ME1
																											RUNX1 KO MOUSE GSE2592 CREEDSID GENE 278 DOWN	1/255	0.95058	1	0.336615	0.0170606	PHB2
																											NR5A2 KD HUMAN GSE47803 CREEDSID GENE 1818 DOWN	1/255	0.95058	1	0.336615	0.0170606	HMGB2
																											PPARA ACTIVATION MOUSE GSE17250 CREEDSID GENE 502 UP	1/256	0.951163	1	0.3353	0.0167883	INHBE
																											MYC KD HUMAN GSE5823 CREEDSID GENE 136 UP	1/257	0.95174	1	0.333996	0.0165207	ARMC1
																											NCOA1 KO HUMAN GSE28645 CREEDSID GENE 1244 UP	2/407	0.95236	1	0.421803	0.020589	GBP5;ADCY6
																											MYC ACTIVATION MOUSE GSE4356 CREEDSID GENE 750 UP	2/408	0.952829	1	0.420769	0.0203316	HMGB1;PHB2
																											MYC KD HUMAN GSE54872 CREEDSID GENE 1313 DOWN	1/259	0.952872	1	0.331417	0.015999	FAM72D
																											HSF1 KD HUMAN GSE3697 CREEDSID GENE 779 DOWN	1/259	0.952872	1	0.331417	0.015999	ZNF573
																											REST INHIBITION HUMAN GSE40695 CREEDSID GENE 1710 UP	1/261	0.953978	1	0.328877	0.0154949	CCDC102B
																											GATA2 SIRNA LNCAP HUMAN GSE38393 RNASEQ UP	2/411	0.954208	1	0.417698	0.0195791	GANAB;GPX4
																											TP63 KD HUMAN GSE20286 CREEDSID GENE 2453 DOWN	1/262	0.954521	1	0.327622	0.0152493	TP53
																											MYOD1 MUT MOUSE GSE6487 CREEDSID GENE 1179 DOWN	1/264	0.955589	1	0.32514	0.0147704	PEPD
																											IRF9 KD HUMAN GSE50588 CREEDSID GENE 2809 DOWN	1/264	0.955589	1	0.32514	0.0147704	NPLOC4
																											MYC KD HUMAN GSE57538 CREEDSID GENE 1753 UP	1/265	0.956113	1	0.323913	0.014537	NEDD4
																											IRF4 KO MOUSE GSE40726 CREEDSID GENE 1527 UP	1/266	0.956631	1	0.322695	0.0143075	VPREB1
																											NFKB1 ACTIVATION HUMAN GSE20736 CREEDSID GENE 2522 UP	1/268	0.957649	1	0.320287	0.0138601	POPDC3
																											EBF1 OE MOUSE GSE2192 CREEDSID GENE 859 DOWN	1/268	0.957649	1	0.320287	0.0138601	HNRNPH1
																											IRF9 OE HUMAN GSE50002 CREEDSID GENE 1653 DOWN	1/268	0.957649	1	0.320287	0.0138601	CIART
																											PPARG OE MOUSE GSE10192 CREEDSID GENE 2731 UP	1/269	0.958149	1	0.319096	0.013642	ABI3BP
																											NRL DEFICIENCY MOUSE GSE8972 CREEDSID GENE 658 DOWN	1/269	0.958149	1	0.319096	0.013642	RPL5
																											OVOL1 KO MOUSE GSE55072 CREEDSID GENE 2617 UP	1/270	0.958643	1	0.317914	0.0134275	ZFAND6
																											HSF1 KD HUMAN GSE12762 CREEDSID GENE 2142 UP	1/271	0.959132	1	0.316741	0.0132166	CCDC112
																											AHR KO MOUSE GSE10082 CREEDSID GENE 1465 UP	1/271	0.959132	1	0.316741	0.0132166	USPL1
																											NR2F2 KO MOUSE GSE46496 CREEDSID GENE 2412 UP	1/274	0.960563	1	0.313273	0.0126049	GPX4
																											NANOG OE MOUSE GSE48370 CREEDSID GENE 2979 DOWN	1/274	0.960563	1	0.313273	0.0126049	ENO1
																											IRF8 KO MOUSE GSE39228 CREEDSID GENE 2195 DOWN	1/274	0.960563	1	0.313273	0.0126049	TMEM43
																											FLI1 KD HUMAN GSE27524 CREEDSID GENE 1594 DOWN	1/275	0.961028	1	0.312134	0.0124078	POLE2
																											TET2 KO MOUSE GSE27816 CREEDSID GENE 458 DOWN	1/277	0.961944	1	0.309881	0.0120232	KBTBD4
																											SRF MUT MOUSE GSE1948 CREEDSID GENE 1398 DOWN	1/277	0.961944	1	0.309881	0.0120232	PSMA5
																											SOX2 DEFICIENCY HUMAN GSE42937 CREEDSID GENE 346 DOWN	1/278	0.962393	1	0.308766	0.0118357	BCL9
																											FLI1 KD HUMAN GSE27524 CREEDSID GENE 1598 UP	2/434	0.963575	1	0.395562	0.0146774	PIM1;TM4SF1
																											TWIST1 OE MOUSE GSE50002 CREEDSID GENE 1077 UP	1/282	0.964139	1	0.304386	0.0111161	STAT2
																											ESR1 KO MOUSE GSE9371 CREEDSID GENE 2430 UP	1/283	0.964563	1	0.303311	0.0109435	MRS2
																											NFKB1 KD HUMAN GSE65363 CREEDSID GENE 1558 UP	1/283	0.964563	1	0.303311	0.0109435	NGEF
																											FOXA1 OE HUMAN GSE49153 CREEDSID GENE 171 UP	1/284	0.964982	1	0.302243	0.0107738	POLR2B
																											IRF3 KD HUMAN GSE50588 CREEDSID GENE 2817 DOWN	1/284	0.964982	1	0.302243	0.0107738	GLS
																											POU1F1 MUT MOUSE GSE3129 CREEDSID GENE 1729 UP	1/285	0.965395	1	0.301182	0.0106069	PHB2
																											HIF1A KD HUMAN GSE44943 CREEDSID GENE 2234 UP	1/285	0.965395	1	0.301182	0.0106069	COBL
																											DMRTA2 OE MOUSE GSE25179 CREEDSID GENE 2203 UP	1/285	0.965395	1	0.301182	0.0106069	ANPEP
																											EBF1 OE MOUSE GSE2192 CREEDSID GENE 858 DOWN	1/286	0.965804	1	0.300129	0.0104427	DAP
																											NFKB1 KD HUMAN GSE65363 CREEDSID GENE 1558 DOWN	1/286	0.965804	1	0.300129	0.0104427	HIST1H2BD
																											NR2C2 KO HUMAN GSE52452 CREEDSID GENE 2714 DOWN	1/286	0.965804	1	0.300129	0.0104427	SNORA21
																											HSF1 KD HUMAN GSE12762 CREEDSID GENE 2142 DOWN	1/289	0.967003	1	0.297014	0.00996604	TM4SF1
																											FOXA1 OE HUMAN GSE49153 CREEDSID GENE 3051 DOWN	1/289	0.967003	1	0.297014	0.00996604	IL10RB
																											DLX5 KO MOUSE GSE22381 CREEDSID GENE 29 DOWN	1/289	0.967003	1	0.297014	0.00996604	SOX2
																											FOXA1 OE HUMAN GSE49153 CREEDSID GENE 2703 DOWN	1/290	0.967393	1	0.295989	0.00981231	YES1
																											HNF4A KO MOUSE GSE3126 CREEDSID GENE 195 DOWN	1/290	0.967393	1	0.295989	0.00981231	CIART
																											RELA OE HEK293 HUMAN GSE57027 RNASEQ DOWN	1/290	0.967393	1	0.295989	0.00981231	TP53
																											GLI1 INHIBITION HUMAN GSE36855 CREEDSID GENE 643 UP	1/291	0.967778	1	0.294972	0.00966109	ARL4C
																											GATA4 OE MOUSE GSE66016 CREEDSID GENE 2651 DOWN	1/291	0.967778	1	0.294972	0.00966109	MRPL22
																											NFE2L2 KO MOUSE GSE18344 CREEDSID GENE 959 DOWN	1/292	0.968159	1	0.293962	0.00951233	ME1
																											NFE2L1 KD HUMAN GSE50588 CREEDSID GENE 2804 UP	1/301	0.971391	1	0.285172	0.00827735	HIST1H2BD
																											CEBPG KD HUMAN GSE50588 CREEDSID GENE 2784 UP	1/304	0.972395	1	0.282358	0.00790423	NPLOC4
																											DMRTA2 OE MOUSE GSE25179 CREEDSID GENE 2204 DOWN	1/305	0.972721	1	0.281432	0.00778382	STAT4
																											MYC KD HUMAN GSE5823 CREEDSID GENE 2226 DOWN	1/307	0.973363	1	0.279599	0.00754875	PRRC2C
																											MYC KD HUMAN GSE57538 CREEDSID GENE 1753 DOWN	1/309	0.973989	1	0.277789	0.00732114	RPL23
																											ZXDC KD HUMAN GSE45417 CREEDSID GENE 531 DOWN	1/315	0.975782	1	0.272498	0.00668052	GAPT
																											MYC KD HUMAN GSE5823 CREEDSID GENE 2702 UP	1/318	0.976632	1	0.269927	0.00638253	ZNF417
																											EHF SIRNA HBE HUMAN GSE85402 RNASEQ UP	1/320	0.977182	1	0.26824	0.00619163	RPS14
																											MYC OE MOUSE GSE55272 CREEDSID GENE 1824 DOWN	1/323	0.977983	1	0.265749	0.00591642	SNORA74A
																											ESR1 KD HUMAN GSE37820 CREEDSID GENE 2326 DOWN	1/324	0.978243	1	0.264929	0.00582755	DDX21
																											RARA KO MOUSE GSE31280 CREEDSID GENE 1677 UP	1/328	0.979256	1	0.261698	0.0054858	RNF169
																											SOX3 KO MOUSE GSE53760 CREEDSID GENE 1668 UP	1/343	0.982652	1	0.250253	0.00437959	TNC
																											SPDEF KD HUMAN GSE40985 CREEDSID GENE 2606 UP	1/350	0.984041	1	0.245248	0.00394551	FAM129A
																											FLI1 KD HUMAN GSE27524 CREEDSID GENE 1597 UP	1/359	0.985665	1	0.2391	0.00345219	PIM1
																											IKZF1 KO MOUSE GSE46093 CREEDSID GENE 2547 UP	1/367	0.986971	1	0.233888	0.00306742	GBP5
[truncated: 35 more columns]

## Sheet: 195genes
Description	Gene Symbol	Fold Change	P-val		Expression Analysis Settings:
membrane associated ring finger 7	MARCH7	1.52	0.0285		• Gene-Level Fold Change < -1.5 or > 1.5
ATP binding cassette subfamily A member 9	ABCA9	2.69	0.0186		• Gene-Level P-Value < 0.05
uncharacterized LOC400661; novel transcript	AC034110.1	1.84	0.012		Up	191
adrenomedullin	ADM	1.62	0.0047		195 individual gene symbol
aldolase A, fructose-bisphosphate	ALDOA	1.8	0.0269		Enrichr
ALX homeobox 3	ALX3	1.66	0.0496		195
apolipoprotein C-II	APOC2	2.26	0.0254
ADP-ribosylation factor GTPase activating protein 3	ARFGAP3	1.56	0.0276
Rho GTPase activating protein 12	ARHGAP12	2.23	0.0421
Rho GTPase activating protein 40	ARHGAP40	1.84	0.0268
ASB16 antisense RNA 1	ASB16-AS1	1.6	0.037
ankyrin repeat and SOCS box containing 7	ASB7	2.42	0.0438
UDP-Gal:betaGlcNAc beta 1,4- galactosyltransferase, polypeptide 5	B4GALT5	2.01	0.0381
Bardet-Biedl syndrome 1	BBS1	1.64	0.0344
3-hydroxybutyrate dehydrogenase, type 1	BDH1	1.74	0.0374
bone morphogenetic protein receptor type IB	BMPR1B	2.1	0.0122
butyrophilin, subfamily 2, member A2	BTN2A2	2	0.0464
chromosome 20 open reading frame 196	C20orf196	1.55	0.0009
chromosome 3 open reading frame 52	C3orf52	1.56	0.0253
chromosome 7 open reading frame 77	C7orf77	1.64	0.0146
chromosome 8 open reading frame 89	C8orf89	1.52	0.0345
chromosome 9 open reading frame 153	C9orf153	1.59	0.0383
calcium binding protein 1	CABP1	2.31	0.0071
calmodulin regulated spectrin-associated protein family, member 3	CAMSAP3	2.07	0.03
carnosine synthase 1	CARNS1	1.57	0.0456
ubiquitin specific peptidase 32 pseudogene 2; family with sequence similarity 106, member A; coiled-coil domain containing 144B (pseudogene)	CCDC144B	1.86	0.0087
coiled-coil domain containing 181	CCDC181	1.79	0.0098
chemokine (C-C motif) ligand 20	CCL20	2.18	0.0375
cyclin-dependent kinase 2 associated protein 1	CDK2AP1	2.41	0.0097
carbohydrate (N-acetylgalactosamine 4-sulfate 6-O) sulfotransferase 15	CHST15	1.57	0.0162
chloride channel, voltage-sensitive Ka	CLCNKA	1.65	0.022
coronin, actin binding protein, 2B	CORO2B	1.78	0.0221
crystallin beta A4	CRYBA4	2.46	0.0165
crystallin lambda 1	CRYL1	2.11	0.0015
cysteine sulfinic acid decarboxylase	CSAD	2.34	0.0028
colony stimulating factor 1 receptor	CSF1R	1.77	0.017
CTP synthase 2	CTPS2	1.68	0.0362
chymotrypsinogen B1	CTRB1	1.53	0.0117
cathepsin E	CTSE	1.66	0.0143
cortactin binding protein 2	CTTNBP2	1.59	0.0377
cullin 4B	CUL4B	1.53	0.0352
chromosome X open reading frame 57	CXorf57	1.66	0.0028
cytochrome P450, family 4, subfamily F, polypeptide 12	CYP4F12	2.11	0.0229
Dab, mitogen-responsive phosphoprotein, homolog 2 (Drosophila)	DAB2	1.58	0.0432
DEAD (Asp-Glu-Ala-Asp) box polypeptide 60-like	DDX60L	1.69	0.044
defensin, beta 103A	DEFB103A	1.97	0.0144
defensin, beta 115	DEFB115	2.22	0.0434
DEAH (Asp-Glu-Ala-His) box polypeptide 32	DHX32	2.06	0.0301
disrupted in renal carcinoma 1	DIRC1	1.51	0.018
DnaJ (Hsp40) homolog, subfamily B, member 3	DNAJB3	1.52	0.0205
DNA nucleotidylexotransferase	DNTT	2.13	0.0164
DEAQ box RNA-dependent ATPase 1	DQX1	1.69	0.0204
endothelin converting enzyme 2	ECE2	2.07	0.0335
ectonucleotide pyrophosphatase/phosphodiesterase 7	ENPP7	1.56	0.0159
exocyst complex component 3-like 2	EXOC3L2	1.67	0.0315
ubiquitin specific peptidase 32 pseudogene 2; family with sequence similarity 106, member A; coiled-coil domain containing 144B (pseudogene)	FAM106A	1.86	0.0087
family with sequence similarity 133, member A	FAM133A	2.4	0.002
family with sequence similarity 19 (chemokine (C-C motif)-like), member A2	FAM19A2	2.06	0.0499
FAM3C pseudogene	FAM3C2	2.49	0.0413
family with sequence similarity 83, member E	FAM83E	1.5	0.0165
gamma-aminobutyric acid (GABA) B receptor, 2	GABBR2	1.69	0.0077
galactose-3-O-sulfotransferase 2	GAL3ST2	1.79	0.021
GLTSCR1-like	GLTSCR1L	1.73	0.0328
golgin A6 family, member A	GOLGA6A	2.02	0.0371
G protein-coupled receptor 150	GPR150	1.52	0.0483
glycogen synthase 2 (liver)	GYS2	1.63	0.0496
histone cluster 1, H4d	HIST1H4D	1.76	0.0349
histone cluster 1, H4f	HIST1H4F	2.32	0.0173
hydroxymethylbilane synthase	HMBS	1.62	0.0355
high mobility group 20A	HMG20A	2.68	0.0093
homeobox C9	HOXC9	1.71	0.0338
interferon-induced protein with tetratricopeptide repeats 5	IFIT5	2.01	0.041
IgLON family member 5	IGLON5	1.51	0.0046
inner mitochondrial membrane peptidase subunit 1	IMMP1L	1.56	0.0317
interleukin 1 receptor associated kinase 1 binding protein 1	IRAK1BP1	1.53	0.0155
katanin p60 subunit A-like 1	KATNAL1	1.76	0.0442
kelch repeat and BTB (POZ) domain containing 3	KBTBD3	1.51	0.0264
potassium channel, inwardly rectifying subfamily J, member 9	KCNJ9	1.83	0.0306
potassium channel tetramerization domain containing 4	KCTD4	1.58	0.0493
Memczak2013 ALT_ACCEPTOR, coding, INTERNAL, intronic best transcript NM_001080443	KIF18B	2.21	0.0271
kallikrein B1	KLKB1	2.25	0.0219
keratin 27, type I	KRT27	1.69	0.038
keratin associated protein 6-3	KRTAP6-3	1.62	0.0005
Transcript Identified by AceView, Entrez Gene ID(s) 254251	LCORL	2.42	0.0382
long intergenic non-protein coding RNA 452	LINC00452	1.52	0.017
LMO7 downstream neighbor	LMO7DN	1.51	0.0417
uncharacterized LOC400661; novel transcript	LOC400661	1.84	0.012
hCG2028352-like; novel transcript	LOC729970	1.53	0.0167
leucine-rich repeats and immunoglobulin-like domains 3	LRIG3	1.69	0.0321
leucine rich repeat containing 17	LRRC17	1.91	0.0472
lymphotoxin beta receptor (TNFR superfamily, member 3)	LTBR	1.69	0.002
lysophospholipase II	LYPLA2	1.77	0.0002
mannosidase, endo-alpha-like	MANEAL	1.86	0.0099
mitogen-activated protein kinase 15	MAPK15	1.63	0.0473
mitogen-activated protein kinase binding protein 1	MAPKBP1	1.63	0.0328
strawberry notch homolog 1 (Drosophila); microRNA 8072	MIR8072	1.7	0.0251
matrix metallopeptidase 8	MMP8	1.79	0.0303
mitochondrial ribosomal protein L39	MRPL39	2.21	0.0113
membrane-spanning 4-domains, subfamily A, member 8	MS4A8	1.51	0.0232
methylsterol monooxygenase 1	MSMO1	1.99	0.01
methionine sulfoxide reductase B3	MSRB3	2.17	0.0476
metallothionein 1A	MT1A	3.65	0.0487
metallothionein 1B; metallothionein 1C, pseudogene	MT1B	5.28	0.0185
metallothionein 1B; metallothionein 1C, pseudogene	MT1CP	5.28	0.0185
metallothionein 1E	MT1E	2.17	0.0206
metallothionein 1G	MT1G	3.45	0.0254
metallothionein 1I, pseudogene	MT1IP	1.91	0.0056
metallothionein 1L (gene/pseudogene)	MT1L	4.63	0.0396
metallothionein 1X	MT1X	8.74	0.0165
metallothionein 2A	MT2A	6.39	0.0078
MYC binding protein 2, E3 ubiquitin protein ligase	MYCBP2	1.55	0.0004
myogenic factor 5	MYF5	2	0.0084
myoferlin	MYOF	2.39	0.0203
N-ethylmaleimide-sensitive factor attachment protein, beta	NAPB	1.96	0.0442
NIMA-related kinase 7	NEK7	1.64	0.0255
nuclear factor, erythroid 2-like 1	NFE2L1	1.53	9.82e-06
NHS-like 1	NHSL1	1.57	0.006
Na+/K+ transporting ATPase interacting 3	NKAIN3	1.96	0.0175
nicotinamide nucleotide transhydrogenase	NNT	1.73	0.0262
NIN1/RPN12 binding protein 1 homolog	NOB1	1.9	0.0088
5-nucleotidase, ecto (CD73)	NT5E	1.91	0.0118
neurexophilin 2	NXPH2	1.5	0.0213
oncomodulin	OCM	1.81	0.004
O-sialoglycoprotein endopeptidase-like 1	OSGEPL1	1.68	0.043
prolyl 4-hydroxylase, transmembrane (endoplasmic reticulum)	P4HTM	2	0.0457
poly(ADP-ribose) polymerase 1	PARP1	1.56	0.0062
protocadherin 7	PCDH7	1.75	0.0233
prenylcysteine oxidase 1	PCYOX1	1.87	0.0271
phosducin like 2	PDCL2	1.64	0.0119
PDZ domain containing 7	PDZD7	2.44	0.0264
peroxisomal biogenesis factor 5	PEX5	1.57	0.0393
phosphoglucomutase 1	PGM1	1.56	0.0046
phosphatidylinositol glycan anchor biosynthesis class P	PIGP	2.24	0.0223
pleckstrin homology domain containing, family H (with MyTH4 domain) member 2	PLEKHH2	1.81	0.0314
proline-rich nuclear receptor coactivator 1	PNRC1	1.98	0.0295
POU class 3 homeobox 4	POU3F4	1.58	0.0067
Memczak2013 ANTISENSE, coding, INTERNAL, intronic best transcript NM_001033556	PPM1B	3.64	0.0005
protein phosphatase 4, regulatory subunit 2	PPP4R2	1.75	0.0052
proteoglycan 3	PRG3	1.76	0.0295
proline-rich protein HaeIII subfamily 1	PRH1	2.4	0.011
paired related homeobox 1	PRRX1	1.64	0.0064
proteasome 26S subunit, non-ATPase 4	PSMD4	1.64	0.013
6-pyruvoyltetrahydropterin synthase	PTS	1.75	0.0144
RAB33A, member RAS oncogene family	RAB33A	1.74	0.0174
retinoic acid receptor responder (tazarotene induced) 3	RARRES3	2.31	0.0447
RAS guanyl releasing protein 3 (calcium and DAG-regulated)	RASGRP3	1.85	0.0498
replication factor C subunit 2	RFC2	1.74	0.0453
ring finger protein 133	RNF133	1.79	0.0192
hCG2028352-like; novel transcript	RP4-639F20.1	1.53	0.0167
retinitis pigmentosa GTPase regulator interacting protein 1	RPGRIP1	1.75	0.01
round spermatid basic protein 1-like	RSBN1L	2.45	0.0039
runt-related transcription factor 1; translocated to, 1 (cyclin D-related)	RUNX1T1	1.54	0.0258
strawberry notch homolog 1 (Drosophila); microRNA 8072	SBNO1	1.7	0.0251
sodium channel, voltage gated, type V alpha subunit	SCN5A	1.76	0.0473
Jeck2013 ANTISENSE, coding, INTERNAL, OVEXON, UTR3 best transcript NM_001007098	SCP2	1.57	0.0051
SCY1-like, kinase-like 2	SCYL2	2.62	0.0235
serpin peptidase inhibitor, clade A (alpha-1 antiproteinase, antitrypsin), member 4	SERPINA4	1.79	0.0227
SFT2 domain containing 2	SFT2D2	1.53	0.0271
SH3KBP1 binding protein 1	SHKBP1	1.61	0.0483
salt-inducible kinase 2	SIK2	1.68	0.003
solute carrier family 20 (phosphate transporter), member 1	SLC20A1	2.46	0.0404
solute carrier family 2 (facilitated glucose transporter), member 14	SLC2A14	2.86	0.023
solute carrier family 2 (facilitated glucose transporter), member 3	SLC2A3	1.57	0.0096
solute carrier family 9, subfamily A (NHE9, cation proton antiporter 9), member 9	SLC9A9	2.14	0.0406
sorting nexin 9	SNX9	2.09	0.0023
sine oculis binding protein homolog	SOBP	1.58	0.048
spermatogenesis associated 22	SPATA22	2.43	0.0144
spire-type actin nucleation factor 2	SPIRE2	1.84	0.004
speckle-type POZ protein	SPOP	2.01	0.0128
splicing regulatory glutamine/lysine-rich protein 1	SREK1	1.59	0.0293
SLIT-ROBO Rho GTPase activating protein 2	SRGAP2	1.93	0.0266
SUN domain containing ossification factor	SUCO	2.12	0.0268
synaptonemal complex central element protein 2	SYCE2	1.63	0.0412
synapse differentiation inducing 1-like	SYNDIG1L	1.82	0.0006
synaptophysin-like 2	SYPL2	1.5	0.0432
tigger transposable element derived 4	TIGD4	1.9	0.017
transmembrane 4 L six family member 5	TM4SF5	1.62	0.0034
transmembrane protein 207	TMEM207	1.81	0.0302
transmembrane protein 75	TMEM75	2.07	0.0026
target of myb1 like 1 membrane trafficking protein	TOM1L1	1.97	0.0179
trafficking protein particle complex 6A	TRAPPC6A	1.58	0.0387
tRNA isopentenyltransferase 1	TRIT1	1.6	0.0317
tRNA-yW synthesizing protein 1 homolog (S. cerevisiae)	TYW1	1.73	0.0427
ubiquitin specific peptidase 32 pseudogene 2; family with sequence similarity 106, member A; coiled-coil domain containing 144B (pseudogene)	USP32P2	1.86	0.0087
ubiquitin specific peptidase 46	USP46	3.16	0.0179
vesicular, overexpressed in cancer, prosurvival protein 1	VOPP1	1.58	0.0419
vacuolar protein sorting 52 homolog (S. cerevisiae)	VPS52	2.4	0.0318
WD repeat domain 92	WDR92	2	0.005
zinc finger and BTB domain containing 40	ZBTB40	1.99	0.0033
zinc finger CCCH-type containing 4	ZC3H4	1.62	0.0308
zinc finger protein 546	ZNF546	1.57	0.0337
zinc finger protein 710	ZNF710	1.67	0.0094
zona pellucida-like domain containing 1	ZPLD1	1.52	0.0334
zinc finger and SCAN domain containing 26	ZSCAN26	2.27	0.0318
zinc finger and SCAN domain containing 31	ZSCAN31	1.6	0.0152

## Sheet: Enrichr195
195 up-regulated	Term	Overlap	P-value	Odds Ratio	Combined Score	Genes	Ligand Perturbations from GEO down								195 up-regulated	Term	Overlap	P-value	Odds Ratio	Combined Score	Genes	LINCS L1000 Ligand Perturbations down
	estradiol human endometrial cancer cells GSE56946 ligand:218	11/293	0.00014883	3.85053	33.9336	SLC2A14;MT2A;EXOC3L2;MT1A;MT1L;GPR150;CDK2AP1;MT1X;ADM;ALDOA;NFE2L1										EGF-MCF7	6/139	0.00244526	4.42723	26.6236	PSMD4;LRRC17;MT1G;MT1X;SOBP;MT1E
	3beta-Adiol(17beta-diol) human MCF7cells GSE33287 ligand:79	11/289	0.000131972	3.90382	34.8726	GABBR2;MT2A;MT1A;MYCBP2;MT1X;ADM;SLC2A3;GLTSCR1L;PGM1;PCYOX1;B4GALT5										BTC-MCF10A	5/148	0.0150928	3.465	14.5306	DAB2;SLC2A3;ADM;P4HTM;NFE2L1
	estradiol human MCF7cells GSE33287 ligand:81	11/334	0.000455989	3.37786	25.986	SLC2A14;GABBR2;MT2A;MT1A;MYOF;SPIRE2;MT1X;ADM;SLC2A3;PGM1;B4GALT5										BTC-BT20	5/161	0.0209212	3.18522	12.3172	BBS1;DAB2;RARRES3;MT1X;MT1E
	3beta-Adiol(17beta-diol) human MCF7cells GSE33287 ligand:80	9/260	0.00105656	3.5503	24.3292	SLC2A14;MT2A;PLEKHH2;MT1A;MT1G;MT1X;SLC2A3;BMPR1B;PGM1										TGFA-MCF7	5/165	0.0229727	3.108	11.7279	CSF1R;GABBR2;PRRX1;LRRC17;CSAD
	estradiol human endometrial cancer cells GSE56946 ligand:221	9/286	0.00203488	3.22754	20.0021	SLC2A14;PARP1;GPR150;ADM;ALDOA;SRGAP2;NFE2L1;PGM1;PNRC1										EGF-MCF10A	4/161	0.0729799	2.54818	6.67003	NT5E;SLC2A3;ADM;P4HTM
	interleukin-4 human keratinocyte GDS4601 ligand:178	9/297	0.00262199	3.108	18.4734	MT2A;NT5E;ZSCAN31;KRT27;RARRES3;IFIT5;MT1X;DDX60L;MT1E										IGF1-MCF7	4/164	0.0769311	2.50156	6.41612	MYOF;ADM;CTSE;P4HTM
	interleukin-13 human esophageal epithelial cells GDS3223 ligand:205	9/309	0.00340802	2.9873	16.9727	MT2A;CCL20;MT1G;MT1X;MSMO1;ALDOA;MT1E;PCYOX1;B4GALT5										PDGFBB-BT20	4/164	0.0769311	2.50156	6.41612	NT5E;SCP2;PIGP;MYOF
	triiodothyronine (T3) human HepG2 cells GDS3945 ligand:67	8/300	0.0094023	2.73504	12.7639	MT2A;PARP1;NOB1;SLC20A1;MT1G;SLC2A3;MARCH7;ARHGAP12										TGFA-MCF10A	4/165	0.0782717	2.4864	6.33428	RARRES3;MYOF;ADM;NFE2L1
	estradiol human MCF-7 breast cancer cells GDS3105 ligand:38	9/371	0.0108213	2.48808	11.2616	DAB2;PLEKHH2;SCP2;MYCBP2;CHST15;ADM;BMPR1B;PNRC1;ARHGAP12										GAS6-MCF7	3/138	0.152185	2.22965	4.19767	LRRC17;MT1X;ADM
	Interleukin-1B human myometrium GSE68171 ligand:241	7/238	0.00896086	3.01659	14.2229	PLEKHH2;OSGEPL1;ZSCAN31;SLC20A1;ABCA9;CTPS2;RUNX1T1										FGF1-MCF7	3/148	0.17579	2.079	3.61427	SLC2A3;CTSE;NFE2L1
	triiodothyronine (T3) human HepG2 cells GDS3945 ligand:70	8/297	0.00888178	2.76267	13.0502	MT2A;SLC20A1;CCL20;MT1L;MT1G;MT1X;SLC2A3;PGM1										IL4-MCF7	3/153	0.187955	2.01106	3.36159	MT1G;PNRC1;MT1E
	insulin-like growth factor-I (IGF-I) human MCF-7 cells GDS3484 ligand:13	8/320	0.0134731	2.5641	11.0438	MT2A;PSMD4;ZC3H4;PIGP;MYOF;NEK7;MT1X;PNRC1										BNGF-BT20	3/156	0.195358	1.97239	3.22076	MT2A;MT1X;MT1E
	estradiol human endometrial cancer cells GSE56946 ligand:222	7/269	0.0166368	2.66895	10.9324	SLC2A14;MT2A;EXOC3L2;MT1A;GPR150;ADM;NFE2L1										IL17-MCF7	3/160	0.205337	1.92308	3.04443	DAB2;PRRX1;ADM
	triiodothyronine (T3) human HepG2 cells GDS3945 ligand:66	7/280	0.0202335	2.5641	10.0011	SLC2A14;MT2A;MT1G;MT1X;SLC2A3;ARHGAP12;B4GALT5										MSP-SKBR3	3/163	0.212897	1.88768	2.92015	TOM1L1;PPM1B;NT5E
	CHEBI:60311 human Kidney GDS3945 ligand:170	7/278	0.0195424	2.58255	10.1628	MT2A;MT1G;MT1X;SLC2A3;PGM1;ARHGAP12;B4GALT5										HGF-MDAMB231	3/168	0.225627	1.8315	2.72687	VOPP1;ADM;PTS
	estradiol human MCF7cells GSE33287 ligand:82	7/289	0.0235549	2.48425	9.31202	GABBR2;MT2A;MT1A;MT1G;MT1X;SLC2A3;PGM1										GAS6-BT20	2/147	0.420852	1.39543	1.20771	MT1X;MT1E
	estradiol human endometrial cancer cells GSE56946 ligand:219	6/231	0.0260022	2.664	9.72247	SLC2A14;PARP1;CDK2AP1;SRGAP2;PGM1;PNRC1										EPG-SKBR3	2/148	0.424209	1.386	1.18854	TOM1L1;RARRES3
	insulin-like growth factor-I (IGF-I) human MCF-7 cells GDS3484 ligand:14	7/312	0.0337078	2.30112	7.80085	TOM1L1;MT2A;PSMD4;SCP2;PIGP;MT1X;PNRC1										EPG-BT20	2/150	0.430893	1.36752	1.15131	DAB2;RARRES3
	calcitriol human RWPE1 prostate epithelial cell line GDS3761 ligand:201	7/324	0.0400136	2.21589	7.13193	SYCE2;RARRES3;PCDH7;IFIT5;CHST15;MSRB3;CRYL1										IL17-BT20	2/152	0.437536	1.34953	1.11552	SLC20A1;NEK7
	triiodothyronine (T3) human HepG2 cells GDS3945 ligand:68	6/268	0.0479399	2.29621	6.97545	LYPLA2;MT2A;MT1G;CDK2AP1;SLC2A3;ARHGAP12										EGF-MDAMB231	2/153	0.440841	1.34071	1.09813	SOBP;CTSE
	Interleukin-13 (IL-13) human airway epithelial cells (AECs) GDS4981 ligand:72	6/274	0.0523233	2.24593	6.6262	MT2A;MT1A;MS4A8;MT1X;ADM;B4GALT5										IL1-MDAMB231	2/158	0.457209	1.29828	1.01605	CHST15;PCYOX1
	TGF-beta1 human IOSE - immortalized ovarian surface epithelial cell line GDS2975 ligand:257	6/297	0.0713325	2.072	5.47092	KBTBD3;SLC20A1;CCL20;DDX60L;ADM;CORO2B										PDGFBB-MDAMB231	2/158	0.457209	1.29828	1.01605	BDH1;CTSE
	estradiol human endometrial cancer cells GSE56946 ligand:220	7/369	0.0702753	1.94566	5.16638	SLC2A14;MT2A;EXOC3L2;MT1A;PARP1;GPR150;CDK2AP1										MSP-HS578T	2/160	0.463678	1.28205	0.985339	PPM1B;SLC2A3
	estradiol human endometrial cancer cells GSE56946 ligand:226	7/387	0.0853968	1.85516	4.56453	SLC2A14;EXOC3L2;GPR150;CDK2AP1;ADM;ALDOA;PGM1										EPR-MCF10A	2/162	0.470103	1.26622	0.95575	SLC2A3;ADM
	TGF-beta1 human IOSE - immortalized ovarian surface epithelial cell line GDS2975 ligand:255	4/168	0.0823633	2.442	6.09674	SLC2A14;ALX3;ADM;PNRC1										FGF1-HS578T	2/162	0.470103	1.26622	0.95575	MSMO1;RUNX1T1
	estradiol human endometrial cancer cells GSE56946 ligand:217	5/236	0.0817091	2.17297	5.44239	SLC2A14;CDK2AP1;ADM;NFE2L1;PGM1										TGFA-SKBR3	2/162	0.470103	1.26622	0.95575	RARRES3;SOBP
	growth hormone mouse 3T3-F442A adipocytes GDS1489 ligand:10	7/404	0.10126	1.7771	4.06967	LYPLA2;PSMD4;SCP2;CTRB1;ALDOA;NFE2L1;PCYOX1										IL4-HS578T	2/163	0.473298	1.25846	0.941362	CCL20;ADM
	17beta-estradiol human MCF-7 cells GSE11791 ligand:153	5/251	0.0996248	2.04311	4.71211	MT2A;PIGP;MT1X;ALDOA;PNRC1										EGF-HS578T	2/165	0.479653	1.2432	0.913369	PSMD4;RUNX1T1
	calcitriol human RWPE1 prostate epithelial cell line GDS3761 ligand:195	6/334	0.109205	1.84247	4.08019	PCDH7;IFIT5;CHST15;CRYL1;SLC2A3;LRIG3										IFNA-MDAMB231	2/166	0.482814	1.23571	0.899752	DAB2;CHST15
	TGF-beta1 human IOSE - immortalized ovarian surface epithelial cell line GDS2975 ligand:256	5/250	0.0983732	2.05128	4.7569	KBTBD3;CCL20;IFIT5;ADM;PNRC1										BTC-MCF7	2/166	0.482814	1.23571	0.899752	LRRC17;NFE2L1
	17beta-estradiol mouse prostate gland GSE36630 ligand:126	5/274	0.130562	1.87161	3.81041	IMMP1L;CSF1R;CCDC144B;IRAK1BP1;OCM										HBEGF-SKBR3	2/167	0.485962	1.22831	0.886381	RARRES3;SOBP
	All-trans-retinoic acid human NB4 APL cells (TG2-knockdown) GDS4180 ligand:196	6/363	0.144834	1.69527	3.27556	MT2A;SLC20A1;MT1G;MT1X;HIST1H4D;PCYOX1										HGF-BT20	2/169	0.492223	1.21378	0.860352	GABBR2;CCL20
	TGF-beta human Panc-1 cells GDS4106 ligand:16	5/286	0.148244	1.79308	3.4228	KBTBD3;PLEKHH2;NEK7;CRYL1;ZNF546										IL1-MCF7	2/170	0.495336	1.20664	0.847685	DAB2;MYOF
	estradiol human endometrial cancer cells GSE56946 ligand:225	5/288	0.151286	1.78063	3.36286	EXOC3L2;GPR150;CDK2AP1;ALDOA;PGM1										IFNG-SKBR3	2/170	0.495336	1.20664	0.847685	DAB2;RASGRP3
	Interleukin-1 beta human epidermal keratinocytes GDS2611 ligand:56	6/371	0.155504	1.65872	3.08702	PSMD4;MYCBP2;PIGP;CDK2AP1;PNRC1;PCYOX1										IL1-HS578T	1/142	0.752474	0.722282	0.205409	MSMO1
	17beta-estradiol rat ischemic cerebral cortex GDS2311 ligand:263	4/215	0.158872	1.90817	3.51037	GABBR2;MT2A;NEK7;ALDOA										MCSF-SKBR3	1/144	0.757312	0.712251	0.197991	PPM1B
	testosterone mouse bed nucleus of the stria terminalis/preoptic area GSE49986 ligand:282	5/300	0.170079	1.7094	3.02819	MAPKBP1;MYCBP2;NFE2L1;RUNX1T1;ARHGAP12										MCSF-MDAMB231	1/150	0.771267	0.683761	0.177587	GABBR2
	estradiol human MCF-7 cells GDS4052 ligand:265	5/302	0.173297	1.69808	2.97631	BBS1;DAB2;MT1X;CSAD;RUNX1T1										BFGF-BT20	1/151	0.773514	0.679232	0.174435	ADM
	Interleukin-17A human smooth muscle GDS4803 ligand:173	5/313	0.191406	1.6384	2.70887	SLC20A1;MT1X;SLC2A3;SIK2;CORO2B										BTC-MDAMB231	1/152	0.775739	0.674764	0.171349	CHST15
	Interleukin-8 (IL-8) human immature dendritic cells GDS4567 ligand:74	5/315	0.19477	1.628	2.66331	GOLGA6A;IRAK1BP1;ABCA9;ENPP7;FAM106A										EPG-MDAMB231	1/154	0.780124	0.666001	0.165369	RARRES3
	Interleukin 1, beta human amnion mesenchymal cells (AMC) GDS4595 ligand:24	3/157	0.197841	1.95982	3.17549	SLC20A1;CHST15;CORO2B										IL6-MCF7	1/154	0.780124	0.666001	0.165369	MYOF
	triiodothyronine (T3) human HepG2 cells GDS3945 ligand:65	4/238	0.203297	1.72377	2.74611	MT2A;NHSL1;MT1G;PGM1										IL1-BT20	1/154	0.780124	0.666001	0.165369	PCDH7
	estradiol human endothelial cells GSE29881 ligand:129	5/337	0.233046	1.52172	2.21642	MT2A;VOPP1;MT1X;ALDOA;MT1E										IL4-MDAMB231	1/154	0.780124	0.666001	0.165369	CDK2AP1
	Insulin mouse Kidney GDS4839 ligand:164	4/256	0.240323	1.60256	2.28489	GYS2;CSF1R;TMEM207;RASGRP3										EPG-MCF7	1/155	0.782285	0.661704	0.162473	DNTT
	estradiol human MCF-7 cells GDS4052 ligand:266	4/257	0.242426	1.59633	2.26209	C3ORF52;ZSCAN26;PNRC1;ARHGAP12										PDGFBB-SKBR3	1/156	0.784424	0.657462	0.159636	MT1E
	insulin-like growth factor I (IGF-1) human MCF-7 cells GSE26834 ligand:138	4/257	0.242426	1.59633	2.26209	TOM1L1;MT2A;TRAPPC6A;PNRC1										IL1-SKBR3	1/156	0.784424	0.657462	0.159636	SLC20A1
	17beta-estradiol mouse stomach GSE29715 ligand:128	4/263	0.255131	1.55991	2.13081	CCL20;ALDOA;HIST1H4D;HIST1H4F										IL6-SKBR3	1/156	0.784424	0.657462	0.159636	RUNX1T1
	TGF-beta human prostate fibroblasts GSE68164 ligand:240	5/352	0.260286	1.45688	1.96092	PLEKHH2;RARRES3;ADM;SYPL2;PCYOX1										EPG-MCF10A	1/157	0.786542	0.653275	0.156857	RFC2
	nitric oxide human CD3+ T cells GDS4188 ligand:280	6/442	0.263029	1.39227	1.85937	MT2A;SCP2;RARRES3;VOPP1;MT1X;MT1E										IFNA-MCF7	1/158	0.78864	0.64914	0.154135	RUNX1T1
	estradiol human breast epithelial cells GSE23500 ligand:130	4/269	0.267969	1.52512	2.0084	MT2A;MT1A;SLC20A1;ADM										TNFA-SKBR3	1/159	0.790717	0.645057	0.151469	DAB2
	estrogen human human epithelial ovarian cancer (EOC) cells GDS4066 ligand:63	4/269	0.267969	1.52512	2.0084	MT2A;NT5E;MT1X;HMG20A										IFNA-SKBR3	1/159	0.790717	0.645057	0.151469	RUNX1T1
	Interleukin-17A human smooth muscle GDS4803 ligand:175	4/270	0.270121	1.51947	1.98881	NHSL1;NOB1;MYCBP2;PTS										GAS6-MDAMB231	1/159	0.790717	0.645057	0.151469	DAB2
	interleukin 28B human hepatocyte GDS4390 ligand:183	4/271	0.272275	1.51386	1.96944	USP32P2;KIF18B;MSRB3;HMG20A										HBEGF-BT20	1/159	0.790717	0.645057	0.151469	RARRES3
	EPO human CD34+ derived erythoblast GDS4557 ligand:165	4/275	0.280923	1.49184	1.89415	MT2A;MSMO1;ALDOA;PNRC1										MCSF-MCF7	1/159	0.790717	0.645057	0.151469	IFIT5
	17beta-estradiol human MCF-7 cells GSE8597 ligand:258	3/198	0.304315	1.554	1.84878	GABBR2;MT2A;MT1X										HRG-SKBR3	1/160	0.792774	0.641026	0.148857	RARRES3
	TGF-beta1 mouse renal mesangial MES-13 cells GDS1892 ligand:15	4/286	0.30491	1.43446	1.70377	CSF1R;SYCE2;PIGP;MSMO1										HRG-MCF7	1/161	0.794811	0.637044	0.146298	NFE2L1
	17beta-estradiol human MCF-7 cells GSE5840 ligand:83	4/288	0.309298	1.4245	1.67158	MT2A;SCP2;PIGP;PNRC1										SCF-SKBR3	1/162	0.796828	0.633112	0.14379	MYOF
	17beta-estradiol mouse uterus GSE38800 ligand:125	3/201	0.312303	1.53081	1.78153	CTTNBP2;LRRC17;LRIG3										HGF-MCF7	1/162	0.796828	0.633112	0.14379	CXORF57
	All-trans-retinoic acid human NB4 APL cells (TG2-knockdown) GDS4180 ligand:193	5/380	0.312888	1.34953	1.56803	MT2A;OSGEPL1;SLC20A1;MT1G;MT1X										IFNG-MCF10A	1/162	0.796828	0.633112	0.14379	BDH1
	estradiol human MCF-7 cells GDS4052 ligand:264	4/290	0.313692	1.41468	1.6401	C3ORF52;ADM;PNRC1;ARHGAP12										TNFA-MCF7	1/162	0.796828	0.633112	0.14379	DAB2
	17beta-estradiol human MCF-7 cells GSE8597 ligand:259	3/203	0.317632	1.51573	1.73833	GABBR2;PNRC1;ARHGAP12										GAS6-HS578T	1/162	0.796828	0.633112	0.14379	CCL20
	estradiol human estrogen receptor (ER)-positive MCF7 breast cancer cells GDS3217 ligand:40	4/292	0.318091	1.40499	1.6093	USP32P2;SCP2;ADM;PNRC1										BFGF-HS578T	1/163	0.798825	0.629228	0.141333	SCP2
	TGF-beta human A549 epithelial cells GDS3710 ligand:250	3/210	0.33629	1.4652	1.59675	CCL20;DQX1;RNF133										AR-BT20	1/165	0.80276	0.621601	0.136565	SOBP
	transforming growth factor-beta human Hepatocellular carcinoma Huh-7 cell line GDS4269 ligand:17	4/302	0.340156	1.35846	1.4649	SCP2;PIGP;MSMO1;ARFGAP3										GDNF-MCF7	1/165	0.80276	0.621601	0.136565	LRRC17
	17beta-estradiol mouse ovarian cancer cells GSE45271 ligand:94	4/311	0.360061	1.31915	1.34749	CSF1R;DAB2;APOC2;TM4SF5										BTC-HS578T	1/165	0.80276	0.621601	0.136565	RARRES3
	calcitriol human RWPE1 prostate epithelial cell line GDS3761 ligand:192	3/219	0.360239	1.40499	1.43447	PCDH7;CHST15;LRIG3										KGF-MCF7	1/167	0.80662	0.614156	0.131984	CSF1R
	growth hormone mouse 3T3-F442A adipocytes GDS1489 ligand:12	4/322	0.384372	1.27409	1.21821	APOC2;CSAD;ALDOA;PCYOX1										TNFA-BT20	1/167	0.80662	0.614156	0.131984	RARRES3
	interleukin-17 human Bronchial epithelial cells GDS3393 ligand:199	4/322	0.384372	1.27409	1.21821	DAB2;ZSCAN31;LRRC17;SOBP										INS-SKBR3	1/169	0.810404	0.606888	0.127582	RARRES3
	17beta-estradiol human MCF-7 cells GSE5840 ligand:85	4/324	0.388783	1.26622	1.19624	KIF18B;SUCO;DDX60L;ALDOA										BTC-SKBR3	1/170	0.812268	0.603318	0.125445	RARRES3
	estradiol human estrogen receptor (ER)-positive MCF7 breast cancer cells GDS3217 ligand:41	4/324	0.388783	1.26622	1.19624	USP32P2;SCP2;ADM;PNRC1										EPR-SKBR3	1/172	0.815942	0.596303	0.121295	RARRES3
[truncated: 162 more rows]

## Sheet: Ligands195
195 up-regulated	Term	Overlap	P-value	Odds Ratio	Combined Score	Genes	Ligand Perturbations from GEO down
[truncated: 20 more rows]

[truncated: 3 more sheets: 69genes, 50genes, DisGeNet]
